# Supplementary material for: Pangenome insights into structural variation and functional diversification of barley CCT motif genes
Source: Plant Genome. 2025 Aug 26;18(3):e70098. doi: 10.1002/tpg2.70098 (PMC12381546; doi:10.1002/tpg2.70098)
Supplement: Supplementary file 3 — Table S2. Oligonucleotide primers used in gene expression analysis. [file TPG2-18-e70098-s002.xlsx]

## Sheet: Tabelle1
Table S2. Oligonucleotide primers used in gene expression analysis.
	Forward	5'-3'	Remark	Reference	Reverse	5'-3'	Remark	Reference
HvCO1	HvCO1_F1	CAACAACAGCATATCTTTCTCA	junction of exon2-3, Akashinriki has a SNP	Campoli et al., 2012a	HvCO1_R	CTACTGTCAGATAGGGCCGCA	end of exon3, conserved	Campoli et al., 2012a
	HvCO1_F2	TCTTTCTCAATGGAAGCGGGTA	start of exon3, conserved	this study
ACTIN	HvACT_F	CGTGTTGGATTCTGGTGATG		Campoli et al., 2012a	HvACT_R	AGCCACATATGCGAGCTTCT		Campoli et al., 2012a
VRN2	VRN2_F1	CCGCTACGAGTCCAGAAAAG	Ha and Hb conserved, HOR 10350 Hb has a SNP	Mulki and von Korff, 2015	VRN2_R1	GAACCATCCGAGGTGAAGCTT	for Ha, Akashinriki has a SNP	this study
	VRN2_F2	CCGCTATGAGTCCAGAAAAG	for HOR 10350 Hb	this study	VRN2_R2	GAACCATACGAGGTGAAGCTT	for Akashinriki Ha	this study
	VRN2_F3	GCATTCACCAGCACGACTAG	specific for Hc	this study	VRN2_R3	GAACCATCCGAGGTGAAGTT	a "C" deletion, conserved for Hb and Hc	Mulki and von Korff, 2015
HvCO10	HvCO10_F1	CCCACTGATGATTCCTGGCTG	end of exon1, conserved	this study	HvCO10_R1	GCACCTCGTACCGTATCTTCT	middle of exon2, conserved	this study
