# Supplementary material for: Pangenome insights into structural variation and functional diversification of barley CCT motif genes
Source: Plant Genome. 2025 Aug 26;18(3):e70098. doi: 10.1002/tpg2.70098 (PMC12381546; doi:10.1002/tpg2.70098)
Supplement: Supplementary file 5 — Dataset S1. Barley CCT motif proteins identified through HMMER search. [file TPG2-18-e70098-s004.xlsx]

## Sheet: Morex
description	sProt	TAIR	name	orthogroup	InterProScan	E-value	hmmer_score	CCT	domain_N	Bbox	domain_N	PRR	domain_N
CCT motif family protein, expressed	sp|Q940T9|COL4_ARATH Zinc finger protein CONSTANS-LIKE 4	AT1G04500.1 CCT motif family protein	HvCMF10	N0.HOG0046715	yes	1.8e-18	67.8	HORVU.MOREX.PROJ.1HG00035390.1	1	HORVU.MOREX.PROJ.1HG00013250.1	1	HORVU.MOREX.PROJ.1HG00006740.1	1
zinc finger CONSTANS-like protein	sp|E5RQA1|GHD7_ORYSJ Transcription factor GHD7	AT5G24930.1 zinc finger CONSTANS-like protein	HvCMF11	N0.HOG0061182	yes	3.5e-17	63.7	HORVU.MOREX.PROJ.1HG00050480.1	1	HORVU.MOREX.PROJ.2HG00101440.1	3	HORVU.MOREX.PROJ.1HG00058170.1	1
zinc finger CONSTANS-like protein	sp|Q9FHH8|COL5_ARATH Zinc finger protein CONSTANS-LIKE 5	AT5G41380.1 CCT motif family protein	HvCMF5	N0.HOG0047468	yes	4.7e-19	69.7	HORVU.MOREX.PROJ.1HG00063450.1	1	HORVU.MOREX.PROJ.2HG00156460.1	3	HORVU.MOREX.PROJ.1HG00083520.1	1
CCT motif family protein	sp|E5RQA1|GHD7_ORYSJ Transcription factor GHD7	AT5G53420.1 CCT motif family protein	HvCMF6a	N0.HOG0061472	yes	1e-15	59	HORVU.MOREX.PROJ.1HG00083540.1	1	HORVU.MOREX.PROJ.2HG00157310.1	2	HORVU.MOREX.PROJ.1HG00083650.1	1
CCT motif family protein	sp|E5RQA1|GHD7_ORYSJ Transcription factor GHD7	AT5G53420.1 CCT motif family protein	HvCMF6b	N0.HOG0061471	yes	7.2e-16	59.5	HORVU.MOREX.PROJ.1HG00083570.1	1	HORVU.MOREX.PROJ.2HG00162860.1	2	HORVU.MOREX.PROJ.2HG00083840.1	1
Pseudo-response receiver	sp|A2YQ93|PRR37_ORYSI Two-component response regulator-like PRR37	AT5G02810.1 pseudo-response regulator 7	Ppd-H1	N0.HOG0048183	yes	4.3e-14	53.8	HORVU.MOREX.PROJ.2HG00094790.1	1	HORVU.MOREX.PROJ.3HG00216010.1	2	HORVU.MOREX.PROJ.2HG00094790.1	1
B-box zinc finger family protein	sp|O82256|COL13_ARATH Zinc finger protein CONSTANS-LIKE 13	AT2G47890.1 B-box type zinc finger protein with CCT domain-containing protein	HvCO18	N0.HOG0048341	yes	1.2e-15	58.8	HORVU.MOREX.PROJ.2HG00101440.1	1	HORVU.MOREX.PROJ.3HG00262590.1	1	HORVU.MOREX.PROJ.2HG00149550.1	2
Protein TIFY 10A	sp|Q8H395|TI10B_ORYSJ Protein TIFY 10b	AT1G19180.1 jasmonate-zim-domain protein 1	TIFY	N0.HOG0061639	no	0.26	12.9	HORVU.MOREX.PROJ.2HG00111000.1	1	HORVU.MOREX.PROJ.3HG00269600.1	1	HORVU.MOREX.PROJ.2HG00160850.1	1
zinc finger CONSTANS-like protein	sp|Q9FHH8|COL5_ARATH Zinc finger protein CONSTANS-LIKE 5	AT5G57660.1 CONSTANS-like 5	HvCO4	N0.HOG0070282	yes	1.4e-17	65	HORVU.MOREX.PROJ.2HG00157310.1	1	HORVU.MOREX.PROJ.3HG00286940.1	2	HORVU.MOREX.PROJ.2HG00167630.1	1
FAR1-related sequence 5	sp|Q9SZL8|FRS5_ARATH Protein FAR1-RELATED SEQUENCE 5	AT4G38180.1 FAR1-related sequence 5	FRS5	N0.HOG0049889	no	0.2	13.3	HORVU.MOREX.PROJ.2HG00167730.1	1	HORVU.MOREX.PROJ.3HG00288400.1	1	HORVU.MOREX.PROJ.2HG00186750.1	1
CCT motif family protein	sp|Q96502|COL2_ARATH Zinc finger protein CONSTANS-LIKE 2	AT5G41380.1 CCT motif family protein	HvCMF1	N0.HOG0052356	yes	2.1e-18	67.6	HORVU.MOREX.PROJ.3HG00269100.1	1	HORVU.MOREX.PROJ.4HG00300060.1	1	HORVU.MOREX.PROJ.2HG00721430.1	1
CCT motif family protein, expressed	n/a	AT1G04500.1 CCT motif family protein	CMF?	N0.HOG0081730	no	2	10	HORVU.MOREX.PROJ.3HG00287520.1	1	HORVU.MOREX.PROJ.4HG00334140.1	3	HORVU.MOREX.PROJ.3HG00223990.1	1
CCT motif family protein	n/a	AT1G04500.2 CCT motif family protein	CMF?	N0.HOG0074099	no	0.011	17.2	HORVU.MOREX.PROJ.3HG00745050.1	1	HORVU.MOREX.PROJ.4HG00336640.1	1	HORVU.MOREX.PROJ.3HG00224010.1	1
GATA transcription factor 18	sp|Q10F25|GAT18_ORYSJ GATA transcription factor 18	AT3G21175.2 ZIM-like 1	HvGATA1	N0.HOG0052967	yes	6.1e-15	56.5	HORVU.MOREX.PROJ.4HG00297650.1	1	HORVU.MOREX.PROJ.5HG00414120.1	1	HORVU.MOREX.PROJ.3HG00224030.1	1
zinc finger CONSTANS-like protein	sp|Q8RWD0|COL16_ARATH Zinc finger protein CONSTANS-LIKE 16	AT1G25440.1 B-box type zinc finger protein with CCT domain-containing protein	HvCO10	N0.HOG0072514	yes	5.3e-17	63.1	HORVU.MOREX.PROJ.4HG00300060.1	1	HORVU.MOREX.PROJ.5HG00440810.1	2	HORVU.MOREX.PROJ.3HG00224060.1	1
GATA transcription factor	sp|B8AR30|GAT19_ORYSI GATA transcription factor 19	AT1G51600.1 ZIM-LIKE 2	HvGATA2	N0.HOG0044833	yes	2.5e-15	57.8	HORVU.MOREX.PROJ.4HG00302680.1	1	HORVU.MOREX.PROJ.5HG00440950.1	2	HORVU.MOREX.PROJ.3HG00224080.1	1
Zinc finger protein CONSTANS	sp|O82117|CO3_ORYSJ Zinc finger protein CO3	AT5G41380.1 CCT motif family protein	HvCMF14	N0.HOG0053437	yes	4.6e-19	69.7	HORVU.MOREX.PROJ.4HG00315370.1	1	HORVU.MOREX.PROJ.5HG00443780.1	1	HORVU.MOREX.PROJ.3HG00270330.1	1
B-box zinc finger family protein	sp|O82256|COL13_ARATH Zinc finger protein CONSTANS-LIKE 13	AT2G47890.1 B-box type zinc finger protein with CCT domain-containing protein	HvCO16	N0.HOG0053706	yes	8.8e-16	59.2	HORVU.MOREX.PROJ.4HG00334140.1	1	HORVU.MOREX.PROJ.5HG00451710.1	2	HORVU.MOREX.PROJ.3HG00275840.1	3
CCT motif family protein, expressed	sp|Q940T9|COL4_ARATH Zinc finger protein CONSTANS-LIKE 4	AT1G04500.1 CCT motif family protein	HvCMF8/HvCMF4L1	N0.HOG0066217	yes	7.3e-17	62.7	HORVU.MOREX.PROJ.4HG00336300.1	1	HORVU.MOREX.PROJ.5HG00788650.1	1	HORVU.MOREX.PROJ.3HG00285540.1	2
two-component response regulator-like protein	sp|A2XFB7|PRR73_ORYSI Two-component response regulator-like PRR73	AT5G02810.1 pseudo-response regulator 7	HvPRR73	N0.HOG0063094	yes	2.1e-16	61.2	HORVU.MOREX.PROJ.4HG00341630.1	1	HORVU.MOREX.PROJ.5HG00789010.1	3	HORVU.MOREX.PROJ.3HG00738720.1	1
CCT motif family protein, expressed	sp|Q940T9|COL4_ARATH Zinc finger protein CONSTANS-LIKE 4	AT1G04500.1 CCT motif family protein	HvCMF4	N0.HOG0063305	yes	2.5e-18	67.3	HORVU.MOREX.PROJ.4HG00365510.1	1	HORVU.MOREX.PROJ.6HG00500910.1	1	HORVU.MOREX.PROJ.3HG00742860.1	1
CCT motif family protein	sp|O82117|CO3_ORYSJ Zinc finger protein CO3	AT5G41380.1 CCT motif family protein	HvCMF12	N0.HOG0055456	yes	8.7e-18	65.6	HORVU.MOREX.PROJ.5HG00412210.1	2	HORVU.MOREX.PROJ.6HG00500920.1	2	HORVU.MOREX.PROJ.3HG00748370.1	1
Zinc finger protein CONSTANS	sp|O82117|CO3_ORYSJ Zinc finger protein CO3	AT5G41380.1 CCT motif family protein	HvCMF13	N0.HOG0055457	yes	3.3e-19	70.2	HORVU.MOREX.PROJ.5HG00412230.1	1	HORVU.MOREX.PROJ.6HG00501260.1	2	HORVU.MOREX.PROJ.4HG00300700.1	4
zinc finger CONSTANS-like protein	sp|O82117|CO3_ORYSJ Zinc finger protein CO3	AT3G02380.1 CONSTANS-like 2	HvCO3	N0.HOG0055508	yes	2.1e-16	61.2	HORVU.MOREX.PROJ.5HG00414120.1	1	HORVU.MOREX.PROJ.6HG00502670.1	3	HORVU.MOREX.PROJ.4HG00341630.1	1
two-component response regulator-like protein	sp|Q689G6|PRR95_ORYSJ Two-component response regulator-like PRR95	AT5G24470.1 two-component response regulator-like protein	HvPRR95	N0.HOG0068774	yes	2.9e-17	63.9	HORVU.MOREX.PROJ.5HG00441260.1	1	HORVU.MOREX.PROJ.6HG00503150.1	1	HORVU.MOREX.PROJ.4HG00342270.1	1
FAR1-related sequence 5	sp|Q9SZL8|FRS5_ARATH Protein FAR1-RELATED SEQUENCE 5	AT4G38180.1 FAR1-related sequence 5	FRS5	N0.HOG0056607	no	0.053	15.1	HORVU.MOREX.PROJ.5HG00455140.1	2	HORVU.MOREX.PROJ.6HG00503790.1	2	HORVU.MOREX.PROJ.4HG00349250.1	1
zinc finger CONSTANS-like protein	sp|Q9LU68|CIA2_ARATH Protein CHLOROPLAST IMPORT APPARATUS 2	AT4G25990.1 CCT motif family protein	HvCMF3	N0.HOG0064166	yes	5.7e-18	66.2	HORVU.MOREX.PROJ.6HG00494130.1	2	HORVU.MOREX.PROJ.6HG00508650.1	1	HORVU.MOREX.PROJ.4HG00349880.1	1
GATA transcription factor 27	sp|Q5Z4U5|GAT20_ORYSJ GATA transcription factor 20	AT3G21175.2 ZIM-like 1	HvGATA3	N0.HOG0057350	yes	3e-16	60.7	HORVU.MOREX.PROJ.6HG00494240.1	1	HORVU.MOREX.PROJ.6HG00523100.1	3	HORVU.MOREX.PROJ.5HG00398930.1	1
zinc finger CONSTANS-like protein	sp|O82117|CO3_ORYSJ Zinc finger protein CO3	AT5G57660.1 CONSTANS-like 5	HvCO7	N0.HOG0057496	yes	1.3e-17	65.1	HORVU.MOREX.PROJ.6HG00502670.1	1	HORVU.MOREX.PROJ.6HG00523620.1	2	HORVU.MOREX.PROJ.5HG00406740.1	1
zinc finger CONSTANS-like protein	sp|Q9FHH8|COL5_ARATH Zinc finger protein CONSTANS-LIKE 5	AT5G57660.1 CONSTANS-like 5	HvCO5	N0.HOG0057847	yes	1.5e-17	64.9	HORVU.MOREX.PROJ.6HG00523620.1	1	HORVU.MOREX.PROJ.6HG00528800.1	2	HORVU.MOREX.PROJ.5HG00441260.1	1
two-component response regulator-like protein	sp|Q689G9|PRR1_ORYSJ Two-component response regulator-like PRR1	AT5G61380.1 CCT motif -containing response regulator protein	HvTOC1	N0.HOG0057870	yes	5.1e-16	60	HORVU.MOREX.PROJ.6HG00525270.1	1	HORVU.MOREX.PROJ.6HG00539310.1	2	HORVU.MOREX.PROJ.5HG00450490.1	1
zinc finger CONSTANS-like protein	sp|Q9LUA9|COL10_ARATH Zinc finger protein CONSTANS-LIKE 10	AT5G48250.1 B-box type zinc finger protein with CCT domain-containing protein	HvCO14	N0.HOG0058221	yes	3.2e-16	60.6	HORVU.MOREX.PROJ.6HG00539310.1	1	HORVU.MOREX.PROJ.6HG00539940.1	1	HORVU.MOREX.PROJ.5HG00461390.1	1
zinc finger CONSTANS-like protein	sp|Q8RWD0|COL16_ARATH Zinc finger protein CONSTANS-LIKE 16	AT1G25440.1 B-box type zinc finger protein with CCT domain-containing protein	HvCO11	N0.HOG0045619	yes	5.2e-17	63.1	HORVU.MOREX.PROJ.6HG00540700.1	1	HORVU.MOREX.PROJ.6HG00540700.1	1	HORVU.MOREX.PROJ.6HG00477840.1	1
zinc finger CONSTANS-like protein	sp|Q9LJ44|COL12_ARATH Zinc finger protein CONSTANS-LIKE 12	AT3G21880.1 B-box type zinc finger protein with CCT domain-containing protein	HvCMF2	N0.HOG0058723	yes	1.9e-15	58.1	HORVU.MOREX.PROJ.7HG00561190.1	1	HORVU.MOREX.PROJ.7HG00576210.1	2	HORVU.MOREX.PROJ.6HG00478010.1	1
zinc finger CONSTANS-like protein	sp|Q9SK53|COL3_ARATH Zinc finger protein CONSTANS-LIKE 3	AT2G24790.1 CONSTANS-like 3	HvCO8	N0.HOG0058982	yes	2.2e-18	67.6	HORVU.MOREX.PROJ.7HG00580170.1	1	HORVU.MOREX.PROJ.7HG00580170.1	1	HORVU.MOREX.PROJ.6HG00478170.1	1
Protein TIFY 3A	sp|A2Z6V6|TI11E_ORYSI Protein TIFY 11e	AT3G43440.1 jasmonate-zim-domain protein 11	TIFY	N0.HOG0059283	no	0.07	14.7	HORVU.MOREX.PROJ.7HG00591640.1	1	HORVU.MOREX.PROJ.7HG00592560.1	1	HORVU.MOREX.PROJ.6HG00479650.1	1
Protein TIFY 3A	sp|A2Z6V6|TI11E_ORYSI Protein TIFY 11e	AT3G43440.1 jasmonate-zim-domain protein 11	TIFY	N0.HOG0040960	no	0.076	14.6	HORVU.MOREX.PROJ.7HG00591650.1	1	HORVU.MOREX.PROJ.7HG00593610.1	2	HORVU.MOREX.PROJ.6HG00479670.1	1
Protein TIFY 3A	sp|A2Z6V6|TI11E_ORYSI Protein TIFY 11e	AT3G43440.1 jasmonate-zim-domain protein 11	TIFY	N0.HOG0027839	no	0.088	14.4	HORVU.MOREX.PROJ.7HG00591660.1	1	HORVU.MOREX.PROJ.7HG00595080.1	2	HORVU.MOREX.PROJ.6HG00479680.1	1
Protein TIFY 3A	sp|A2Z6V6|TI11E_ORYSI Protein TIFY 11e	AT3G43440.1 jasmonate-zim-domain protein 11	TIFY	N0.HOG0027840	no	0.073	14.6	HORVU.MOREX.PROJ.7HG00591670.1	1	HORVU.MOREX.PROJ.7HG00605200.1	2	HORVU.MOREX.PROJ.6HG00501450.1	2
Protein TIFY 3A	sp|A2Z6V6|TI11E_ORYSI Protein TIFY 11e	AT1G19180.1 jasmonate-zim-domain protein 1	TIFY	N0.HOG0027837	no	0.081	14.5	HORVU.MOREX.PROJ.7HG00591680.1	1	HORVU.MOREX.PROJ.7HG00609700.1	2	HORVU.MOREX.PROJ.6HG00524520.1	1
zinc finger CONSTANS-like protein	sp|Q8RWD0|COL16_ARATH Zinc finger protein CONSTANS-LIKE 16	AT1G25440.1 B-box type zinc finger protein with CCT domain-containing protein	HvCO12	N0.HOG0059310	yes	5.8e-17	63	HORVU.MOREX.PROJ.7HG00592560.1	1	HORVU.MOREX.PROJ.7HG00636290.1	2	HORVU.MOREX.PROJ.6HG00525270.1	1
zinc finger CONSTANS-like protein	sp|Q9FDX8|HD1_ORYSJ Zinc finger protein HD1	AT5G15850.1 CONSTANS-like 1	HvCO1	N0.HOG0059331	yes	1.9e-15	58.2	HORVU.MOREX.PROJ.7HG00593610.1	1	HORVU.MOREX.PROJ.7HG00651610.1	2	HORVU.MOREX.PROJ.6HG00526790.1	1
zinc finger CONSTANS-like protein	sp|Q9SSE5|COL9_ARATH Zinc finger protein CONSTANS-LIKE 9	AT3G07650.1 CONSTANS-like 9	HvCO13	N0.HOG0045856	yes	9.7e-17	62.3	HORVU.MOREX.PROJ.7HG00595080.1	1	HORVU.MOREX.PROJ.7HG00652830.1	1	HORVU.MOREX.PROJ.6HG00539190.1	1
zinc finger CONSTANS-like protein	sp|O22800|COL14_ARATH Zinc finger protein CONSTANS-LIKE 14	AT2G33500.1 B-box type zinc finger protein with CCT domain-containing protein	HvCO15	N0.HOG0059623	yes	1.4e-16	61.7	HORVU.MOREX.PROJ.7HG00605200.1	1	HORVU.MOREX.PROJ.7HG00654030.1	2	HORVU.MOREX.PROJ.6HG00544360.1	3
CCT motif family protein	sp|Q9LU68|CIA2_ARATH Protein CHLOROPLAST IMPORT APPARATUS 2	AT5G14370.1 CCT motif family protein	HvCMF9	N0.HOG0045954	yes	5.1e-15	56.8	HORVU.MOREX.PROJ.7HG00621160.1	2	HORVU.MOREX.PROJ.7HG00809910.1	3	HORVU.MOREX.PROJ.6HG00547020.1	1
chloroplast import apparatus 2	sp|Q9LU68|CIA2_ARATH Protein CHLOROPLAST IMPORT APPARATUS 2	AT5G57180.2 chloroplast import apparatus 2	HvCMF7	N0.HOG0067079	yes	2.7e-09	38.4	HORVU.MOREX.PROJ.7HG00642840.1	1			HORVU.MOREX.PROJ.6HG00552030.1	1
GATA transcription factor 20	sp|Q5Z4U5|GAT20_ORYSJ GATA transcription factor 20	AT1G51600.1 ZIM-LIKE 2	HvGATA4	N0.HOG0060472	yes	5.9e-15	56.5	HORVU.MOREX.PROJ.7HG00643030.1	1			HORVU.MOREX.PROJ.6HG00552440.1	1
zinc finger CONSTANS-like protein	sp|Q9FHH8|COL5_ARATH Zinc finger protein CONSTANS-LIKE 5	AT5G57660.1 CONSTANS-like 5	HvCO6	N0.HOG0068243	yes	6e-17	62.9	HORVU.MOREX.PROJ.7HG00654030.1	1			HORVU.MOREX.PROJ.6HG00553760.1	1
			HvCO2	N0.HOG0064418	no CCT			HORVU.MOREX.PROJ.6HG00539940.1				HORVU.MOREX.PROJ.6HG00557410.1	2
												HORVU.MOREX.PROJ.6HG00559900.1	1
functional annotations (column A-C) was derived from PanBARLEX: panbarlex.ipk-gatersleben.de												HORVU.MOREX.PROJ.6HG00808530.1	1
												HORVU.MOREX.PROJ.7HG00582490.1	1
												HORVU.MOREX.PROJ.7HG00582510.1	2
												HORVU.MOREX.PROJ.7HG00582520.1	2
												HORVU.MOREX.PROJ.7HG00654190.1	2
												HORVU.MOREX.PROJ.7HG00655040.1	1
												HORVU.MOREX.PROJ.7HG00655050.1	1
												HORVU.MOREX.PROJ.7HG00655060.1	1
												HORVU.MOREX.PROJ.7HG00655070.1	1
												HORVU.MOREX.PROJ.7HG00655120.1	1
												HORVU.MOREX.PROJ.7HG00655130.1	1
												HORVU.MOREX.PROJ.7HG00655160.1	1
												HORVU.MOREX.PROJ.7HG00656440.1	2
												HORVU.MOREX.PROJ.7HG00656850.1	2
												HORVU.MOREX.PROJ.7HG00660350.1	2

## Sheet: Morex_InterProScan
HORVU.MOREX.PROJ.1HG00035390.1	d07fef57382d1b8274c370f3fdfcfae3	396	Pfam	PF06203	CCT motif	300	342	9.3e-19	T	18-11-2024	IPR010402	CCT domain	GO:0005515
HORVU.MOREX.PROJ.1HG00050480.1	63a03d737e61868c85b1857a54623cf4	295	Pfam	PF06203	CCT motif	220	262	2.7e-17	T	18-11-2024	IPR010402	CCT domain	GO:0005515
HORVU.MOREX.PROJ.1HG00063450.1	d55e84f956642005937932fd3b4b7531	309	Pfam	PF06203	CCT motif	179	221	5.7e-19	T	18-11-2024	IPR010402	CCT domain	GO:0005515
HORVU.MOREX.PROJ.1HG00083540.1	f9eb12690933eb824ad370c610e99d5e	347	Pfam	PF06203	CCT motif	295	337	3.9e-16	T	18-11-2024	IPR010402	CCT domain	GO:0005515
HORVU.MOREX.PROJ.1HG00083570.1	565be3293fe0a19df03a1029e942d725	328	Pfam	PF06203	CCT motif	276	318	3.1e-16	T	18-11-2024	IPR010402	CCT domain	GO:0005515
HORVU.MOREX.PROJ.2HG00094790.1	7a4859797acdb1b80087808ba7771ad7	658	Pfam	PF06203	CCT motif	607	649	1e-13	T	18-11-2024	IPR010402	CCT domain	GO:0005515
HORVU.MOREX.PROJ.2HG00101440.1	8061b07cb6690ba1df6ea89231e81dfe	395	Pfam	PF06203	CCT motif	352	394	8.5e-16	T	18-11-2024	IPR010402	CCT domain	GO:0005515
HORVU.MOREX.PROJ.2HG00101440.1	8061b07cb6690ba1df6ea89231e81dfe	395	SMART	SM00336	bboxneu5	34	81	6.9e-06	T	18-11-2024	IPR000315	B-box-type zinc finger	GO:0008270
HORVU.MOREX.PROJ.2HG00156460.1	a04a061fc09509a8cbd951ea67e5b7d8	251	Pfam	PF00643	B-box zinc finger	4	47	1.6e-05	T	18-11-2024	IPR000315	B-box-type zinc finger	GO:0008270
HORVU.MOREX.PROJ.2HG00156460.1	a04a061fc09509a8cbd951ea67e5b7d8	251	Pfam	PF00643	B-box zinc finger	57	96	3.8e-07	T	18-11-2024	IPR000315	B-box-type zinc finger	GO:0008270
HORVU.MOREX.PROJ.2HG00156460.1	a04a061fc09509a8cbd951ea67e5b7d8	251	SMART	SM00336	bboxneu5	4	47	1.4e-09	T	18-11-2024	IPR000315	B-box-type zinc finger	GO:0008270
HORVU.MOREX.PROJ.2HG00156460.1	a04a061fc09509a8cbd951ea67e5b7d8	251	SMART	SM00336	bboxneu5	54	101	1.7e-11	T	18-11-2024	IPR000315	B-box-type zinc finger	GO:0008270
HORVU.MOREX.PROJ.2HG00157310.1	3ca26107f4f7b16ba32386d0ae3aa8e0	323	Pfam	PF00643	B-box zinc finger	19	56	3e-06	T	18-11-2024	IPR000315	B-box-type zinc finger	GO:0008270
HORVU.MOREX.PROJ.2HG00157310.1	3ca26107f4f7b16ba32386d0ae3aa8e0	323	Pfam	PF00643	B-box zinc finger	58	103	5.5e-06	T	18-11-2024	IPR000315	B-box-type zinc finger	GO:0008270
HORVU.MOREX.PROJ.2HG00157310.1	3ca26107f4f7b16ba32386d0ae3aa8e0	323	Pfam	PF06203	CCT motif	236	278	1.3e-17	T	18-11-2024	IPR010402	CCT domain	GO:0005515
HORVU.MOREX.PROJ.2HG00157310.1	3ca26107f4f7b16ba32386d0ae3aa8e0	323	SMART	SM00336	bboxneu5	16	60	2.4e-06	T	18-11-2024	IPR000315	B-box-type zinc finger	GO:0008270
HORVU.MOREX.PROJ.2HG00157310.1	3ca26107f4f7b16ba32386d0ae3aa8e0	323	SMART	SM00336	bboxneu5	61	103	1.4e-08	T	18-11-2024	IPR000315	B-box-type zinc finger	GO:0008270
HORVU.MOREX.PROJ.2HG00162860.1	cf53d901aae4fe4e9295c9002dd99306	250	Pfam	PF00643	B-box zinc finger	4	46	2.5e-06	T	18-11-2024	IPR000315	B-box-type zinc finger	GO:0008270
HORVU.MOREX.PROJ.2HG00162860.1	cf53d901aae4fe4e9295c9002dd99306	250	Pfam	PF00643	B-box zinc finger	61	102	2.4e-07	T	18-11-2024	IPR000315	B-box-type zinc finger	GO:0008270
HORVU.MOREX.PROJ.2HG00162860.1	cf53d901aae4fe4e9295c9002dd99306	250	SMART	SM00336	bboxneu5	1	47	3.7e-11	T	18-11-2024	IPR000315	B-box-type zinc finger	GO:0008270
HORVU.MOREX.PROJ.2HG00162860.1	cf53d901aae4fe4e9295c9002dd99306	250	SMART	SM00336	bboxneu5	60	107	1.9e-13	T	18-11-2024	IPR000315	B-box-type zinc finger	GO:0008270
HORVU.MOREX.PROJ.3HG00216010.1	fb2285e04a447688bca4569fd998082a	349	Pfam	PF00643	B-box zinc finger	60	99	1.9e-07	T	18-11-2024	IPR000315	B-box-type zinc finger	GO:0008270
HORVU.MOREX.PROJ.3HG00216010.1	fb2285e04a447688bca4569fd998082a	349	SMART	SM00336	bboxneu5	1	47	7.8e-08	T	18-11-2024	IPR000315	B-box-type zinc finger	GO:0008270
HORVU.MOREX.PROJ.3HG00216010.1	fb2285e04a447688bca4569fd998082a	349	SMART	SM00336	bboxneu5	57	104	2.8e-13	T	18-11-2024	IPR000315	B-box-type zinc finger	GO:0008270
HORVU.MOREX.PROJ.3HG00269100.1	966e23d76991f11d69f22caf78c7fac3	323	Pfam	PF06203	CCT motif	181	223	2.5e-18	T	18-11-2024	IPR010402	CCT domain	GO:0005515
HORVU.MOREX.PROJ.4HG00297650.1	f0f2d79442482788aaeb6e7e8ad96db3	316	Pfam	PF06203	CCT motif	135	175	2.3e-14	T	18-11-2024	IPR010402	CCT domain	GO:0005515
HORVU.MOREX.PROJ.4HG00300060.1	3e59d0bfce73e0828be9896a9468fa70	410	Pfam	PF00643	B-box zinc finger	14	55	5.8e-06	T	18-11-2024	IPR000315	B-box-type zinc finger	GO:0008270
HORVU.MOREX.PROJ.4HG00300060.1	3e59d0bfce73e0828be9896a9468fa70	410	Pfam	PF06203	CCT motif	339	381	1.1e-17	T	18-11-2024	IPR010402	CCT domain	GO:0005515
HORVU.MOREX.PROJ.4HG00300060.1	3e59d0bfce73e0828be9896a9468fa70	410	SMART	SM00336	bboxneu5	11	58	2.5e-07	T	18-11-2024	IPR000315	B-box-type zinc finger	GO:0008270
HORVU.MOREX.PROJ.4HG00302680.1	763547d992e76298788755be2409657c	267	Pfam	PF06203	CCT motif	92	132	5.4e-15	T	18-11-2024	IPR010402	CCT domain	GO:0005515
HORVU.MOREX.PROJ.4HG00315370.1	d64d71fa9f9089307cc4635acd5ba719	197	Pfam	PF06203	CCT motif	89	131	7.3e-19	T	18-11-2024	IPR010402	CCT domain	GO:0005515
HORVU.MOREX.PROJ.4HG00334140.1	22a049d9cade646baf22237b3fafe9bd	457	Pfam	PF06203	CCT motif	414	454	7.6e-16	T	18-11-2024	IPR010402	CCT domain	GO:0005515
HORVU.MOREX.PROJ.4HG00334140.1	22a049d9cade646baf22237b3fafe9bd	457	SMART	SM00336	bboxneu5	96	143	9.8e-09	T	18-11-2024	IPR000315	B-box-type zinc finger	GO:0008270
HORVU.MOREX.PROJ.4HG00336300.1	13fcbfa2119c2d7e6a9f429c36b14254	239	Pfam	PF06203	CCT motif	141	183	3.2e-17	T	18-11-2024	IPR010402	CCT domain	GO:0005515
HORVU.MOREX.PROJ.4HG00341630.1	97f9bc9f1906b700fcef3bd51bd86fb2	759	Pfam	PF06203	CCT motif	704	746	3.9e-16	T	18-11-2024	IPR010402	CCT domain	GO:0005515
HORVU.MOREX.PROJ.4HG00365510.1	572bcd5d72386ab2d8d66f0b78a2ef77	399	Pfam	PF06203	CCT motif	301	343	1.2e-18	T	18-11-2024	IPR010402	CCT domain	GO:0005515
HORVU.MOREX.PROJ.5HG00412210.1	5d96397c50a32bbe8285a48b2072e3b3	169	Pfam	PF06203	CCT motif	51	92	5.8e-18	T	18-11-2024	IPR010402	CCT domain	GO:0005515
HORVU.MOREX.PROJ.5HG00412230.1	ab34d06f04fe47eb7dfc4b36bda062ff	198	Pfam	PF06203	CCT motif	88	130	4.7e-19	T	18-11-2024	IPR010402	CCT domain	GO:0005515
HORVU.MOREX.PROJ.5HG00414120.1	5e6664620298abe2f8292a35a7ba497c	329	SMART	SM00336	bboxneu5	22	69	8e-14	T	18-11-2024	IPR000315	B-box-type zinc finger	GO:0008270
HORVU.MOREX.PROJ.5HG00414120.1	5e6664620298abe2f8292a35a7ba497c	329	Pfam	PF00643	B-box zinc finger	25	68	1.7e-06	T	18-11-2024	IPR000315	B-box-type zinc finger	GO:0008270
HORVU.MOREX.PROJ.5HG00414120.1	5e6664620298abe2f8292a35a7ba497c	329	Pfam	PF06203	CCT motif	260	302	1.6e-16	T	18-11-2024	IPR010402	CCT domain	GO:0005515
HORVU.MOREX.PROJ.5HG00440810.1	9ba54495137d67dc41a1ba68d915109c	211	Pfam	PF00643	B-box zinc finger	52	91	3.4e-06	T	18-11-2024	IPR000315	B-box-type zinc finger	GO:0008270
HORVU.MOREX.PROJ.5HG00440810.1	9ba54495137d67dc41a1ba68d915109c	211	SMART	SM00336	bboxneu5	1	47	7.1e-09	T	18-11-2024	IPR000315	B-box-type zinc finger	GO:0008270
HORVU.MOREX.PROJ.5HG00440810.1	9ba54495137d67dc41a1ba68d915109c	211	SMART	SM00336	bboxneu5	51	96	1.3e-10	T	18-11-2024	IPR000315	B-box-type zinc finger	GO:0008270
HORVU.MOREX.PROJ.5HG00441260.1	b04f52ab410514c1ae90bd2bfcf10ca1	604	Pfam	PF06203	CCT motif	554	596	5.8e-17	T	18-11-2024	IPR010402	CCT domain	GO:0005515
HORVU.MOREX.PROJ.5HG00443780.1	e9b9fdc2cfc81fdf3f617130c50a42ec	208	SMART	SM00336	bboxneu5	5	51	0.00088	T	18-11-2024	IPR000315	B-box-type zinc finger	GO:0008270
HORVU.MOREX.PROJ.5HG00789010.1	ffc31801986c238eeed7ab60cf96e2a3	162	SMART	SM00336	bboxneu5	18	65	0.0001	T	18-11-2024	IPR000315	B-box-type zinc finger	GO:0008270
HORVU.MOREX.PROJ.6HG00494130.1	90339032419a372abde18631019524d2	490	Pfam	PF06203	CCT motif	436	478	2.3e-18	T	18-11-2024	IPR010402	CCT domain	GO:0005515
HORVU.MOREX.PROJ.6HG00494240.1	311f64f191beab59dca7499ac3a46d00	337	Pfam	PF06203	CCT motif	178	220	5.5e-16	T	18-11-2024	IPR010402	CCT domain	GO:0005515
HORVU.MOREX.PROJ.6HG00500910.1	47dc8ba65549afbbc28ca5a1ddae0386	146	SMART	SM00336	bboxneu5	8	46	4.1e-06	T	18-11-2024	IPR000315	B-box-type zinc finger	GO:0008270
HORVU.MOREX.PROJ.6HG00500920.1	6f97555db6b4a187773c4eb4c0f5b810	82	SMART	SM00336	bboxneu5	2	49	4.9e-09	T	18-11-2024	IPR000315	B-box-type zinc finger	GO:0008270
HORVU.MOREX.PROJ.6HG00500920.1	6f97555db6b4a187773c4eb4c0f5b810	82	Pfam	PF00643	B-box zinc finger	7	47	1.8e-05	T	18-11-2024	IPR000315	B-box-type zinc finger	GO:0008270
HORVU.MOREX.PROJ.6HG00502670.1	d1805bcd69773b84faa0206840f6a1c5	364	Pfam	PF00643	B-box zinc finger	60	105	1.5e-05	T	18-11-2024	IPR000315	B-box-type zinc finger	GO:0008270
HORVU.MOREX.PROJ.6HG00502670.1	d1805bcd69773b84faa0206840f6a1c5	364	Pfam	PF06203	CCT motif	289	331	1.2e-17	T	18-11-2024	IPR010402	CCT domain	GO:0005515
HORVU.MOREX.PROJ.6HG00502670.1	d1805bcd69773b84faa0206840f6a1c5	364	SMART	SM00336	bboxneu5	63	105	9.4e-08	T	18-11-2024	IPR000315	B-box-type zinc finger	GO:0008270
HORVU.MOREX.PROJ.6HG00502670.1	d1805bcd69773b84faa0206840f6a1c5	364	SMART	SM00336	bboxneu5	12	62	0.074	T	18-11-2024	IPR000315	B-box-type zinc finger	GO:0008270
HORVU.MOREX.PROJ.6HG00503150.1	3085932eddb7aecb686f3d8dd66320f2	335	SMART	SM00336	bboxneu5	133	179	2.1e-06	T	18-11-2024	IPR000315	B-box-type zinc finger	GO:0008270
HORVU.MOREX.PROJ.6HG00523100.1	11b1ac33cf91686be9ded375c3c737f8	260	Pfam	PF00643	B-box zinc finger	53	95	5.2e-07	T	18-11-2024	IPR000315	B-box-type zinc finger	GO:0008270
HORVU.MOREX.PROJ.6HG00523100.1	11b1ac33cf91686be9ded375c3c737f8	260	SMART	SM00336	bboxneu5	52	99	3.8e-14	T	18-11-2024	IPR000315	B-box-type zinc finger	GO:0008270
HORVU.MOREX.PROJ.6HG00523100.1	11b1ac33cf91686be9ded375c3c737f8	260	SMART	SM00336	bboxneu5	4	47	1.5e-09	T	18-11-2024	IPR000315	B-box-type zinc finger	GO:0008270
HORVU.MOREX.PROJ.6HG00523620.1	ee0d85fb6f0bf16078725f90f906f881	325	Pfam	PF00643	B-box zinc finger	66	111	6.4e-06	T	18-11-2024	IPR000315	B-box-type zinc finger	GO:0008270
HORVU.MOREX.PROJ.6HG00523620.1	ee0d85fb6f0bf16078725f90f906f881	325	SMART	SM00336	bboxneu5	24	68	0.0065	T	18-11-2024	IPR000315	B-box-type zinc finger	GO:0008270
HORVU.MOREX.PROJ.6HG00523620.1	ee0d85fb6f0bf16078725f90f906f881	325	SMART	SM00336	bboxneu5	69	111	4.6e-10	T	18-11-2024	IPR000315	B-box-type zinc finger	GO:0008270
HORVU.MOREX.PROJ.6HG00523620.1	ee0d85fb6f0bf16078725f90f906f881	325	Pfam	PF06203	CCT motif	250	292	1.6e-17	T	18-11-2024	IPR010402	CCT domain	GO:0005515
HORVU.MOREX.PROJ.6HG00525270.1	eccc49a19949a2dc7f9061467d01323d	522	Pfam	PF06203	CCT motif	444	486	7.7e-16	T	18-11-2024	IPR010402	CCT domain	GO:0005515
HORVU.MOREX.PROJ.6HG00528800.1	94147db203b09217afa6096d5c44ddb1	239	Pfam	PF00643	B-box zinc finger	57	89	7.2e-07	T	18-11-2024	IPR000315	B-box-type zinc finger	GO:0008270
HORVU.MOREX.PROJ.6HG00528800.1	94147db203b09217afa6096d5c44ddb1	239	SMART	SM00336	bboxneu5	55	102	2.2e-13	T	18-11-2024	IPR000315	B-box-type zinc finger	GO:0008270
HORVU.MOREX.PROJ.6HG00528800.1	94147db203b09217afa6096d5c44ddb1	239	SMART	SM00336	bboxneu5	1	47	9.1e-09	T	18-11-2024	IPR000315	B-box-type zinc finger	GO:0008270
HORVU.MOREX.PROJ.6HG00539310.1	ab4bc9d6c07fa8e817f1e958cabd017b	382	SMART	SM00336	bboxneu5	48	90	0.71	T	18-11-2024	IPR000315	B-box-type zinc finger	GO:0008270
HORVU.MOREX.PROJ.6HG00539310.1	ab4bc9d6c07fa8e817f1e958cabd017b	382	SMART	SM00336	bboxneu5	1	47	6.1e-11	T	18-11-2024	IPR000315	B-box-type zinc finger	GO:0008270
HORVU.MOREX.PROJ.6HG00539310.1	ab4bc9d6c07fa8e817f1e958cabd017b	382	Pfam	PF06203	CCT motif	325	367	3.2e-16	T	18-11-2024	IPR010402	CCT domain	GO:0005515
HORVU.MOREX.PROJ.6HG00539940.1	0183e1bd529291bed396a4c1b9ee7d5c	227	Pfam	PF00643	B-box zinc finger	33	78	2.5e-06	T	18-11-2024	IPR000315	B-box-type zinc finger	GO:0008270
HORVU.MOREX.PROJ.6HG00539940.1	0183e1bd529291bed396a4c1b9ee7d5c	227	SMART	SM00336	bboxneu5	31	78	4.6e-12	T	18-11-2024	IPR000315	B-box-type zinc finger	GO:0008270
HORVU.MOREX.PROJ.6HG00540700.1	26be3166d43d74e899af1870bd79b23c	498	Pfam	PF00643	B-box zinc finger	86	127	8.8e-07	T	18-11-2024	IPR000315	B-box-type zinc finger	GO:0008270
HORVU.MOREX.PROJ.6HG00540700.1	26be3166d43d74e899af1870bd79b23c	498	Pfam	PF06203	CCT motif	447	489	1.5e-17	T	18-11-2024	IPR010402	CCT domain	GO:0005515
HORVU.MOREX.PROJ.6HG00540700.1	26be3166d43d74e899af1870bd79b23c	498	SMART	SM00336	bboxneu5	83	130	4e-10	T	18-11-2024	IPR000315	B-box-type zinc finger	GO:0008270
HORVU.MOREX.PROJ.7HG00561190.1	e5516ab0ee186721d166a8eee488dd50	229	Pfam	PF06203	CCT motif	174	216	6e-15	T	18-11-2024	IPR010402	CCT domain	GO:0005515
HORVU.MOREX.PROJ.7HG00576210.1	de44161b0a7a20d81a2a920a951036d8	363	Pfam	PF00643	B-box zinc finger	4	47	2.2e-05	T	18-11-2024	IPR000315	B-box-type zinc finger	GO:0008270
HORVU.MOREX.PROJ.7HG00576210.1	de44161b0a7a20d81a2a920a951036d8	363	Pfam	PF00643	B-box zinc finger	59	98	2.1e-07	T	18-11-2024	IPR000315	B-box-type zinc finger	GO:0008270
HORVU.MOREX.PROJ.7HG00576210.1	de44161b0a7a20d81a2a920a951036d8	363	SMART	SM00336	bboxneu5	4	47	5.2e-09	T	18-11-2024	IPR000315	B-box-type zinc finger	GO:0008270
HORVU.MOREX.PROJ.7HG00576210.1	de44161b0a7a20d81a2a920a951036d8	363	SMART	SM00336	bboxneu5	56	103	1.7e-16	T	18-11-2024	IPR000315	B-box-type zinc finger	GO:0008270
HORVU.MOREX.PROJ.7HG00580170.1	474e4b1f3300829ac5be15e2d4b16dfc	247	SMART	SM00336	bboxneu5	10	56	3.2e-13	T	18-11-2024	IPR000315	B-box-type zinc finger	GO:0008270
HORVU.MOREX.PROJ.7HG00580170.1	474e4b1f3300829ac5be15e2d4b16dfc	247	Pfam	PF06203	CCT motif	164	206	1.3e-18	T	18-11-2024	IPR010402	CCT domain	GO:0005515
HORVU.MOREX.PROJ.7HG00592560.1	fc3c7a51491aaa11740d2efc42500895	432	Pfam	PF00643	B-box zinc finger	19	61	6.5e-07	T	18-11-2024	IPR000315	B-box-type zinc finger	GO:0008270
HORVU.MOREX.PROJ.7HG00592560.1	fc3c7a51491aaa11740d2efc42500895	432	Pfam	PF06203	CCT motif	372	414	1.4e-17	T	18-11-2024	IPR010402	CCT domain	GO:0005515
HORVU.MOREX.PROJ.7HG00592560.1	fc3c7a51491aaa11740d2efc42500895	432	SMART	SM00336	bboxneu5	16	63	8.9e-12	T	18-11-2024	IPR000315	B-box-type zinc finger	GO:0008270
HORVU.MOREX.PROJ.7HG00593610.1	298a92056d3cc2bc587fb8e7627d00e1	410	Pfam	PF06203	CCT motif	341	383	1.3e-15	T	18-11-2024	IPR010402	CCT domain	GO:0005515
HORVU.MOREX.PROJ.7HG00593610.1	298a92056d3cc2bc587fb8e7627d00e1	410	SMART	SM00336	bboxneu5	46	93	1.5e-06	T	18-11-2024	IPR000315	B-box-type zinc finger	GO:0008270
HORVU.MOREX.PROJ.7HG00595080.1	126322e9e159cd08b1650e498548eb54	396	Pfam	PF00643	B-box zinc finger	47	90	2e-05	T	18-11-2024	IPR000315	B-box-type zinc finger	GO:0008270
HORVU.MOREX.PROJ.7HG00595080.1	126322e9e159cd08b1650e498548eb54	396	Pfam	PF06203	CCT motif	340	382	1.4e-16	T	18-11-2024	IPR010402	CCT domain	GO:0005515
HORVU.MOREX.PROJ.7HG00595080.1	126322e9e159cd08b1650e498548eb54	396	SMART	SM00336	bboxneu5	48	90	0.091	T	18-11-2024	IPR000315	B-box-type zinc finger	GO:0008270
HORVU.MOREX.PROJ.7HG00595080.1	126322e9e159cd08b1650e498548eb54	396	SMART	SM00336	bboxneu5	1	47	4.8e-10	T	18-11-2024	IPR000315	B-box-type zinc finger	GO:0008270
HORVU.MOREX.PROJ.7HG00605200.1	e031881205558e05b8438dad1ed7f27a	487	Pfam	PF06203	CCT motif	434	476	3e-16	T	18-11-2024	IPR010402	CCT domain	GO:0005515
HORVU.MOREX.PROJ.7HG00605200.1	e031881205558e05b8438dad1ed7f27a	487	SMART	SM00336	bboxneu5	7	54	4.1e-10	T	18-11-2024	IPR000315	B-box-type zinc finger	GO:0008270
HORVU.MOREX.PROJ.7HG00621160.1	ae6dc56ad3f9b1ff3d11c34f277ee9b2	299	Pfam	PF06203	CCT motif	249	291	2.6e-16	T	18-11-2024	IPR010402	CCT domain	GO:0005515
HORVU.MOREX.PROJ.7HG00636290.1	8e93f8512fe8ff8c84d9edd4ffbd5a0d	275	Pfam	PF00643	B-box zinc finger	60	100	1.7e-05	T	18-11-2024	IPR000315	B-box-type zinc finger	GO:0008270
HORVU.MOREX.PROJ.7HG00636290.1	8e93f8512fe8ff8c84d9edd4ffbd5a0d	275	SMART	SM00336	bboxneu5	1	47	6.9e-08	T	18-11-2024	IPR000315	B-box-type zinc finger	GO:0008270
HORVU.MOREX.PROJ.7HG00636290.1	8e93f8512fe8ff8c84d9edd4ffbd5a0d	275	SMART	SM00336	bboxneu5	57	104	4.1e-15	T	18-11-2024	IPR000315	B-box-type zinc finger	GO:0008270
HORVU.MOREX.PROJ.7HG00642840.1	bd0e2e7aec3334e98ccc01600821b276	459	Pfam	PF06203	CCT motif	410	447	1.4e-09	T	18-11-2024	IPR010402	CCT domain	GO:0005515
HORVU.MOREX.PROJ.7HG00643030.1	78bd2bca00b8ab8c10d70ba07c446d21	468	Pfam	PF06203	CCT motif	288	330	1.9e-14	T	18-11-2024	IPR010402	CCT domain	GO:0005515
HORVU.MOREX.PROJ.7HG00652830.1	94afee1c5d9510dcca7bb9caa7821e82	271	SMART	SM00336	bboxneu5	58	104	8.4e-08	T	18-11-2024	IPR000315	B-box-type zinc finger	GO:0008270
HORVU.MOREX.PROJ.7HG00654030.1	a50bda2d054f038c6fde07615cbe3b4c	376	SMART	SM00336	bboxneu5	10	55	0.019	T	18-11-2024	IPR000315	B-box-type zinc finger	GO:0008270
HORVU.MOREX.PROJ.7HG00654030.1	a50bda2d054f038c6fde07615cbe3b4c	376	SMART	SM00336	bboxneu5	56	98	1.4e-06	T	18-11-2024	IPR000315	B-box-type zinc finger	GO:0008270
HORVU.MOREX.PROJ.7HG00654030.1	a50bda2d054f038c6fde07615cbe3b4c	376	Pfam	PF06203	CCT motif	297	339	6e-17	T	18-11-2024	IPR010402	CCT domain	GO:0005515
HORVU.MOREX.PROJ.7HG00809910.1	bce8efd5a3a6d3df06fa8edcbd6b2df0	155	SMART	SM00336	bboxneu5	12	59	1.7e-07	T	18-11-2024	IPR000315	B-box-type zinc finger	GO:0008270

## Sheet: 10TJ18
Type	orthogroup	E-value	hmmer_score	CCT	domain_N	Bbox	domain_N	PRR	domain_N
HvCMF10	N0.HOG0046715	1.7e-16	67.4	HORVU.10TJ18.PROJ.1HG00024360.1	1	HORVU.10TJ18.PROJ.1HG00009650.1	1	HORVU.10TJ18.PROJ.1HG00004640.1	1
HvCMF11	N0.HOG0061182	2.4e-15	63.7	HORVU.10TJ18.PROJ.1HG00035200.1	1	HORVU.10TJ18.PROJ.2HG00076850.1	1	HORVU.10TJ18.PROJ.1HG00041150.1	1
HvCMF5	N0.HOG0047468	3.3e-17	69.7	HORVU.10TJ18.PROJ.1HG00045420.1	1	HORVU.10TJ18.PROJ.2HG00112880.1	1	HORVU.10TJ18.PROJ.1HG00061990.1	1
HvCMF6b	N0.HOG0061471	4.9e-14	59.5	HORVU.10TJ18.PROJ.1HG00062070.1	1	HORVU.10TJ18.PROJ.2HG00112880.1	2	HORVU.10TJ18.PROJ.1HG00062130.1	1
HvCMF6a	N0.HOG0061472	6.9e-14	59	HORVU.10TJ18.PROJ.1HG00062100.1	1	HORVU.10TJ18.PROJ.2HG00113530.1	1	HORVU.10TJ18.PROJ.2HG00062620.1	1
HvPRR37	N0.HOG0048183	2.8e-13	57.1	HORVU.10TJ18.PROJ.2HG00071870.1	1	HORVU.10TJ18.PROJ.2HG00113530.1	2	HORVU.10TJ18.PROJ.2HG00068440.1	1
HvCO18	N0.HOG0048341	9.5e-14	58.6	HORVU.10TJ18.PROJ.2HG00076850.1	1	HORVU.10TJ18.PROJ.2HG00117930.1	1	HORVU.10TJ18.PROJ.2HG00071870.1	1
HvCO4	N0.HOG0070282	9.7e-16	65	HORVU.10TJ18.PROJ.2HG00113530.1	1	HORVU.10TJ18.PROJ.2HG00117930.1	2	HORVU.10TJ18.PROJ.2HG00081210.1	1
	N0.HOG0074099	0.79	17.2	HORVU.10TJ18.PROJ.3HG00171500.1	1	HORVU.10TJ18.PROJ.3HG00159240.1	1	HORVU.10TJ18.PROJ.2HG00107780.1	1
HvCMF1	N0.HOG0052356	0.91	17	HORVU.10TJ18.PROJ.3HG00196120.1	1	HORVU.10TJ18.PROJ.3HG00159240.1	2	HORVU.10TJ18.PROJ.2HG00116240.1	1
HvGATA1	N0.HOG0052967	4.4e-13	56.5	HORVU.10TJ18.PROJ.4HG00219790.1	1	HORVU.10TJ18.PROJ.4HG00221810.1	1	HORVU.10TJ18.PROJ.2HG00121820.1	1
HvCO10	N0.HOG0072514	3.7e-15	63.1	HORVU.10TJ18.PROJ.4HG00221810.1	1	HORVU.10TJ18.PROJ.4HG00243310.1	1	HORVU.10TJ18.PROJ.2HG00137290.1	1
HvGATA2	N0.HOG0044833	1.7e-13	57.8	HORVU.10TJ18.PROJ.4HG00223880.1	1	HORVU.10TJ18.PROJ.5HG00301620.1	1	HORVU.10TJ18.PROJ.3HG00147740.1	1
HvPRR59	N0.HOG0068638	5.2e-16	65.8	HORVU.10TJ18.PROJ.4HG00231390.1	1	HORVU.10TJ18.PROJ.5HG00321010.1	1	HORVU.10TJ18.PROJ.3HG00164850.1	1
HvCMF14	N0.HOG0053437	3.2e-17	69.7	HORVU.10TJ18.PROJ.4HG00233330.1	1	HORVU.10TJ18.PROJ.5HG00321010.1	2	HORVU.10TJ18.PROJ.3HG00164860.1	1
HvCO16	N0.HOG0053706	6.2e-14	59.2	HORVU.10TJ18.PROJ.4HG00243310.1	1	HORVU.10TJ18.PROJ.5HG00338300.1	1	HORVU.10TJ18.PROJ.3HG00164870.1	1
HvCMF8	N0.HOG0066217	5.1e-15	62.7	HORVU.10TJ18.PROJ.4HG00244630.1	1	HORVU.10TJ18.PROJ.5HG00338300.1	2	HORVU.10TJ18.PROJ.3HG00164880.1	1
HvPRR73	N0.HOG0063094	1.5e-14	61.2	HORVU.10TJ18.PROJ.4HG00248690.1	1	HORVU.10TJ18.PROJ.6HG00368930.1	1	HORVU.10TJ18.PROJ.3HG00164890.1	1
HvCMF4	N0.HOG0063305	1.8e-16	67.3	HORVU.10TJ18.PROJ.4HG00267210.1	1	HORVU.10TJ18.PROJ.6HG00368930.1	2	HORVU.10TJ18.PROJ.3HG00164900.1	1
HvCMF12	N0.HOG0055456	6.1e-16	65.6	HORVU.10TJ18.PROJ.5HG00300370.1	1	HORVU.10TJ18.PROJ.6HG00370140.1	1	HORVU.10TJ18.PROJ.3HG00183180.1	1
HvCMF13	N0.HOG0055457	2.3e-17	70.2	HORVU.10TJ18.PROJ.5HG00300390.1	1	HORVU.10TJ18.PROJ.6HG00370140.1	2	HORVU.10TJ18.PROJ.3HG00197120.1	1
HvCO3	N0.HOG0055508	1.5e-14	61.2	HORVU.10TJ18.PROJ.5HG00301620.1	1	HORVU.10TJ18.PROJ.6HG00370570.1	1	HORVU.10TJ18.PROJ.3HG00201710.1	1
HvPRR95	N0.HOG0068774	2e-15	63.9	HORVU.10TJ18.PROJ.5HG00321420.1	1	HORVU.10TJ18.PROJ.6HG00371040.1	1	HORVU.10TJ18.PROJ.3HG00201710.1	2
	N0.HOG0056607	3.7	15.1	HORVU.10TJ18.PROJ.5HG00332240.1	1	HORVU.10TJ18.PROJ.6HG00374480.1	1	HORVU.10TJ18.PROJ.3HG00209620.1	1
HvCMF3	N0.HOG0064166	4e-16	66.2	HORVU.10TJ18.PROJ.6HG00363560.1	1	HORVU.10TJ18.PROJ.6HG00382640.1	1	HORVU.10TJ18.PROJ.3HG00209620.1	2
HvGATA3	N0.HOG0057350	2.2e-14	60.7	HORVU.10TJ18.PROJ.6HG00363640.1	1	HORVU.10TJ18.PROJ.6HG00382640.1	2	HORVU.10TJ18.PROJ.4HG00222310.1	1
HvCO7	N0.HOG0057496	9.2e-16	65	HORVU.10TJ18.PROJ.6HG00370140.1	1	HORVU.10TJ18.PROJ.6HG00383010.1	1	HORVU.10TJ18.PROJ.4HG00222310.1	2
HvCO5	N0.HOG0057847	1.1e-15	64.9	HORVU.10TJ18.PROJ.6HG00383010.1	1	HORVU.10TJ18.PROJ.6HG00383010.1	2	HORVU.10TJ18.PROJ.4HG00231390.1	1
HvTOC1	N0.HOG0057870	3.6e-14	60	HORVU.10TJ18.PROJ.6HG00383840.1	1	HORVU.10TJ18.PROJ.6HG00386360.1	1	HORVU.10TJ18.PROJ.4HG00248690.1	1
HvCO14	N0.HOG0058221	2.3e-14	60.6	HORVU.10TJ18.PROJ.6HG00394250.1	1	HORVU.10TJ18.PROJ.6HG00386360.1	2	HORVU.10TJ18.PROJ.4HG00249150.1	1
HvCO2	N0.HOG0064418	5.2e-14	59.4	HORVU.10TJ18.PROJ.6HG00394800.1	1	HORVU.10TJ18.PROJ.6HG00394250.1	1	HORVU.10TJ18.PROJ.4HG00254330.1	1
HvCO11	N0.HOG0045619	3.7e-15	63.1	HORVU.10TJ18.PROJ.6HG00395290.1	1	HORVU.10TJ18.PROJ.6HG00394250.1	2	HORVU.10TJ18.PROJ.4HG00254910.1	1
HvCMF2	N0.HOG0058723	1.4e-13	58.1	HORVU.10TJ18.PROJ.7HG00411450.1	1	HORVU.10TJ18.PROJ.6HG00394800.1	1	HORVU.10TJ18.PROJ.5HG00292250.1	1
HvCO8	N0.HOG0058982	1.5e-16	67.6	HORVU.10TJ18.PROJ.7HG00427130.1	1	HORVU.10TJ18.PROJ.6HG00394800.1	2	HORVU.10TJ18.PROJ.5HG00296730.1	1
	N0.HOG0059283	4.9	14.7	HORVU.10TJ18.PROJ.7HG00436190.1	1	HORVU.10TJ18.PROJ.6HG00395290.1	1	HORVU.10TJ18.PROJ.5HG00321420.1	1
	N0.HOG0040961	5.4	14.6	HORVU.10TJ18.PROJ.7HG00436200.1	1	HORVU.10TJ18.PROJ.7HG00411440.1	1	HORVU.10TJ18.PROJ.5HG00337250.1	1
	N0.HOG0027839	6.2	14.4	HORVU.10TJ18.PROJ.7HG00436220.1	1	HORVU.10TJ18.PROJ.7HG00411440.1	2	HORVU.10TJ18.PROJ.6HG00351020.1	1
	N0.HOG0027840	5.1	14.6	HORVU.10TJ18.PROJ.7HG00436230.1	1	HORVU.10TJ18.PROJ.7HG00424160.1	1	HORVU.10TJ18.PROJ.6HG00351140.1	1
	N0.HOG0027837	5.7	14.5	HORVU.10TJ18.PROJ.7HG00436240.1	1	HORVU.10TJ18.PROJ.7HG00424160.1	2	HORVU.10TJ18.PROJ.6HG00351260.1	1
HvCO12	N0.HOG0059310	4.1e-15	63	HORVU.10TJ18.PROJ.7HG00436770.1	1	HORVU.10TJ18.PROJ.7HG00427130.1	1	HORVU.10TJ18.PROJ.6HG00352150.1	1
HvCO1	N0.HOG0059331	1.3e-13	58.2	HORVU.10TJ18.PROJ.7HG00437700.1	1	HORVU.10TJ18.PROJ.7HG00436770.1	1	HORVU.10TJ18.PROJ.6HG00352160.1	1
HvCO13	N0.HOG0045856	6.8e-15	62.3	HORVU.10TJ18.PROJ.7HG00438740.1	1	HORVU.10TJ18.PROJ.7HG00437700.1	1	HORVU.10TJ18.PROJ.6HG00369330.1	1
HvCO15	N0.HOG0059623	1e-14	61.7	HORVU.10TJ18.PROJ.7HG00445650.1	1	HORVU.10TJ18.PROJ.7HG00438740.1	1	HORVU.10TJ18.PROJ.6HG00383530.1	1
HvCMF9	N0.HOG0045954	3.6e-13	56.8	HORVU.10TJ18.PROJ.7HG00455000.1	1	HORVU.10TJ18.PROJ.7HG00438740.1	2	HORVU.10TJ18.PROJ.6HG00383840.1	1
HvCMF7	N0.HOG0067079	1.9e-07	38.4	HORVU.10TJ18.PROJ.7HG00470830.1	1	HORVU.10TJ18.PROJ.7HG00445650.1	1	HORVU.10TJ18.PROJ.6HG00384910.1	1
HvGATA4	N0.HOG0060472	4.1e-13	56.6	HORVU.10TJ18.PROJ.7HG00470910.1	1	HORVU.10TJ18.PROJ.7HG00465920.1	1	HORVU.10TJ18.PROJ.6HG00394170.1	1
HvCO6	N0.HOG0068243	4.2e-15	62.9	HORVU.10TJ18.PROJ.7HG00479540.1	1	HORVU.10TJ18.PROJ.7HG00465920.1	2	HORVU.10TJ18.PROJ.6HG00397920.1	1
						HORVU.10TJ18.PROJ.7HG00477360.1	1	HORVU.10TJ18.PROJ.6HG00397920.1	2
						HORVU.10TJ18.PROJ.7HG00478430.1	1	HORVU.10TJ18.PROJ.6HG00400080.1	1
						HORVU.10TJ18.PROJ.7HG00479540.1	1	HORVU.10TJ18.PROJ.6HG00404040.1	1
						HORVU.10TJ18.PROJ.7HG00479540.1	2	HORVU.10TJ18.PROJ.6HG00404390.1	1
								HORVU.10TJ18.PROJ.6HG00405660.1	1
								HORVU.10TJ18.PROJ.6HG00405680.1	1
								HORVU.10TJ18.PROJ.6HG00408720.1	1
								HORVU.10TJ18.PROJ.6HG00410580.1	1
								HORVU.10TJ18.PROJ.7HG00428870.1	1
								HORVU.10TJ18.PROJ.7HG00428890.1	1
								HORVU.10TJ18.PROJ.7HG00460110.1	1
								HORVU.10TJ18.PROJ.7HG00479680.1	1
								HORVU.10TJ18.PROJ.7HG00479680.1	2
								HORVU.10TJ18.PROJ.7HG00480340.1	1
								HORVU.10TJ18.PROJ.7HG00480350.1	1
								HORVU.10TJ18.PROJ.7HG00480380.1	1
								HORVU.10TJ18.PROJ.7HG00480390.1	1
								HORVU.10TJ18.PROJ.7HG00480420.1	1
								HORVU.10TJ18.PROJ.7HG00481430.1	1
								HORVU.10TJ18.PROJ.7HG00481740.1	1
								HORVU.10TJ18.PROJ.7HG00481750.1	1
								HORVU.10TJ18.PROJ.7HG00484760.1	1

## Sheet: Aizu6
Type	orthogroup	E-value	hmmer_score	CCT	domain_N	Bbox	domain_N	PRR	domain_N
HvCMF10	N0.HOG0046715	1.7e-16	67.4	HORVU.AIZU_6.PROJ.1HG00024430.1	1	HORVU.AIZU_6.PROJ.1HG00009580.1	1	HORVU.AIZU_6.PROJ.1HG00004840.1	1
HvCMF11	N0.HOG0061182	2.4e-15	63.7	HORVU.AIZU_6.PROJ.1HG00035300.1	1	HORVU.AIZU_6.PROJ.2HG00076940.1	1	HORVU.AIZU_6.PROJ.1HG00041260.1	1
HvCMF5	N0.HOG0047468	3.3e-17	69.7	HORVU.AIZU_6.PROJ.1HG00045650.1	1	HORVU.AIZU_6.PROJ.2HG00113190.1	1	HORVU.AIZU_6.PROJ.1HG00061810.1	1
HvCMF6b	N0.HOG0061471	4.8e-14	59.5	HORVU.AIZU_6.PROJ.1HG00061860.1	1	HORVU.AIZU_6.PROJ.2HG00113190.1	2	HORVU.AIZU_6.PROJ.1HG00061940.1	1
Ppd-H1	N0.HOG0048183	1.3e-14	61.3	HORVU.AIZU_6.PROJ.2HG00071740.1	1	HORVU.AIZU_6.PROJ.2HG00113790.1	1	HORVU.AIZU_6.PROJ.2HG00062090.1	1
HvCO18	N0.HOG0048341	9.4e-14	58.6	HORVU.AIZU_6.PROJ.2HG00076940.1	1	HORVU.AIZU_6.PROJ.2HG00113790.1	2	HORVU.AIZU_6.PROJ.2HG00071740.1	1
HvCO4	N0.HOG0070282	9.7e-16	65	HORVU.AIZU_6.PROJ.2HG00113790.1	1	HORVU.AIZU_6.PROJ.2HG00118120.1	1	HORVU.AIZU_6.PROJ.2HG00108070.1	1
	N0.HOG0074099	0.8	17.2	HORVU.AIZU_6.PROJ.3HG00172830.1	1	HORVU.AIZU_6.PROJ.2HG00118120.1	2	HORVU.AIZU_6.PROJ.2HG00116470.1	1
HvCMF1	N0.HOG0052356	0.91	17	HORVU.AIZU_6.PROJ.3HG00197480.1	1	HORVU.AIZU_6.PROJ.3HG00160480.1	1	HORVU.AIZU_6.PROJ.2HG00121950.1	1
HvGATA1	N0.HOG0052967	4.3e-13	56.5	HORVU.AIZU_6.PROJ.4HG00220530.1	1	HORVU.AIZU_6.PROJ.3HG00160480.1	2	HORVU.AIZU_6.PROJ.2HG00137560.1	1
HvCO10	N0.HOG0072514	3.7e-15	63.1	HORVU.AIZU_6.PROJ.4HG00222530.1	1	HORVU.AIZU_6.PROJ.4HG00222530.1	1	HORVU.AIZU_6.PROJ.3HG00148960.1	1
HvGATA2	N0.HOG0044833	1.7e-13	57.8	HORVU.AIZU_6.PROJ.4HG00224640.1	1	HORVU.AIZU_6.PROJ.4HG00244140.1	1	HORVU.AIZU_6.PROJ.3HG00166120.1	1
HvPRR59	N0.HOG0068638	5.2e-16	65.8	HORVU.AIZU_6.PROJ.4HG00232210.1	1	HORVU.AIZU_6.PROJ.5HG00302950.1	1	HORVU.AIZU_6.PROJ.3HG00166130.1	1
HvCMF14	N0.HOG0053437	3.2e-17	69.7	HORVU.AIZU_6.PROJ.4HG00234180.1	1	HORVU.AIZU_6.PROJ.5HG00322230.1	1	HORVU.AIZU_6.PROJ.3HG00166140.1	1
HvCO16	N0.HOG0053706	6.2e-14	59.2	HORVU.AIZU_6.PROJ.4HG00244140.1	1	HORVU.AIZU_6.PROJ.5HG00322230.1	2	HORVU.AIZU_6.PROJ.3HG00166150.1	1
HvCMF8	N0.HOG0066217	5.1e-15	62.7	HORVU.AIZU_6.PROJ.4HG00245520.1	1	HORVU.AIZU_6.PROJ.5HG00324370.1	1	HORVU.AIZU_6.PROJ.3HG00166160.1	1
HvPRR73	N0.HOG0063094	1.5e-14	61.2	HORVU.AIZU_6.PROJ.4HG00249590.1	1	HORVU.AIZU_6.PROJ.5HG00338940.1	1	HORVU.AIZU_6.PROJ.3HG00166170.1	1
HvCMF4	N0.HOG0063305	1.8e-16	67.3	HORVU.AIZU_6.PROJ.4HG00268230.1	1	HORVU.AIZU_6.PROJ.5HG00338940.1	2	HORVU.AIZU_6.PROJ.3HG00184530.1	1
HvCMF12	N0.HOG0055456	6.1e-16	65.6	HORVU.AIZU_6.PROJ.5HG00301800.1	1	HORVU.AIZU_6.PROJ.6HG00370210.1	1	HORVU.AIZU_6.PROJ.3HG00198500.1	1
HvCMF13	N0.HOG0055457	2.3e-17	70.2	HORVU.AIZU_6.PROJ.5HG00301820.1	1	HORVU.AIZU_6.PROJ.6HG00370210.1	2	HORVU.AIZU_6.PROJ.3HG00203120.1	1
HvCO3	N0.HOG0055508	1.5e-14	61.2	HORVU.AIZU_6.PROJ.5HG00302950.1	1	HORVU.AIZU_6.PROJ.6HG00371370.1	1	HORVU.AIZU_6.PROJ.3HG00203120.1	2
HvPRR95	N0.HOG0068774	2e-15	63.9	HORVU.AIZU_6.PROJ.5HG00322660.1	1	HORVU.AIZU_6.PROJ.6HG00371370.1	2	HORVU.AIZU_6.PROJ.3HG00210780.1	1
	N0.HOG0056607	3.7	15.1	HORVU.AIZU_6.PROJ.5HG00332960.1	1	HORVU.AIZU_6.PROJ.6HG00371760.1	1	HORVU.AIZU_6.PROJ.3HG00210780.1	2
HvCMF3	N0.HOG0064166	4e-16	66.2	HORVU.AIZU_6.PROJ.6HG00365210.1	1	HORVU.AIZU_6.PROJ.6HG00372270.1	1	HORVU.AIZU_6.PROJ.4HG00223010.1	1
HvGATA3	N0.HOG0057350	2.1e-14	60.7	HORVU.AIZU_6.PROJ.6HG00365280.1	1	HORVU.AIZU_6.PROJ.6HG00375400.1	1	HORVU.AIZU_6.PROJ.4HG00223010.1	2
HvCO7	N0.HOG0057496	9.2e-16	65	HORVU.AIZU_6.PROJ.6HG00371370.1	1	HORVU.AIZU_6.PROJ.6HG00383320.1	1	HORVU.AIZU_6.PROJ.4HG00232210.1	1
HvCO5	N0.HOG0057847	1.1e-15	64.9	HORVU.AIZU_6.PROJ.6HG00383720.1	1	HORVU.AIZU_6.PROJ.6HG00383320.1	2	HORVU.AIZU_6.PROJ.4HG00249590.1	1
HvTOC1	N0.HOG0057870	3.6e-14	60	HORVU.AIZU_6.PROJ.6HG00384510.1	1	HORVU.AIZU_6.PROJ.6HG00383720.1	1	HORVU.AIZU_6.PROJ.4HG00250020.1	1
HvCO14	N0.HOG0058221	2.3e-14	60.6	HORVU.AIZU_6.PROJ.6HG00394560.1	1	HORVU.AIZU_6.PROJ.6HG00383720.1	2	HORVU.AIZU_6.PROJ.4HG00254950.1	1
HvCO2	N0.HOG0064418	5.2e-14	59.4	HORVU.AIZU_6.PROJ.6HG00395090.1	1	HORVU.AIZU_6.PROJ.6HG00387090.1	1	HORVU.AIZU_6.PROJ.4HG00255480.1	1
HvCO11	N0.HOG0045619	3.7e-15	63.1	HORVU.AIZU_6.PROJ.6HG00395510.1	1	HORVU.AIZU_6.PROJ.6HG00387090.1	2	HORVU.AIZU_6.PROJ.5HG00298130.1	1
HvCMF2	N0.HOG0058723	1.4e-13	58.1	HORVU.AIZU_6.PROJ.7HG00412070.1	1	HORVU.AIZU_6.PROJ.6HG00394560.1	1	HORVU.AIZU_6.PROJ.5HG00322660.1	1
HvCO8	N0.HOG0058982	1.5e-16	67.6	HORVU.AIZU_6.PROJ.7HG00426900.1	1	HORVU.AIZU_6.PROJ.6HG00394560.1	2	HORVU.AIZU_6.PROJ.5HG00337810.1	1
	N0.HOG0059283	4.9	14.7	HORVU.AIZU_6.PROJ.7HG00436140.1	1	HORVU.AIZU_6.PROJ.6HG00395090.1	1	HORVU.AIZU_6.PROJ.6HG00351970.1	1
	N0.HOG0040961	5.4	14.6	HORVU.AIZU_6.PROJ.7HG00436150.1	1	HORVU.AIZU_6.PROJ.6HG00395090.1	2	HORVU.AIZU_6.PROJ.6HG00352120.1	1
	N0.HOG0027839	6.2	14.4	HORVU.AIZU_6.PROJ.7HG00436170.1	1	HORVU.AIZU_6.PROJ.6HG00395510.1	1	HORVU.AIZU_6.PROJ.6HG00352290.1	1
	N0.HOG0027840	5.1	14.6	HORVU.AIZU_6.PROJ.7HG00436180.1	1	HORVU.AIZU_6.PROJ.7HG00412060.1	1	HORVU.AIZU_6.PROJ.6HG00353500.1	1
	N0.HOG0027837	5.7	14.5	HORVU.AIZU_6.PROJ.7HG00436190.1	1	HORVU.AIZU_6.PROJ.7HG00412060.1	2	HORVU.AIZU_6.PROJ.6HG00353520.1	1
HvCO12	N0.HOG0059310	4.1e-15	63	HORVU.AIZU_6.PROJ.7HG00436730.1	1	HORVU.AIZU_6.PROJ.7HG00424040.1	1	HORVU.AIZU_6.PROJ.6HG00353530.1	1
HvCO1	N0.HOG0059331	1.3e-13	58.2	HORVU.AIZU_6.PROJ.7HG00437660.1	1	HORVU.AIZU_6.PROJ.7HG00424040.1	2	HORVU.AIZU_6.PROJ.6HG00370590.1	1
HvCO13	N0.HOG0045856	6.8e-15	62.3	HORVU.AIZU_6.PROJ.7HG00438710.1	1	HORVU.AIZU_6.PROJ.7HG00426900.1	1	HORVU.AIZU_6.PROJ.6HG00384200.1	1
HvCO15	N0.HOG0059623	1e-14	61.7	HORVU.AIZU_6.PROJ.7HG00445760.1	1	HORVU.AIZU_6.PROJ.7HG00436730.1	1	HORVU.AIZU_6.PROJ.6HG00384510.1	1
HvCMF9	N0.HOG0045954	3.6e-13	56.8	HORVU.AIZU_6.PROJ.7HG00455120.1	1	HORVU.AIZU_6.PROJ.7HG00437660.1	1	HORVU.AIZU_6.PROJ.6HG00385660.1	1
HvCMF7	N0.HOG0067079	2e-07	38.4	HORVU.AIZU_6.PROJ.7HG00471170.1	1	HORVU.AIZU_6.PROJ.7HG00438710.1	1	HORVU.AIZU_6.PROJ.6HG00394470.1	1
HvGATA4	N0.HOG0060472	4.1e-13	56.6	HORVU.AIZU_6.PROJ.7HG00471260.1	1	HORVU.AIZU_6.PROJ.7HG00438710.1	2	HORVU.AIZU_6.PROJ.6HG00398120.1	1
HvCO6	N0.HOG0068243	4.2e-15	62.9	HORVU.AIZU_6.PROJ.7HG00479840.1	1	HORVU.AIZU_6.PROJ.7HG00445760.1	1	HORVU.AIZU_6.PROJ.6HG00398120.1	2
						HORVU.AIZU_6.PROJ.7HG00466090.1	1	HORVU.AIZU_6.PROJ.6HG00400210.1	1
						HORVU.AIZU_6.PROJ.7HG00466090.1	2	HORVU.AIZU_6.PROJ.6HG00404160.1	1
						HORVU.AIZU_6.PROJ.7HG00477620.1	1	HORVU.AIZU_6.PROJ.6HG00404520.1	1
						HORVU.AIZU_6.PROJ.7HG00478730.1	1	HORVU.AIZU_6.PROJ.6HG00405780.1	1
						HORVU.AIZU_6.PROJ.7HG00479840.1	1	HORVU.AIZU_6.PROJ.6HG00405800.1	1
						HORVU.AIZU_6.PROJ.7HG00479840.1	2	HORVU.AIZU_6.PROJ.6HG00408850.1	1
								HORVU.AIZU_6.PROJ.6HG00410840.1	1
								HORVU.AIZU_6.PROJ.7HG00428740.1	1
								HORVU.AIZU_6.PROJ.7HG00428750.1	1
								HORVU.AIZU_6.PROJ.7HG00428760.1	1
								HORVU.AIZU_6.PROJ.7HG00460240.1	1
								HORVU.AIZU_6.PROJ.7HG00479990.1	1
								HORVU.AIZU_6.PROJ.7HG00479990.1	2
								HORVU.AIZU_6.PROJ.7HG00480650.1	1
								HORVU.AIZU_6.PROJ.7HG00480660.1	1
								HORVU.AIZU_6.PROJ.7HG00480670.1	1
								HORVU.AIZU_6.PROJ.7HG00480710.1	1
								HORVU.AIZU_6.PROJ.7HG00480720.1	1
								HORVU.AIZU_6.PROJ.7HG00480770.1	1
								HORVU.AIZU_6.PROJ.7HG00481740.1	1
								HORVU.AIZU_6.PROJ.7HG00482040.1	1
								HORVU.AIZU_6.PROJ.7HG00482050.1	1
								HORVU.AIZU_6.PROJ.7HG00484910.1	1

## Sheet: Akashinriki
Type	orthogroup	E-value	hmmer_score	CCT	domain_N	Bbox	domain_N	PRR	domain_N
HvCMF10	N0.HOG0046715	1.6e-16	67.5	HORVU.AKASHINRIKI.PROJ.1HG00036620.1	1	HORVU.AKASHINRIKI.PROJ.1HG00014080.1	1	HORVU.AKASHINRIKI.PROJ.1HG00007570.1	1
HvCMF11	N0.HOG0061182	2.4e-15	63.7	HORVU.AKASHINRIKI.PROJ.1HG00051810.1	1	HORVU.AKASHINRIKI.PROJ.2HG00104550.1	1	HORVU.AKASHINRIKI.PROJ.1HG00059580.1	1
HvCMF5	N0.HOG0047468	3.3e-17	69.7	HORVU.AKASHINRIKI.PROJ.1HG00065060.1	1	HORVU.AKASHINRIKI.PROJ.2HG00159240.1	1	HORVU.AKASHINRIKI.PROJ.1HG00085340.1	1
HvCMF6a	N0.HOG0061472	6.9e-14	59	HORVU.AKASHINRIKI.PROJ.1HG00085370.1	1	HORVU.AKASHINRIKI.PROJ.2HG00159240.1	2	HORVU.AKASHINRIKI.PROJ.1HG00085500.1	1
HvCMF6b	N0.HOG0061471	4.9e-14	59.5	HORVU.AKASHINRIKI.PROJ.1HG00085400.1	1	HORVU.AKASHINRIKI.PROJ.2HG00160270.1	1	HORVU.AKASHINRIKI.PROJ.2HG00085730.1	1
Ppd-H1	N0.HOG0048183	1.3e-14	61.3	HORVU.AKASHINRIKI.PROJ.2HG00097710.1	1	HORVU.AKASHINRIKI.PROJ.2HG00160270.1	2	HORVU.AKASHINRIKI.PROJ.2HG00097710.1	1
HvCO18	N0.HOG0048341	8.4e-14	58.8	HORVU.AKASHINRIKI.PROJ.2HG00104550.1	1	HORVU.AKASHINRIKI.PROJ.2HG00165890.1	1	HORVU.AKASHINRIKI.PROJ.2HG00152240.1	1
HvCO4	N0.HOG0070282	9.7e-16	65	HORVU.AKASHINRIKI.PROJ.2HG00160270.1	1	HORVU.AKASHINRIKI.PROJ.2HG00165890.1	2	HORVU.AKASHINRIKI.PROJ.2HG00163840.1	1
HvCMF1	N0.HOG0052356	2.8e-16	66.7	HORVU.AKASHINRIKI.PROJ.3HG00273160.1	1	HORVU.AKASHINRIKI.PROJ.3HG00219570.1	1	HORVU.AKASHINRIKI.PROJ.2HG00171040.1	1
HvGATA1	N0.HOG0052967	4.4e-13	56.5	HORVU.AKASHINRIKI.PROJ.4HG00303340.1	1	HORVU.AKASHINRIKI.PROJ.3HG00219570.1	2	HORVU.AKASHINRIKI.PROJ.2HG00190580.1	1
HvCO10	N0.HOG0072514	3.7e-15	63.1	HORVU.AKASHINRIKI.PROJ.4HG00305710.1	1	HORVU.AKASHINRIKI.PROJ.4HG00305710.1	1	HORVU.AKASHINRIKI.PROJ.2HG00699080.1	1
HvGATA2	N0.HOG0044833	1.7e-13	57.8	HORVU.AKASHINRIKI.PROJ.4HG00308500.1	1	HORVU.AKASHINRIKI.PROJ.4HG00339450.1	1	HORVU.AKASHINRIKI.PROJ.3HG00227620.1	1
HvPRR59	N0.HOG0068638	5.2e-16	65.8	HORVU.AKASHINRIKI.PROJ.4HG00318090.1	1	HORVU.AKASHINRIKI.PROJ.5HG00419850.1	1	HORVU.AKASHINRIKI.PROJ.3HG00227630.1	1
HvCMF14	N0.HOG0053437	3.2e-17	69.7	HORVU.AKASHINRIKI.PROJ.4HG00320950.1	1	HORVU.AKASHINRIKI.PROJ.5HG00445260.1	1	HORVU.AKASHINRIKI.PROJ.3HG00227640.1	1		VRN2
HvCO16	N0.HOG0053706	6.2e-14	59.2	HORVU.AKASHINRIKI.PROJ.4HG00339450.1	1	HORVU.AKASHINRIKI.PROJ.5HG00445260.1	2	HORVU.AKASHINRIKI.PROJ.3HG00227670.1	1
HvCMF8	N0.HOG0066217	5.1e-15	62.7	HORVU.AKASHINRIKI.PROJ.4HG00341640.1	1	HORVU.AKASHINRIKI.PROJ.5HG00448130.1	1	HORVU.AKASHINRIKI.PROJ.3HG00227680.1	1
HvPRR73	N0.HOG0063094	1.5e-14	61.2	HORVU.AKASHINRIKI.PROJ.4HG00346960.1	1	HORVU.AKASHINRIKI.PROJ.5HG00467070.1	1	HORVU.AKASHINRIKI.PROJ.3HG00274350.1	1
HvCMF4	N0.HOG0063305	1.8e-16	67.3	HORVU.AKASHINRIKI.PROJ.4HG00370840.1	1	HORVU.AKASHINRIKI.PROJ.5HG00467070.1	2	HORVU.AKASHINRIKI.PROJ.3HG00280170.1	1
VRN2	N0.HOG0074283	2.6e-14	60.4	HORVU.AKASHINRIKI.PROJ.4HG00748950.1	1	HORVU.AKASHINRIKI.PROJ.6HG00505930.1	1	HORVU.AKASHINRIKI.PROJ.3HG00280170.1	2
HvCMF12	N0.HOG0055456	6.1e-16	65.6	HORVU.AKASHINRIKI.PROJ.5HG00417890.1	1	HORVU.AKASHINRIKI.PROJ.6HG00507790.1	1	HORVU.AKASHINRIKI.PROJ.3HG00290070.1	1
HvCMF13	N0.HOG0055457	2.3e-17	70.2	HORVU.AKASHINRIKI.PROJ.5HG00417920.1	1	HORVU.AKASHINRIKI.PROJ.6HG00507790.1	2	HORVU.AKASHINRIKI.PROJ.3HG00290070.1	2
HvCO3	N0.HOG0055508	1.5e-14	61.2	HORVU.AKASHINRIKI.PROJ.5HG00419850.1	1	HORVU.AKASHINRIKI.PROJ.6HG00508280.1	1	HORVU.AKASHINRIKI.PROJ.3HG00716650.1	1
HvPRR95	N0.HOG0068774	2e-15	63.9	HORVU.AKASHINRIKI.PROJ.5HG00445780.1	1	HORVU.AKASHINRIKI.PROJ.6HG00508930.1	1	HORVU.AKASHINRIKI.PROJ.3HG00720880.1	1
	N0.HOG0056607	1.9	16.1	HORVU.AKASHINRIKI.PROJ.5HG00459540.1	1	HORVU.AKASHINRIKI.PROJ.6HG00527800.1	1	HORVU.AKASHINRIKI.PROJ.3HG00726570.1	1
HvCMF3	N0.HOG0064166	4e-16	66.2	HORVU.AKASHINRIKI.PROJ.6HG00499400.1	1	HORVU.AKASHINRIKI.PROJ.6HG00527800.1	2	HORVU.AKASHINRIKI.PROJ.3HG00730240.1	1
HvGATA3	N0.HOG0057350	2.2e-14	60.7	HORVU.AKASHINRIKI.PROJ.6HG00499510.1	1	HORVU.AKASHINRIKI.PROJ.6HG00528330.1	1	HORVU.AKASHINRIKI.PROJ.4HG00306430.1	1
HvCO7	N0.HOG0057496	9.2e-16	65	HORVU.AKASHINRIKI.PROJ.6HG00507790.1	1	HORVU.AKASHINRIKI.PROJ.6HG00528330.1	2	HORVU.AKASHINRIKI.PROJ.4HG00306430.1	2
HvCO5	N0.HOG0057847	1.1e-15	64.8	HORVU.AKASHINRIKI.PROJ.6HG00528330.1	1	HORVU.AKASHINRIKI.PROJ.6HG00533490.1	1	HORVU.AKASHINRIKI.PROJ.4HG00318090.1	1
HvTOC1	N0.HOG0057870	3.6e-14	60	HORVU.AKASHINRIKI.PROJ.6HG00529730.1	1	HORVU.AKASHINRIKI.PROJ.6HG00533490.1	2	HORVU.AKASHINRIKI.PROJ.4HG00346960.1	1
HvCO14	N0.HOG0058221	2.3e-14	60.6	HORVU.AKASHINRIKI.PROJ.6HG00543910.1	1	HORVU.AKASHINRIKI.PROJ.6HG00543910.1	1	HORVU.AKASHINRIKI.PROJ.4HG00347470.1	1
HvCO2	N0.HOG0064418	4e-14	59.8	HORVU.AKASHINRIKI.PROJ.6HG00544520.1	1	HORVU.AKASHINRIKI.PROJ.6HG00543910.1	2	HORVU.AKASHINRIKI.PROJ.4HG00354160.1	1
HvCO11	N0.HOG0045619	3.7e-15	63.1	HORVU.AKASHINRIKI.PROJ.6HG00545210.1	1	HORVU.AKASHINRIKI.PROJ.6HG00544520.1	1	HORVU.AKASHINRIKI.PROJ.4HG00354850.1	1
HvCMF2	N0.HOG0058723	1.4e-13	58.1	HORVU.AKASHINRIKI.PROJ.7HG00566090.1	1	HORVU.AKASHINRIKI.PROJ.6HG00544520.1	2	HORVU.AKASHINRIKI.PROJ.5HG00404560.1	1
HvCO8	N0.HOG0058982	1.5e-16	67.6	HORVU.AKASHINRIKI.PROJ.7HG00585130.1	1	HORVU.AKASHINRIKI.PROJ.6HG00545210.1	1	HORVU.AKASHINRIKI.PROJ.5HG00412610.1	1
	N0.HOG0059283	4.9	14.7	HORVU.AKASHINRIKI.PROJ.7HG00596880.1	1	HORVU.AKASHINRIKI.PROJ.6HG00776450.1	1	HORVU.AKASHINRIKI.PROJ.5HG00445780.1	1
	N0.HOG0040960	5.4	14.6	HORVU.AKASHINRIKI.PROJ.7HG00596890.1	1	HORVU.AKASHINRIKI.PROJ.7HG00581740.1	1	HORVU.AKASHINRIKI.PROJ.5HG00454820.1	1
	N0.HOG0027839	6.2	14.4	HORVU.AKASHINRIKI.PROJ.7HG00596900.1	1	HORVU.AKASHINRIKI.PROJ.7HG00581740.1	2	HORVU.AKASHINRIKI.PROJ.5HG00465810.1	1
	N0.HOG0027840	5.1	14.6	HORVU.AKASHINRIKI.PROJ.7HG00596920.1	1	HORVU.AKASHINRIKI.PROJ.7HG00585130.1	1	HORVU.AKASHINRIKI.PROJ.6HG00482610.1	1
	N0.HOG0027837	5.7	14.5	HORVU.AKASHINRIKI.PROJ.7HG00596930.1	1	HORVU.AKASHINRIKI.PROJ.7HG00597780.1	1	HORVU.AKASHINRIKI.PROJ.6HG00482740.1	1
HvCO12	N0.HOG0059310	4.1e-15	63	HORVU.AKASHINRIKI.PROJ.7HG00597780.1	1	HORVU.AKASHINRIKI.PROJ.7HG00598880.1	1	HORVU.AKASHINRIKI.PROJ.6HG00482900.1	1
HvCO13	N0.HOG0045856	6.8e-15	62.3	HORVU.AKASHINRIKI.PROJ.7HG00600440.1	1	HORVU.AKASHINRIKI.PROJ.7HG00600440.1	1	HORVU.AKASHINRIKI.PROJ.6HG00484140.1	1
HvCO15	N0.HOG0059623	1e-14	61.7	HORVU.AKASHINRIKI.PROJ.7HG00610350.1	1	HORVU.AKASHINRIKI.PROJ.7HG00600440.1	2	HORVU.AKASHINRIKI.PROJ.6HG00484150.1	1
HvCMF9	N0.HOG0045954	3.6e-13	56.8	HORVU.AKASHINRIKI.PROJ.7HG00626720.1	1	HORVU.AKASHINRIKI.PROJ.7HG00610350.1	1	HORVU.AKASHINRIKI.PROJ.6HG00484160.1	1
HvCMF7	N0.HOG0067079	1.9e-07	38.4	HORVU.AKASHINRIKI.PROJ.7HG00648430.1	1	HORVU.AKASHINRIKI.PROJ.7HG00641740.1	1	HORVU.AKASHINRIKI.PROJ.6HG00484170.1	1
HvGATA4	N0.HOG0060472	4.2e-13	56.5	HORVU.AKASHINRIKI.PROJ.7HG00648580.1	1	HORVU.AKASHINRIKI.PROJ.7HG00641740.1	2	HORVU.AKASHINRIKI.PROJ.6HG00484180.1	1
HvCO6	N0.HOG0068243	4.2e-15	62.9	HORVU.AKASHINRIKI.PROJ.7HG00659640.1	1	HORVU.AKASHINRIKI.PROJ.7HG00657070.1	1	HORVU.AKASHINRIKI.PROJ.6HG00506420.1	1
HvCO1	N0.HOG0059331			HORVU.AKASHINRIKI.PROJ.7HG00598880.1		HORVU.AKASHINRIKI.PROJ.7HG00658310.1	1	HORVU.AKASHINRIKI.PROJ.6HG00529730.1	1
						HORVU.AKASHINRIKI.PROJ.7HG00659640.1	1	HORVU.AKASHINRIKI.PROJ.6HG00531440.1	1
						HORVU.AKASHINRIKI.PROJ.7HG00659640.1	2	HORVU.AKASHINRIKI.PROJ.6HG00543810.1	1
						HORVU.AKASHINRIKI.PROJ.7HG00787040.1	1	HORVU.AKASHINRIKI.PROJ.6HG00548680.1	1
						HORVU.AKASHINRIKI.PROJ.7HG00787040.1	2	HORVU.AKASHINRIKI.PROJ.6HG00548680.1	2
								HORVU.AKASHINRIKI.PROJ.6HG00551530.1	1
								HORVU.AKASHINRIKI.PROJ.6HG00556410.1	1
								HORVU.AKASHINRIKI.PROJ.6HG00556760.1	1
								HORVU.AKASHINRIKI.PROJ.6HG00558160.1	1
								HORVU.AKASHINRIKI.PROJ.6HG00558190.1	1
								HORVU.AKASHINRIKI.PROJ.6HG00562050.1	1
								HORVU.AKASHINRIKI.PROJ.6HG00564500.1	1
								HORVU.AKASHINRIKI.PROJ.6HG00779860.1	1
								HORVU.AKASHINRIKI.PROJ.7HG00587270.1	1
								HORVU.AKASHINRIKI.PROJ.7HG00587290.1	1
								HORVU.AKASHINRIKI.PROJ.7HG00587300.1	1
								HORVU.AKASHINRIKI.PROJ.7HG00634010.1	1
								HORVU.AKASHINRIKI.PROJ.7HG00659810.1	1
								HORVU.AKASHINRIKI.PROJ.7HG00659810.1	2
								HORVU.AKASHINRIKI.PROJ.7HG00660530.1	1
								HORVU.AKASHINRIKI.PROJ.7HG00660540.1	1
								HORVU.AKASHINRIKI.PROJ.7HG00660550.1	1
								HORVU.AKASHINRIKI.PROJ.7HG00660590.1	1
								HORVU.AKASHINRIKI.PROJ.7HG00660600.1	1
								HORVU.AKASHINRIKI.PROJ.7HG00660630.1	1
								HORVU.AKASHINRIKI.PROJ.7HG00662010.1	1
								HORVU.AKASHINRIKI.PROJ.7HG00662430.1	1
								HORVU.AKASHINRIKI.PROJ.7HG00662440.1	1
								HORVU.AKASHINRIKI.PROJ.7HG00662450.1	1
								HORVU.AKASHINRIKI.PROJ.7HG00666090.1	1

## Sheet: FT11
Type	orthogroup	E-value	hmmer_score	CCT	domain_N	Bbox	domain_N	PRR	domain_N
HvCMF10	N0.HOG0046715	1.3e-16	67.8	HORVU.B1K-04-12.PROJ.1HG00037700.1	1	HORVU.B1K-04-12.PROJ.1HG00014670.1	1	HORVU.B1K-04-12.PROJ.1HG00008070.1	1
HvCMF11	N0.HOG0061182	2.4e-15	63.7	HORVU.B1K-04-12.PROJ.1HG00053380.1	1	HORVU.B1K-04-12.PROJ.2HG00105270.1	1	HORVU.B1K-04-12.PROJ.1HG00060930.1	1
HvCMF5	N0.HOG0047468	3.3e-17	69.7	HORVU.B1K-04-12.PROJ.1HG00066390.1	1	HORVU.B1K-04-12.PROJ.2HG00160210.1	1	HORVU.B1K-04-12.PROJ.1HG00086630.1	1
		7.1e-14	59	HORVU.B1K-04-12.PROJ.1HG00086660.1	1	HORVU.B1K-04-12.PROJ.2HG00160210.1	2	HORVU.B1K-04-12.PROJ.1HG00086790.1	1
	N0.HOG0061472	1.2e-08	42.2	HORVU.B1K-04-12.PROJ.1HG00086660.2	1	HORVU.B1K-04-12.PROJ.2HG00160980.1	1	HORVU.B1K-04-12.PROJ.2HG00086990.1	1
HvCMF6a	N0.HOG0061472	1.2e-08	42.2	HORVU.B1K-04-12.PROJ.1HG00086660.2	2	HORVU.B1K-04-12.PROJ.2HG00160980.1	2	HORVU.B1K-04-12.PROJ.2HG00098340.1	1
HvCMF6b	N0.HOG0061471	5e-14	59.5	HORVU.B1K-04-12.PROJ.1HG00086690.1	1	HORVU.B1K-04-12.PROJ.2HG00166710.1	1	HORVU.B1K-04-12.PROJ.2HG00153200.1	1
Ppd-H1	N0.HOG0048183	1.3e-14	61.3	HORVU.B1K-04-12.PROJ.2HG00098340.1	1	HORVU.B1K-04-12.PROJ.2HG00166710.1	2	HORVU.B1K-04-12.PROJ.2HG00164700.1	1
HvCO18	N0.HOG0048341	8.4e-14	58.8	HORVU.B1K-04-12.PROJ.2HG00105270.1	1	HORVU.B1K-04-12.PROJ.3HG00221850.1	1	HORVU.B1K-04-12.PROJ.2HG00191320.1	1
HvCO4	N0.HOG0070282	9.7e-16	65	HORVU.B1K-04-12.PROJ.2HG00160980.1	1	HORVU.B1K-04-12.PROJ.3HG00221850.1	2	HORVU.B1K-04-12.PROJ.2HG00709920.1	1
HvCMF1	N0.HOG0052356	2.8e-16	66.7	HORVU.B1K-04-12.PROJ.3HG00277830.1	1	HORVU.B1K-04-12.PROJ.4HG00344820.1	1	HORVU.B1K-04-12.PROJ.2HG00720450.1	1
		0.5	17.9	HORVU.B1K-04-12.PROJ.3HG00277830.2	1	HORVU.B1K-04-12.PROJ.5HG00425510.1	1	HORVU.B1K-04-12.PROJ.3HG00230290.1	1
HvGATA1	N0.HOG0052967	4.3e-13	56.5	HORVU.B1K-04-12.PROJ.4HG00306540.1	1	HORVU.B1K-04-12.PROJ.5HG00451530.1	1	HORVU.B1K-04-12.PROJ.3HG00230300.1	1
HvGATA2	N0.HOG0044833	1.7e-13	57.8	HORVU.B1K-04-12.PROJ.4HG00311610.1	1	HORVU.B1K-04-12.PROJ.5HG00451530.1	2	HORVU.B1K-04-12.PROJ.3HG00230320.1	1
HvPRR59	N0.HOG0068638	5.2e-16	65.8	HORVU.B1K-04-12.PROJ.4HG00321830.1	1	HORVU.B1K-04-12.PROJ.5HG00454650.1	1	HORVU.B1K-04-12.PROJ.3HG00230330.1	1
HvCMF14	N0.HOG0053437	3.2e-17	69.7	HORVU.B1K-04-12.PROJ.4HG00324990.1	1	HORVU.B1K-04-12.PROJ.5HG00774250.1	1	HORVU.B1K-04-12.PROJ.3HG00276100.1	1
HvCO16	N0.HOG0053706	6.2e-14	59.2	HORVU.B1K-04-12.PROJ.4HG00344820.1	1	HORVU.B1K-04-12.PROJ.5HG00774250.1	2	HORVU.B1K-04-12.PROJ.3HG00279100.1	1
HvCMF8	N0.HOG0066217	4e-15	63	HORVU.B1K-04-12.PROJ.4HG00346940.1	1	HORVU.B1K-04-12.PROJ.6HG00513680.1	1	HORVU.B1K-04-12.PROJ.3HG00285100.1	1
HvPRR73	N0.HOG0063094	1.5e-14	61.2	HORVU.B1K-04-12.PROJ.4HG00352910.1	1	HORVU.B1K-04-12.PROJ.6HG00513690.1	1	HORVU.B1K-04-12.PROJ.3HG00285100.1	2
HvCMF4	N0.HOG0063305	1.8e-16	67.3	HORVU.B1K-04-12.PROJ.4HG00376290.1	1	HORVU.B1K-04-12.PROJ.6HG00515670.1	1	HORVU.B1K-04-12.PROJ.3HG00294720.1	1
VRN2	N0.HOG0074283	1e-13	58.5	HORVU.B1K-04-12.PROJ.4HG00757460.1	1	HORVU.B1K-04-12.PROJ.6HG00515670.1	2	HORVU.B1K-04-12.PROJ.3HG00294720.1	2
HvCMF12	N0.HOG0055456	6.1e-16	65.6	HORVU.B1K-04-12.PROJ.5HG00423480.1	1	HORVU.B1K-04-12.PROJ.6HG00516170.1	1	HORVU.B1K-04-12.PROJ.3HG00725830.1	1
HvCMF13	N0.HOG0055457	2.3e-17	70.2	HORVU.B1K-04-12.PROJ.5HG00423510.1	1	HORVU.B1K-04-12.PROJ.6HG00516940.1	1	HORVU.B1K-04-12.PROJ.3HG00735300.1	1
HvCO3	N0.HOG0055508	1.5e-14	61.2	HORVU.B1K-04-12.PROJ.5HG00425510.1	1	HORVU.B1K-04-12.PROJ.6HG00537230.1	1	HORVU.B1K-04-12.PROJ.3HG00735480.1	1
HvPRR95	N0.HOG0068774	2e-15	63.9	HORVU.B1K-04-12.PROJ.5HG00452020.1	1	HORVU.B1K-04-12.PROJ.6HG00537230.1	2	HORVU.B1K-04-12.PROJ.4HG00309600.1	1
	N0.HOG0056607	3.7	15.1	HORVU.B1K-04-12.PROJ.5HG00466100.1	1	HORVU.B1K-04-12.PROJ.6HG00537780.1	1	HORVU.B1K-04-12.PROJ.4HG00309600.1	2
HvCMF3	N0.HOG0064166	4e-16	66.2	HORVU.B1K-04-12.PROJ.6HG00506590.1	1	HORVU.B1K-04-12.PROJ.6HG00537780.1	2	HORVU.B1K-04-12.PROJ.4HG00321830.1	1
HvGATA3	N0.HOG0057350	2.2e-14	60.7	HORVU.B1K-04-12.PROJ.6HG00506710.1	1	HORVU.B1K-04-12.PROJ.6HG00542730.1	1	HORVU.B1K-04-12.PROJ.4HG00352910.1	1
HvCO7	N0.HOG0057496	9.2e-16	65.1	HORVU.B1K-04-12.PROJ.6HG00515670.1	1	HORVU.B1K-04-12.PROJ.6HG00542730.1	2	HORVU.B1K-04-12.PROJ.4HG00353470.1	1
HvCO5	N0.HOG0057847	1.1e-15	64.9	HORVU.B1K-04-12.PROJ.6HG00537780.1	1	HORVU.B1K-04-12.PROJ.6HG00553500.1	1	HORVU.B1K-04-12.PROJ.4HG00360610.1	1
HvTOC1	N0.HOG0057870	3.6e-14	60	HORVU.B1K-04-12.PROJ.6HG00539080.1	1	HORVU.B1K-04-12.PROJ.6HG00553500.1	2	HORVU.B1K-04-12.PROJ.5HG00417540.1	1
HvCO14	N0.HOG0058221	2.3e-14	60.6	HORVU.B1K-04-12.PROJ.6HG00553500.1	1	HORVU.B1K-04-12.PROJ.6HG00554220.1	1	HORVU.B1K-04-12.PROJ.5HG00452020.1	1
HvCO2	N0.HOG0064418	4e-14	59.8	HORVU.B1K-04-12.PROJ.6HG00554220.1	1	HORVU.B1K-04-12.PROJ.6HG00554220.1	2	HORVU.B1K-04-12.PROJ.5HG00461390.1	1
HvCO11	N0.HOG0045619	3.7e-15	63.1	HORVU.B1K-04-12.PROJ.6HG00554920.1	1	HORVU.B1K-04-12.PROJ.6HG00554920.1	1	HORVU.B1K-04-12.PROJ.5HG00472350.1	1
HvCMF2	N0.HOG0058723	1.4e-13	58.1	HORVU.B1K-04-12.PROJ.7HG00575260.1	1	HORVU.B1K-04-12.PROJ.6HG00784440.1	1	HORVU.B1K-04-12.PROJ.5HG00763480.1	1
HvCO8	N0.HOG0058982	1.5e-16	67.6	HORVU.B1K-04-12.PROJ.7HG00594260.1	1	HORVU.B1K-04-12.PROJ.7HG00590770.1	1	HORVU.B1K-04-12.PROJ.6HG00490270.1	1
	N0.HOG0059283	4.9	14.7	HORVU.B1K-04-12.PROJ.7HG00606490.1	1	HORVU.B1K-04-12.PROJ.7HG00590770.1	2	HORVU.B1K-04-12.PROJ.6HG00490460.1	1
	N0.HOG0040960	5.4	14.6	HORVU.B1K-04-12.PROJ.7HG00606500.1	1	HORVU.B1K-04-12.PROJ.7HG00594260.1	1	HORVU.B1K-04-12.PROJ.6HG00490650.1	1
	N0.HOG0027838	6.1	14.4	HORVU.B1K-04-12.PROJ.7HG00606520.1	1	HORVU.B1K-04-12.PROJ.7HG00607450.1	1	HORVU.B1K-04-12.PROJ.6HG00492460.1	1
	N0.HOG0027840	5.1	14.6	HORVU.B1K-04-12.PROJ.7HG00606530.1	1	HORVU.B1K-04-12.PROJ.7HG00608650.1	1	HORVU.B1K-04-12.PROJ.6HG00492470.1	1
	N0.HOG0027837	5.7	14.5	HORVU.B1K-04-12.PROJ.7HG00606540.1	1	HORVU.B1K-04-12.PROJ.7HG00610270.1	1	HORVU.B1K-04-12.PROJ.6HG00492480.1	1
HvCO12	N0.HOG0059310	4.1e-15	63	HORVU.B1K-04-12.PROJ.7HG00607450.1	1	HORVU.B1K-04-12.PROJ.7HG00610270.1	2	HORVU.B1K-04-12.PROJ.6HG00492490.1	1
HvCO1	N0.HOG0059331	1.3e-13	58.2	HORVU.B1K-04-12.PROJ.7HG00608650.1	1	HORVU.B1K-04-12.PROJ.7HG00620720.1	1	HORVU.B1K-04-12.PROJ.6HG00514310.1	1
HvCO13	N0.HOG0045856	6.8e-15	62.3	HORVU.B1K-04-12.PROJ.7HG00610270.1	1	HORVU.B1K-04-12.PROJ.7HG00653720.1	1	HORVU.B1K-04-12.PROJ.6HG00539080.1	1
HvCO15	N0.HOG0059623	1e-14	61.7	HORVU.B1K-04-12.PROJ.7HG00620720.1	1	HORVU.B1K-04-12.PROJ.7HG00653720.1	2	HORVU.B1K-04-12.PROJ.6HG00540620.1	1
HvCMF9	N0.HOG0045954	3.6e-13	56.8	HORVU.B1K-04-12.PROJ.7HG00638030.1	1	HORVU.B1K-04-12.PROJ.7HG00669240.1	1	HORVU.B1K-04-12.PROJ.6HG00553440.1	1
HvCMF7	N0.HOG0067079	2e-07	38.4	HORVU.B1K-04-12.PROJ.7HG00660250.1	1	HORVU.B1K-04-12.PROJ.7HG00670550.1	1	HORVU.B1K-04-12.PROJ.6HG00558220.1	1
HvGATA4	N0.HOG0060472	3.5e-13	56.8	HORVU.B1K-04-12.PROJ.7HG00660380.1	1	HORVU.B1K-04-12.PROJ.7HG00671720.1	1	HORVU.B1K-04-12.PROJ.6HG00558220.1	2
HvCO6	N0.HOG0068243	4.2e-15	62.9	HORVU.B1K-04-12.PROJ.7HG00671720.1	1	HORVU.B1K-04-12.PROJ.7HG00671720.1	2	HORVU.B1K-04-12.PROJ.6HG00560970.1	1
						HORVU.B1K-04-12.PROJ.7HG00794660.1	1	HORVU.B1K-04-12.PROJ.6HG00565970.1	1
						HORVU.B1K-04-12.PROJ.7HG00794660.1	2	HORVU.B1K-04-12.PROJ.6HG00566370.1	1
								HORVU.B1K-04-12.PROJ.6HG00567870.1	1
								HORVU.B1K-04-12.PROJ.6HG00571700.1	1
								HORVU.B1K-04-12.PROJ.6HG00574660.1	1
								HORVU.B1K-04-12.PROJ.6HG00787730.1	1
								HORVU.B1K-04-12.PROJ.6HG00793210.1	1
								HORVU.B1K-04-12.PROJ.7HG00596360.1	1
								HORVU.B1K-04-12.PROJ.7HG00596370.1	1
								HORVU.B1K-04-12.PROJ.7HG00596380.1	1
								HORVU.B1K-04-12.PROJ.7HG00645780.1	1
								HORVU.B1K-04-12.PROJ.7HG00671830.1	1
								HORVU.B1K-04-12.PROJ.7HG00671830.1	2
								HORVU.B1K-04-12.PROJ.7HG00672660.1	1
								HORVU.B1K-04-12.PROJ.7HG00672670.1	1
								HORVU.B1K-04-12.PROJ.7HG00672690.1	1
								HORVU.B1K-04-12.PROJ.7HG00672700.1	1
								HORVU.B1K-04-12.PROJ.7HG00672730.1	1
								HORVU.B1K-04-12.PROJ.7HG00672770.1	1
								HORVU.B1K-04-12.PROJ.7HG00672810.1	1
								HORVU.B1K-04-12.PROJ.7HG00672860.1	1
								HORVU.B1K-04-12.PROJ.7HG00672910.1	1
								HORVU.B1K-04-12.PROJ.7HG00672960.1	1
								HORVU.B1K-04-12.PROJ.7HG00673000.1	1
								HORVU.B1K-04-12.PROJ.7HG00673030.1	1
								HORVU.B1K-04-12.PROJ.7HG00674450.1	1
								HORVU.B1K-04-12.PROJ.7HG00674600.1	1
								HORVU.B1K-04-12.PROJ.7HG00674620.1	1
								HORVU.B1K-04-12.PROJ.7HG00678380.1	1
								HORVU.B1K-04-12.PROJ.7HG00813550.1	1
								HORVU.B1K-04-12.PROJ.7HG00814120.1	1

## Sheet: FT67
Type	orthogroup	E-value	hmmer_score	CCT	domain_N	Bbox	domain_N	PRR	domain_N
HvCMF10	N0.HOG0046715	1.7e-16	67.4	HORVU.B1K-17-07.PROJ.1HG00023630.1	1	HORVU.B1K-17-07.PROJ.1HG00009550.1	1	HORVU.B1K-17-07.PROJ.1HG00004920.1	1
HvCMF11	N0.HOG0061182	2.5e-15	63.7	HORVU.B1K-17-07.PROJ.1HG00034050.1	1	HORVU.B1K-17-07.PROJ.2HG00074090.1	1	HORVU.B1K-17-07.PROJ.1HG00039760.1	1
HvCMF5	N0.HOG0047468	3.3e-17	69.7	HORVU.B1K-17-07.PROJ.1HG00044170.1	1	HORVU.B1K-17-07.PROJ.2HG00109870.1	1	HORVU.B1K-17-07.PROJ.1HG00059790.1	1
	N0.HOG0061472	1.2e-08	42.2	HORVU.B1K-17-07.PROJ.1HG00059820.1	1	HORVU.B1K-17-07.PROJ.2HG00109870.1	2	HORVU.B1K-17-07.PROJ.1HG00059930.1	1
HvCMF6a	N0.HOG0061472	1.2e-08	42.2	HORVU.B1K-17-07.PROJ.1HG00059820.1	2	HORVU.B1K-17-07.PROJ.2HG00110400.1	1	HORVU.B1K-17-07.PROJ.2HG00060060.1	1
HvCMF6b	N0.HOG0061471	4.8e-14	59.5	HORVU.B1K-17-07.PROJ.1HG00059850.1	1	HORVU.B1K-17-07.PROJ.2HG00110400.1	2	HORVU.B1K-17-07.PROJ.2HG00065610.1	1
Ppd-H1	N0.HOG0048183	1.3e-14	61.3	HORVU.B1K-17-07.PROJ.2HG00068880.1	1	HORVU.B1K-17-07.PROJ.2HG00114900.1	1	HORVU.B1K-17-07.PROJ.2HG00068880.1	1
HvCO18	N0.HOG0048341	9.4e-14	58.6	HORVU.B1K-17-07.PROJ.2HG00074090.1	1	HORVU.B1K-17-07.PROJ.2HG00114900.1	2	HORVU.B1K-17-07.PROJ.2HG00078250.1	1
HvCO4	N0.HOG0070282	9.7e-16	65	HORVU.B1K-17-07.PROJ.2HG00110400.1	1	HORVU.B1K-17-07.PROJ.3HG00155150.1	1	HORVU.B1K-17-07.PROJ.2HG00104570.1	1
	N0.HOG0074099	0.8	17.2	HORVU.B1K-17-07.PROJ.3HG00167610.1	1	HORVU.B1K-17-07.PROJ.3HG00155150.1	2	HORVU.B1K-17-07.PROJ.2HG00113240.1	1
HvCMF1	N0.HOG0052356	1.5	16.4	HORVU.B1K-17-07.PROJ.3HG00192010.1	1	HORVU.B1K-17-07.PROJ.4HG00216510.1	1	HORVU.B1K-17-07.PROJ.2HG00118700.1	1
HvGATA1	N0.HOG0052967	4.3e-13	56.5	HORVU.B1K-17-07.PROJ.4HG00214640.1	1	HORVU.B1K-17-07.PROJ.4HG00237840.1	1	HORVU.B1K-17-07.PROJ.3HG00144000.1	1
HvCO10	N0.HOG0072514	3.7e-15	63.1	HORVU.B1K-17-07.PROJ.4HG00216510.1	1	HORVU.B1K-17-07.PROJ.5HG00294960.1	1	HORVU.B1K-17-07.PROJ.3HG00160740.1	1
HvGATA2	N0.HOG0044833	1.7e-13	57.8	HORVU.B1K-17-07.PROJ.4HG00218510.1	1	HORVU.B1K-17-07.PROJ.5HG00314040.1	1	HORVU.B1K-17-07.PROJ.3HG00160750.1	1
HvPRR59	N0.HOG0068638	5.2e-16	65.8	HORVU.B1K-17-07.PROJ.4HG00225890.1	1	HORVU.B1K-17-07.PROJ.5HG00314040.1	2	HORVU.B1K-17-07.PROJ.3HG00160760.1	1
HvCMF14	N0.HOG0053437	3.2e-17	69.7	HORVU.B1K-17-07.PROJ.4HG00227800.1	1	HORVU.B1K-17-07.PROJ.5HG00316200.1	1	HORVU.B1K-17-07.PROJ.3HG00160770.1	1
HvCO16	N0.HOG0053706	6.2e-14	59.2	HORVU.B1K-17-07.PROJ.4HG00237840.1	1	HORVU.B1K-17-07.PROJ.6HG00360210.1	1	HORVU.B1K-17-07.PROJ.3HG00160780.1	1
HvPRR73	N0.HOG0063094	1.5e-14	61.2	HORVU.B1K-17-07.PROJ.4HG00242900.1	1	HORVU.B1K-17-07.PROJ.6HG00360210.1	2	HORVU.B1K-17-07.PROJ.3HG00160790.1	1
HvCMF4	N0.HOG0063305	1.8e-16	67.3	HORVU.B1K-17-07.PROJ.4HG00261350.1	1	HORVU.B1K-17-07.PROJ.6HG00361340.1	1	HORVU.B1K-17-07.PROJ.3HG00179240.1	1
HvCMF12	N0.HOG0055456	6.1e-16	65.6	HORVU.B1K-17-07.PROJ.5HG00293840.1	1	HORVU.B1K-17-07.PROJ.6HG00361340.1	2	HORVU.B1K-17-07.PROJ.3HG00190620.1	1
HvCMF13	N0.HOG0055457	2.3e-17	70.2	HORVU.B1K-17-07.PROJ.5HG00293860.1	1	HORVU.B1K-17-07.PROJ.6HG00361740.1	1	HORVU.B1K-17-07.PROJ.3HG00193050.1	1
HvCO3	N0.HOG0055508	1.5e-14	61.2	HORVU.B1K-17-07.PROJ.5HG00294960.1	1	HORVU.B1K-17-07.PROJ.6HG00362280.1	1	HORVU.B1K-17-07.PROJ.3HG00197610.1	1
HvPRR95	N0.HOG0068774	2e-15	63.9	HORVU.B1K-17-07.PROJ.5HG00314450.1	1	HORVU.B1K-17-07.PROJ.6HG00365520.1	1	HORVU.B1K-17-07.PROJ.3HG00197610.1	2
	N0.HOG0056607	3.7	15.1	HORVU.B1K-17-07.PROJ.5HG00324730.1	1	HORVU.B1K-17-07.PROJ.6HG00373560.1	1	HORVU.B1K-17-07.PROJ.3HG00204820.1	1
HvGATA3	N0.HOG0057350	2.1e-14	60.7	HORVU.B1K-17-07.PROJ.6HG00355390.1	1	HORVU.B1K-17-07.PROJ.6HG00373560.1	2	HORVU.B1K-17-07.PROJ.3HG00204820.1	2
HvCMF3	N0.HOG0064166	4e-16	66.2	HORVU.B1K-17-07.PROJ.6HG00355450.1	1	HORVU.B1K-17-07.PROJ.6HG00373880.1	1	HORVU.B1K-17-07.PROJ.4HG00216910.1	1
HvCO7	N0.HOG0057496	9.2e-16	65.1	HORVU.B1K-17-07.PROJ.6HG00361340.1	1	HORVU.B1K-17-07.PROJ.6HG00373880.1	2	HORVU.B1K-17-07.PROJ.4HG00216910.1	2
HvCO5	N0.HOG0057847	1.1e-15	64.8	HORVU.B1K-17-07.PROJ.6HG00373880.1	1	HORVU.B1K-17-07.PROJ.6HG00377300.1	1	HORVU.B1K-17-07.PROJ.4HG00225890.1	1
HvTOC1	N0.HOG0057870	3.6e-14	60	HORVU.B1K-17-07.PROJ.6HG00374710.1	1	HORVU.B1K-17-07.PROJ.6HG00377300.1	2	HORVU.B1K-17-07.PROJ.4HG00242900.1	1
HvCO14	N0.HOG0058221	2.3e-14	60.6	HORVU.B1K-17-07.PROJ.6HG00384850.1	1	HORVU.B1K-17-07.PROJ.6HG00384850.1	1	HORVU.B1K-17-07.PROJ.4HG00243340.1	1
HvCO2	N0.HOG0064418	5.2e-14	59.4	HORVU.B1K-17-07.PROJ.6HG00385390.1	1	HORVU.B1K-17-07.PROJ.6HG00384850.1	2	HORVU.B1K-17-07.PROJ.4HG00248250.1	1
HvCO11	N0.HOG0045619	3.7e-15	63.1	HORVU.B1K-17-07.PROJ.6HG00385830.1	1	HORVU.B1K-17-07.PROJ.6HG00385390.1	1	HORVU.B1K-17-07.PROJ.4HG00248830.1	1
HvCMF2	N0.HOG0058723	1.4e-13	58.1	HORVU.B1K-17-07.PROJ.7HG00402100.1	1	HORVU.B1K-17-07.PROJ.6HG00385390.1	2	HORVU.B1K-17-07.PROJ.5HG00285610.1	1
HvCO8	N0.HOG0058982	1.5e-16	67.6	HORVU.B1K-17-07.PROJ.7HG00416890.1	1	HORVU.B1K-17-07.PROJ.6HG00385830.1	1	HORVU.B1K-17-07.PROJ.5HG00290360.1	1
	N0.HOG0059283	4.9	14.7	HORVU.B1K-17-07.PROJ.7HG00425830.1	1	HORVU.B1K-17-07.PROJ.7HG00402090.1	1	HORVU.B1K-17-07.PROJ.5HG00314450.1	1
	N0.HOG0040960	5.3	14.6	HORVU.B1K-17-07.PROJ.7HG00425840.1	1	HORVU.B1K-17-07.PROJ.7HG00402090.1	2	HORVU.B1K-17-07.PROJ.5HG00329270.1	1
	N0.HOG0027840	5.9	14.4	HORVU.B1K-17-07.PROJ.7HG00425850.1	1	HORVU.B1K-17-07.PROJ.7HG00414010.1	1	HORVU.B1K-17-07.PROJ.6HG00342760.1	1
	N0.HOG0027837	3	15.4	HORVU.B1K-17-07.PROJ.7HG00425860.1	1	HORVU.B1K-17-07.PROJ.7HG00414010.1	2	HORVU.B1K-17-07.PROJ.6HG00342890.1	1
HvCO12	N0.HOG0059310	4.1e-15	63	HORVU.B1K-17-07.PROJ.7HG00426520.1	1	HORVU.B1K-17-07.PROJ.7HG00416890.1	1	HORVU.B1K-17-07.PROJ.6HG00343000.1	1
HvCO1	N0.HOG0059331	1.3e-13	58.2	HORVU.B1K-17-07.PROJ.7HG00427360.1	1	HORVU.B1K-17-07.PROJ.7HG00426520.1	1	HORVU.B1K-17-07.PROJ.6HG00344330.1	1
HvCO13	N0.HOG0045856	6.8e-15	62.3	HORVU.B1K-17-07.PROJ.7HG00428310.1	1	HORVU.B1K-17-07.PROJ.7HG00427360.1	1	HORVU.B1K-17-07.PROJ.6HG00344350.1	1
HvCO15	N0.HOG0059623	1e-14	61.7	HORVU.B1K-17-07.PROJ.7HG00434960.1	1	HORVU.B1K-17-07.PROJ.7HG00428310.1	1	HORVU.B1K-17-07.PROJ.6HG00344360.1	1
HvCMF9	N0.HOG0045954	3.6e-13	56.8	HORVU.B1K-17-07.PROJ.7HG00444320.1	1	HORVU.B1K-17-07.PROJ.7HG00428310.1	2	HORVU.B1K-17-07.PROJ.6HG00344370.1	1
HvCMF7	N0.HOG0067079	2e-07	38.4	HORVU.B1K-17-07.PROJ.7HG00459490.1	1	HORVU.B1K-17-07.PROJ.7HG00434960.1	1	HORVU.B1K-17-07.PROJ.6HG00344380.1	1
HvGATA4	N0.HOG0060472	3.5e-13	56.8	HORVU.B1K-17-07.PROJ.7HG00459620.1	1	HORVU.B1K-17-07.PROJ.7HG00455010.1	1	HORVU.B1K-17-07.PROJ.6HG00360580.1	1
HvCO6	N0.HOG0068243	4.2e-15	62.9	HORVU.B1K-17-07.PROJ.7HG00467980.1	1	HORVU.B1K-17-07.PROJ.7HG00455010.1	2	HORVU.B1K-17-07.PROJ.6HG00374380.1	1
						HORVU.B1K-17-07.PROJ.7HG00465980.1	1	HORVU.B1K-17-07.PROJ.6HG00374710.1	1
						HORVU.B1K-17-07.PROJ.7HG00467010.1	1	HORVU.B1K-17-07.PROJ.6HG00375790.1	1
						HORVU.B1K-17-07.PROJ.7HG00467980.1	1	HORVU.B1K-17-07.PROJ.6HG00384760.1	1
						HORVU.B1K-17-07.PROJ.7HG00467980.1	2	HORVU.B1K-17-07.PROJ.6HG00388430.1	1
								HORVU.B1K-17-07.PROJ.6HG00388430.1	2
								HORVU.B1K-17-07.PROJ.6HG00390420.1	1
								HORVU.B1K-17-07.PROJ.6HG00394070.1	1
								HORVU.B1K-17-07.PROJ.6HG00394490.1	1
								HORVU.B1K-17-07.PROJ.6HG00396030.1	1
								HORVU.B1K-17-07.PROJ.6HG00396040.1	1
								HORVU.B1K-17-07.PROJ.6HG00398950.1	1
								HORVU.B1K-17-07.PROJ.6HG00400910.1	1
								HORVU.B1K-17-07.PROJ.7HG00418530.1	1
								HORVU.B1K-17-07.PROJ.7HG00418550.1	1
								HORVU.B1K-17-07.PROJ.7HG00418560.1	1
								HORVU.B1K-17-07.PROJ.7HG00449580.1	1
								HORVU.B1K-17-07.PROJ.7HG00468130.1	1
								HORVU.B1K-17-07.PROJ.7HG00468130.1	2
								HORVU.B1K-17-07.PROJ.7HG00468680.1	1
								HORVU.B1K-17-07.PROJ.7HG00468700.1	1
								HORVU.B1K-17-07.PROJ.7HG00468710.1	1
								HORVU.B1K-17-07.PROJ.7HG00468720.1	1
								HORVU.B1K-17-07.PROJ.7HG00468760.1	1
								HORVU.B1K-17-07.PROJ.7HG00468770.1	1
								HORVU.B1K-17-07.PROJ.7HG00468800.1	1
								HORVU.B1K-17-07.PROJ.7HG00470130.1	1
								HORVU.B1K-17-07.PROJ.7HG00470290.1	1
								HORVU.B1K-17-07.PROJ.7HG00470300.1	1
								HORVU.B1K-17-07.PROJ.7HG00470310.1	1
								HORVU.B1K-17-07.PROJ.7HG00470350.1	1
								HORVU.B1K-17-07.PROJ.7HG00473230.1	1
								HORVU.B1K-17-07.PROJ.contig_637G00482990.1	1

## Sheet: FT144
Type	orthogroup	E-value	hmmer_score	CCT	domain_N	Bbox	domain_N	PRR	domain_N
HvCMF10	N0.HOG0046715	1.7e-16	67.4	HORVU.B1K-33-13.PROJ.1HG00023660.1	1	HORVU.B1K-33-13.PROJ.1HG00009520.1	1	HORVU.B1K-33-13.PROJ.1HG00005090.1	1
HvCMF11	N0.HOG0061182	2.5e-15	63.7	HORVU.B1K-33-13.PROJ.1HG00034090.1	1	HORVU.B1K-33-13.PROJ.2HG00074680.1	1	HORVU.B1K-33-13.PROJ.1HG00039800.1	1
HvCMF5	N0.HOG0047468	3.3e-17	69.7	HORVU.B1K-33-13.PROJ.1HG00043970.1	1	HORVU.B1K-33-13.PROJ.2HG00110120.1	1	HORVU.B1K-33-13.PROJ.1HG00059870.1	1
	N0.HOG0061472	1.2e-08	42.2	HORVU.B1K-33-13.PROJ.1HG00059910.1	1	HORVU.B1K-33-13.PROJ.2HG00110120.1	2	HORVU.B1K-33-13.PROJ.1HG00060030.1	1
HvCMF6a	N0.HOG0061472	1.2e-08	42.2	HORVU.B1K-33-13.PROJ.1HG00059910.1	2	HORVU.B1K-33-13.PROJ.2HG00110700.1	1	HORVU.B1K-33-13.PROJ.2HG00065950.1	1
HvCMF6b	N0.HOG0061471	4.9e-14	59.5	HORVU.B1K-33-13.PROJ.1HG00059940.1	1	HORVU.B1K-33-13.PROJ.2HG00110700.1	2	HORVU.B1K-33-13.PROJ.2HG00069260.1	1
Ppd-H1	N0.HOG0048183	1.3e-14	61.3	HORVU.B1K-33-13.PROJ.2HG00069260.1	1	HORVU.B1K-33-13.PROJ.2HG00115060.1	1	HORVU.B1K-33-13.PROJ.2HG00078840.1	1
HvCO18	N0.HOG0048341	9.5e-14	58.6	HORVU.B1K-33-13.PROJ.2HG00074680.1	1	HORVU.B1K-33-13.PROJ.2HG00115060.1	2	HORVU.B1K-33-13.PROJ.2HG00105130.1	1
HvCO4	N0.HOG0070282	9.7e-16	65	HORVU.B1K-33-13.PROJ.2HG00110700.1	1	HORVU.B1K-33-13.PROJ.3HG00155930.1	1	HORVU.B1K-33-13.PROJ.2HG00113450.1	1
	N0.HOG0074099	0.8	17.2	HORVU.B1K-33-13.PROJ.3HG00168120.1	1	HORVU.B1K-33-13.PROJ.3HG00155930.1	2	HORVU.B1K-33-13.PROJ.2HG00118870.1	1
HvCMF1	N0.HOG0052356	0.91	17	HORVU.B1K-33-13.PROJ.3HG00192180.1	1	HORVU.B1K-33-13.PROJ.4HG00237100.1	1	HORVU.B1K-33-13.PROJ.3HG00144760.1	1
HvGATA1	N0.HOG0052967	4.4e-13	56.5	HORVU.B1K-33-13.PROJ.4HG00214210.1	1	HORVU.B1K-33-13.PROJ.5HG00293990.1	1	HORVU.B1K-33-13.PROJ.3HG00161390.1	1
HvGATA2	N0.HOG0044833	1.7e-13	57.8	HORVU.B1K-33-13.PROJ.4HG00217990.1	1	HORVU.B1K-33-13.PROJ.5HG00312480.1	1	HORVU.B1K-33-13.PROJ.3HG00161400.1	1
HvPRR59	N0.HOG0068638	5.2e-16	65.8	HORVU.B1K-33-13.PROJ.4HG00225480.1	1	HORVU.B1K-33-13.PROJ.5HG00312480.1	2	HORVU.B1K-33-13.PROJ.3HG00161410.1	1
HvCMF14	N0.HOG0053437	3.2e-17	69.7	HORVU.B1K-33-13.PROJ.4HG00227460.1	1	HORVU.B1K-33-13.PROJ.5HG00314560.1	1	HORVU.B1K-33-13.PROJ.3HG00161420.1	1
HvCO16	N0.HOG0053706	6.2e-14	59.2	HORVU.B1K-33-13.PROJ.4HG00237100.1	1	HORVU.B1K-33-13.PROJ.5HG00328640.1	1	HORVU.B1K-33-13.PROJ.3HG00161430.1	1
HvCMF8	N0.HOG0066217	5.1e-15	62.7	HORVU.B1K-33-13.PROJ.4HG00238290.1	1	HORVU.B1K-33-13.PROJ.5HG00328640.1	2	HORVU.B1K-33-13.PROJ.3HG00161440.1	1
HvPRR73	N0.HOG0063094	1.5e-14	61.2	HORVU.B1K-33-13.PROJ.4HG00242240.1	1	HORVU.B1K-33-13.PROJ.6HG00358910.1	1	HORVU.B1K-33-13.PROJ.3HG00179630.1	1
HvCMF4	N0.HOG0063305	1.8e-16	67.3	HORVU.B1K-33-13.PROJ.4HG00260600.1	1	HORVU.B1K-33-13.PROJ.6HG00358910.1	2	HORVU.B1K-33-13.PROJ.3HG00193110.1	1
VRN2	N0.HOG0074283	2.5e-14	60.5	HORVU.B1K-33-13.PROJ.4HG00264080.1	1	HORVU.B1K-33-13.PROJ.6HG00360020.1	1	HORVU.B1K-33-13.PROJ.3HG00197620.1	1
HvCMF13	N0.HOG0055457	2.3e-17	70.2	HORVU.B1K-33-13.PROJ.5HG00292880.1	1	HORVU.B1K-33-13.PROJ.6HG00360020.1	2	HORVU.B1K-33-13.PROJ.3HG00197620.1	2
HvCMF12	N0.HOG0055456	6.1e-16	65.6	HORVU.B1K-33-13.PROJ.5HG00292900.1	1	HORVU.B1K-33-13.PROJ.6HG00360390.1	1	HORVU.B1K-33-13.PROJ.3HG00198730.1	1
HvCO3	N0.HOG0055508	1.5e-14	61.2	HORVU.B1K-33-13.PROJ.5HG00293990.1	1	HORVU.B1K-33-13.PROJ.6HG00360870.1	1	HORVU.B1K-33-13.PROJ.3HG00204960.1	1
HvPRR95	N0.HOG0068774	2e-15	63.9	HORVU.B1K-33-13.PROJ.5HG00312870.1	1	HORVU.B1K-33-13.PROJ.6HG00364210.1	1	HORVU.B1K-33-13.PROJ.3HG00204960.1	2
	N0.HOG0056607	3.7	15.1	HORVU.B1K-33-13.PROJ.5HG00323130.1	1	HORVU.B1K-33-13.PROJ.6HG00372270.1	1	HORVU.B1K-33-13.PROJ.4HG00216500.1	1
HvCMF3	N0.HOG0064166	4e-16	66.2	HORVU.B1K-33-13.PROJ.6HG00354320.1	1	HORVU.B1K-33-13.PROJ.6HG00372270.1	2	HORVU.B1K-33-13.PROJ.4HG00216500.1	2
HvGATA3	N0.HOG0057350	2.1e-14	60.7	HORVU.B1K-33-13.PROJ.6HG00354390.1	1	HORVU.B1K-33-13.PROJ.6HG00372630.1	1	HORVU.B1K-33-13.PROJ.4HG00225480.1	1
HvCO7	N0.HOG0057496	9.2e-16	65	HORVU.B1K-33-13.PROJ.6HG00360020.1	1	HORVU.B1K-33-13.PROJ.6HG00372630.1	2	HORVU.B1K-33-13.PROJ.4HG00242240.1	1
HvCO5	N0.HOG0057847	1.1e-15	64.9	HORVU.B1K-33-13.PROJ.6HG00372630.1	1	HORVU.B1K-33-13.PROJ.6HG00375880.1	1	HORVU.B1K-33-13.PROJ.4HG00242730.1	1
HvTOC1	N0.HOG0057870	3.6e-14	60	HORVU.B1K-33-13.PROJ.6HG00373520.1	1	HORVU.B1K-33-13.PROJ.6HG00375880.1	2	HORVU.B1K-33-13.PROJ.4HG00247430.1	1
HvCO14	N0.HOG0058221	2.3e-14	60.6	HORVU.B1K-33-13.PROJ.6HG00383410.1	1	HORVU.B1K-33-13.PROJ.6HG00383410.1	1	HORVU.B1K-33-13.PROJ.4HG00248030.1	1
HvCO2	N0.HOG0064418	5.2e-14	59.4	HORVU.B1K-33-13.PROJ.6HG00383900.1	1	HORVU.B1K-33-13.PROJ.6HG00383410.1	2	HORVU.B1K-33-13.PROJ.5HG00285000.1	1
HvCO11	N0.HOG0045619	3.7e-15	63.1	HORVU.B1K-33-13.PROJ.6HG00384350.1	1	HORVU.B1K-33-13.PROJ.6HG00383900.1	1	HORVU.B1K-33-13.PROJ.5HG00289070.1	1
HvCMF2	N0.HOG0058723	1.4e-13	58.1	HORVU.B1K-33-13.PROJ.7HG00400670.1	1	HORVU.B1K-33-13.PROJ.6HG00383900.1	2	HORVU.B1K-33-13.PROJ.5HG00312870.1	1
HvCO8	N0.HOG0058982	1.5e-16	67.6	HORVU.B1K-33-13.PROJ.7HG00415980.1	1	HORVU.B1K-33-13.PROJ.6HG00384350.1	1	HORVU.B1K-33-13.PROJ.5HG00327750.1	1
	N0.HOG0059283	4.9	14.7	HORVU.B1K-33-13.PROJ.7HG00424960.1	1	HORVU.B1K-33-13.PROJ.7HG00400680.1	1	HORVU.B1K-33-13.PROJ.6HG00341110.1	1
	N0.HOG0040960	5.3	14.6	HORVU.B1K-33-13.PROJ.7HG00424970.1	1	HORVU.B1K-33-13.PROJ.7HG00400680.1	2	HORVU.B1K-33-13.PROJ.6HG00341260.1	1
	N0.HOG0027840	5.9	14.5	HORVU.B1K-33-13.PROJ.7HG00424980.1	1	HORVU.B1K-33-13.PROJ.7HG00413000.1	1	HORVU.B1K-33-13.PROJ.6HG00341410.1	1
	N0.HOG0027837	3	15.4	HORVU.B1K-33-13.PROJ.7HG00424990.1	1	HORVU.B1K-33-13.PROJ.7HG00413000.1	2	HORVU.B1K-33-13.PROJ.6HG00342490.1	1
HvCO12	N0.HOG0059310	4.1e-15	63	HORVU.B1K-33-13.PROJ.7HG00425590.1	1	HORVU.B1K-33-13.PROJ.7HG00415980.1	1	HORVU.B1K-33-13.PROJ.6HG00342500.1	1
HvCO1	N0.HOG0059331	1.3e-13	58.2	HORVU.B1K-33-13.PROJ.7HG00426460.1	1	HORVU.B1K-33-13.PROJ.7HG00425590.1	1	HORVU.B1K-33-13.PROJ.6HG00359260.1	1
HvCO13	N0.HOG0045856	6.8e-15	62.3	HORVU.B1K-33-13.PROJ.7HG00427420.1	1	HORVU.B1K-33-13.PROJ.7HG00426460.1	1	HORVU.B1K-33-13.PROJ.6HG00373170.1	1
HvCO15	N0.HOG0059623	1e-14	61.7	HORVU.B1K-33-13.PROJ.7HG00434180.1	1	HORVU.B1K-33-13.PROJ.7HG00427420.1	1	HORVU.B1K-33-13.PROJ.6HG00373520.1	1
HvCMF9	N0.HOG0045954	3.6e-13	56.8	HORVU.B1K-33-13.PROJ.7HG00443440.1	1	HORVU.B1K-33-13.PROJ.7HG00427420.1	2	HORVU.B1K-33-13.PROJ.6HG00374530.1	1
HvCMF7	N0.HOG0067079	2e-07	38.4	HORVU.B1K-33-13.PROJ.7HG00458960.1	1	HORVU.B1K-33-13.PROJ.7HG00434180.1	1	HORVU.B1K-33-13.PROJ.6HG00383350.1	1
HvGATA4	N0.HOG0060472	3.5e-13	56.8	HORVU.B1K-33-13.PROJ.7HG00459040.1	1	HORVU.B1K-33-13.PROJ.7HG00454290.1	1	HORVU.B1K-33-13.PROJ.6HG00386890.1	1
HvCO6	N0.HOG0068243	4.2e-15	62.9	HORVU.B1K-33-13.PROJ.7HG00467430.1	1	HORVU.B1K-33-13.PROJ.7HG00454290.1	2	HORVU.B1K-33-13.PROJ.6HG00386890.1	2
						HORVU.B1K-33-13.PROJ.7HG00465320.1	1	HORVU.B1K-33-13.PROJ.6HG00388880.1	1
						HORVU.B1K-33-13.PROJ.7HG00466450.1	1	HORVU.B1K-33-13.PROJ.6HG00392740.1	1
						HORVU.B1K-33-13.PROJ.7HG00467430.1	1	HORVU.B1K-33-13.PROJ.6HG00393080.1	1
						HORVU.B1K-33-13.PROJ.7HG00467430.1	2	HORVU.B1K-33-13.PROJ.6HG00394350.1	1
								HORVU.B1K-33-13.PROJ.6HG00394370.1	1
								HORVU.B1K-33-13.PROJ.6HG00397410.1	1
								HORVU.B1K-33-13.PROJ.6HG00399240.1	1
								HORVU.B1K-33-13.PROJ.7HG00417720.1	1
								HORVU.B1K-33-13.PROJ.7HG00417750.1	1
								HORVU.B1K-33-13.PROJ.7HG00417760.1	1
								HORVU.B1K-33-13.PROJ.7HG00448830.1	1
								HORVU.B1K-33-13.PROJ.7HG00468230.1	1
								HORVU.B1K-33-13.PROJ.7HG00468270.1	1
								HORVU.B1K-33-13.PROJ.7HG00468280.1	1
								HORVU.B1K-33-13.PROJ.7HG00468310.1	1
								HORVU.B1K-33-13.PROJ.7HG00469390.1	1
								HORVU.B1K-33-13.PROJ.7HG00469400.1	1
								HORVU.B1K-33-13.PROJ.7HG00469550.1	1
								HORVU.B1K-33-13.PROJ.7HG00469560.1	1
								HORVU.B1K-33-13.PROJ.7HG00472270.1	1
								HORVU.B1K-33-13.PROJ.contig_695G00480810.1	1

## Sheet: Barke
Type	orthogroup	E-value	hmmer_score	CCT	domain_N	Bbox	domain_N	PRR	domain_N
HvCMF10	N0.HOG0046715	1.3e-16	67.8	HORVU.BARKE.PROJ.1HG00036900.1	1	HORVU.BARKE.PROJ.1HG00013670.1	1	HORVU.BARKE.PROJ.1HG00006690.1	1
HvCMF11	N0.HOG0061182	2.4e-15	63.7	HORVU.BARKE.PROJ.1HG00051860.1	1	HORVU.BARKE.PROJ.2HG00105340.1	1	HORVU.BARKE.PROJ.1HG00059800.1	1
HvCMF5	N0.HOG0047468	3.3e-17	69.7	HORVU.BARKE.PROJ.1HG00065290.1	1	HORVU.BARKE.PROJ.2HG00161680.1	1	HORVU.BARKE.PROJ.1HG00087100.1	1
HvCMF6b	N0.HOG0061471	5e-14	59.5	HORVU.BARKE.PROJ.1HG00087210.1	1	HORVU.BARKE.PROJ.2HG00161680.1	2	HORVU.BARKE.PROJ.1HG00087260.1	1
HvCMF6a	N0.HOG0061472	6.9e-14	59	HORVU.BARKE.PROJ.1HG00087240.1	1	HORVU.BARKE.PROJ.2HG00162390.1	1	HORVU.BARKE.PROJ.2HG00087320.1	1
Ppd-H1	N0.HOG0048183	3.1e-12	53.8	HORVU.BARKE.PROJ.2HG00098780.1	1	HORVU.BARKE.PROJ.2HG00162390.1	2	HORVU.BARKE.PROJ.2HG00098780.1	1
HvCO18	N0.HOG0048341	8.4e-14	58.8	HORVU.BARKE.PROJ.2HG00105340.1	1	HORVU.BARKE.PROJ.2HG00167970.1	1	HORVU.BARKE.PROJ.2HG00154790.1	1
HvCO4	N0.HOG0070282	9.7e-16	65	HORVU.BARKE.PROJ.2HG00162390.1	1	HORVU.BARKE.PROJ.2HG00167970.1	2	HORVU.BARKE.PROJ.2HG00166020.1	1
	N0.HOG0074099	0.8	17.2	HORVU.BARKE.PROJ.3HG00243900.1	1	HORVU.BARKE.PROJ.3HG00223400.1	1	HORVU.BARKE.PROJ.2HG00192610.1	1
HvCMF1	N0.HOG0052356	2.8e-16	66.7	HORVU.BARKE.PROJ.3HG00277180.1	1	HORVU.BARKE.PROJ.3HG00223400.1	2	HORVU.BARKE.PROJ.2HG00710720.1	1
HvGATA1	N0.HOG0052967	4.3e-13	56.5	HORVU.BARKE.PROJ.4HG00306310.1	1	HORVU.BARKE.PROJ.4HG00308790.1	1	HORVU.BARKE.PROJ.3HG00231360.1	1
HvCO10	N0.HOG0072514	3.7e-15	63.1	HORVU.BARKE.PROJ.4HG00308790.1	1	HORVU.BARKE.PROJ.4HG00343970.1	1	HORVU.BARKE.PROJ.3HG00231380.1	1
HvGATA2	N0.HOG0044833	1.7e-13	57.8	HORVU.BARKE.PROJ.4HG00311630.1	1	HORVU.BARKE.PROJ.5HG00426250.1	1	HORVU.BARKE.PROJ.3HG00231400.1	1
HvPRR59	N0.HOG0068638	5.2e-16	65.8	HORVU.BARKE.PROJ.4HG00321280.1	1	HORVU.BARKE.PROJ.5HG00452760.1	1	HORVU.BARKE.PROJ.3HG00231430.1	1
HvCMF14	N0.HOG0053437	3.2e-17	69.7	HORVU.BARKE.PROJ.4HG00324380.1	1	HORVU.BARKE.PROJ.5HG00452760.1	2	HORVU.BARKE.PROJ.3HG00231450.1	1
HvCO16	N0.HOG0053706	6.2e-14	59.2	HORVU.BARKE.PROJ.4HG00343970.1	1	HORVU.BARKE.PROJ.5HG00455710.1	1	HORVU.BARKE.PROJ.3HG00278420.1	1
HvCMF8	N0.HOG0066217	5.1e-15	62.7	HORVU.BARKE.PROJ.4HG00346150.1	1	HORVU.BARKE.PROJ.5HG00780490.1	1	HORVU.BARKE.PROJ.3HG00284160.1	1
HvPRR73	N0.HOG0063094	1.5e-14	61.2	HORVU.BARKE.PROJ.4HG00351700.1	1	HORVU.BARKE.PROJ.5HG00780490.1	2	HORVU.BARKE.PROJ.3HG00284160.1	2
HvCMF4	N0.HOG0063305	1.7e-16	67.4	HORVU.BARKE.PROJ.4HG00375880.1	1	HORVU.BARKE.PROJ.6HG00514420.1	1	HORVU.BARKE.PROJ.3HG00293810.1	1
HvCMF12	N0.HOG0055456	6.1e-16	65.6	HORVU.BARKE.PROJ.5HG00424350.1	1	HORVU.BARKE.PROJ.6HG00514420.1	2	HORVU.BARKE.PROJ.3HG00293810.1	2
HvCMF13	N0.HOG0055457	2.3e-17	70.2	HORVU.BARKE.PROJ.5HG00424390.1	1	HORVU.BARKE.PROJ.6HG00516420.1	1	HORVU.BARKE.PROJ.3HG00729190.1	1
HvCO3	N0.HOG0055508	1.5e-14	61.2	HORVU.BARKE.PROJ.5HG00426250.1	1	HORVU.BARKE.PROJ.6HG00516420.1	2	HORVU.BARKE.PROJ.3HG00733420.1	1
HvPRR95	N0.HOG0068774	2e-15	63.9	HORVU.BARKE.PROJ.5HG00453230.1	1	HORVU.BARKE.PROJ.6HG00516980.1	1	HORVU.BARKE.PROJ.3HG00739130.1	1
	N0.HOG0056607	3.7	15.1	HORVU.BARKE.PROJ.5HG00467740.1	1	HORVU.BARKE.PROJ.6HG00517630.1	1	HORVU.BARKE.PROJ.4HG00309460.1	1
HvCMF3	N0.HOG0064166	4e-16	66.2	HORVU.BARKE.PROJ.6HG00507860.1	1	HORVU.BARKE.PROJ.6HG00522280.1	1	HORVU.BARKE.PROJ.4HG00309460.1	2
HvGATA3	N0.HOG0057350	2.2e-14	60.7	HORVU.BARKE.PROJ.6HG00507940.1	1	HORVU.BARKE.PROJ.6HG00536990.1	1	HORVU.BARKE.PROJ.4HG00321280.1	1
HvCO7	N0.HOG0057496	9.2e-16	65.1	HORVU.BARKE.PROJ.6HG00516420.1	1	HORVU.BARKE.PROJ.6HG00536990.1	2	HORVU.BARKE.PROJ.4HG00351700.1	1
HvCO5	N0.HOG0057847	1.1e-15	64.9	HORVU.BARKE.PROJ.6HG00537480.1	1	HORVU.BARKE.PROJ.6HG00537480.1	1	HORVU.BARKE.PROJ.4HG00352350.1	1
HvTOC1	N0.HOG0057870	3.6e-14	60	HORVU.BARKE.PROJ.6HG00538830.1	1	HORVU.BARKE.PROJ.6HG00537480.1	2	HORVU.BARKE.PROJ.4HG00359870.1	1
HvCO14	N0.HOG0058221	2.3e-14	60.6	HORVU.BARKE.PROJ.6HG00553270.1	1	HORVU.BARKE.PROJ.6HG00542720.1	1	HORVU.BARKE.PROJ.5HG00410350.1	1
HvCO11	N0.HOG0045619	3.7e-15	63.1	HORVU.BARKE.PROJ.6HG00554530.1	1	HORVU.BARKE.PROJ.6HG00542720.1	2	HORVU.BARKE.PROJ.5HG00418610.1	1
HvCMF2	N0.HOG0058723	1.4e-13	58.1	HORVU.BARKE.PROJ.7HG00575170.1	1	HORVU.BARKE.PROJ.6HG00553270.1	1	HORVU.BARKE.PROJ.5HG00453230.1	1
HvCO8	N0.HOG0058982	1.5e-16	67.6	HORVU.BARKE.PROJ.7HG00595050.1	1	HORVU.BARKE.PROJ.6HG00553270.1	2	HORVU.BARKE.PROJ.5HG00462890.1	1
	N0.HOG0059283	4.9	14.7	HORVU.BARKE.PROJ.7HG00606740.1	1	HORVU.BARKE.PROJ.6HG00553920.1	1	HORVU.BARKE.PROJ.5HG00474260.1	1
		5.4	14.6	HORVU.BARKE.PROJ.7HG00606750.1	1	HORVU.BARKE.PROJ.6HG00553920.1	2	HORVU.BARKE.PROJ.6HG00491400.1	1
		5.4	14.6	HORVU.BARKE.PROJ.7HG00606770.1	1	HORVU.BARKE.PROJ.6HG00554530.1	1	HORVU.BARKE.PROJ.6HG00491610.1	1
	N0.HOG0027840	4.9	14.7	HORVU.BARKE.PROJ.7HG00606780.1	1	HORVU.BARKE.PROJ.7HG00591270.1	1	HORVU.BARKE.PROJ.6HG00491780.1	1
	N0.HOG0027837	5.7	14.5	HORVU.BARKE.PROJ.7HG00606790.1	1	HORVU.BARKE.PROJ.7HG00591270.1	2	HORVU.BARKE.PROJ.6HG00493130.1	1
HvCO12	N0.HOG0059310	4.1e-15	63	HORVU.BARKE.PROJ.7HG00607670.1	1	HORVU.BARKE.PROJ.7HG00595050.1	1	HORVU.BARKE.PROJ.6HG00493150.1	1
HvCO13	N0.HOG0045856	6.8e-15	62.3	HORVU.BARKE.PROJ.7HG00610480.1	1	HORVU.BARKE.PROJ.7HG00607670.1	1	HORVU.BARKE.PROJ.6HG00515020.1	1
HvCO15	N0.HOG0059623	1e-14	61.7	HORVU.BARKE.PROJ.7HG00621210.1	1	HORVU.BARKE.PROJ.7HG00608860.1	1	HORVU.BARKE.PROJ.6HG00538830.1	1
HvCMF9	N0.HOG0045954	3.6e-13	56.8	HORVU.BARKE.PROJ.7HG00637930.1	1	HORVU.BARKE.PROJ.7HG00610480.1	1	HORVU.BARKE.PROJ.6HG00540550.1	1
HvCMF7	N0.HOG0067079	2e-07	38.4	HORVU.BARKE.PROJ.7HG00659700.1	1	HORVU.BARKE.PROJ.7HG00610480.1	2	HORVU.BARKE.PROJ.6HG00553160.1	1
HvGATA4	N0.HOG0060472	4.2e-13	56.5	HORVU.BARKE.PROJ.7HG00659820.1	1	HORVU.BARKE.PROJ.7HG00621210.1	1	HORVU.BARKE.PROJ.6HG00558050.1	1
HvCO6	N0.HOG0068243	4.2e-15	62.9	HORVU.BARKE.PROJ.7HG00671090.1	1	HORVU.BARKE.PROJ.7HG00653230.1	1	HORVU.BARKE.PROJ.6HG00558050.1	2
HvCO2	N0.HOG0064418			HORVU.BARKE.PROJ.6HG00553920.1		HORVU.BARKE.PROJ.7HG00653230.1	2	HORVU.BARKE.PROJ.6HG00560710.1	1
HvCO1	N0.HOG0059331			HORVU.BARKE.PROJ.7HG00608860.1		HORVU.BARKE.PROJ.7HG00668530.1	1	HORVU.BARKE.PROJ.6HG00565720.1	1
						HORVU.BARKE.PROJ.7HG00669850.1	1	HORVU.BARKE.PROJ.6HG00566080.1	1
						HORVU.BARKE.PROJ.7HG00671090.1	1	HORVU.BARKE.PROJ.6HG00571250.1	1
						HORVU.BARKE.PROJ.7HG00671090.1	2	HORVU.BARKE.PROJ.6HG00573730.1	1
						HORVU.BARKE.PROJ.7HG00801120.1	1	HORVU.BARKE.PROJ.6HG00783900.1	1
						HORVU.BARKE.PROJ.7HG00801120.1	2	HORVU.BARKE.PROJ.6HG00794130.1	1
								HORVU.BARKE.PROJ.6HG00799590.1	1
								HORVU.BARKE.PROJ.7HG00597180.1	1
								HORVU.BARKE.PROJ.7HG00597200.1	1
								HORVU.BARKE.PROJ.7HG00597210.1	1
								HORVU.BARKE.PROJ.7HG00645220.1	1
								HORVU.BARKE.PROJ.7HG00671230.1	1
								HORVU.BARKE.PROJ.7HG00671230.1	2
								HORVU.BARKE.PROJ.7HG00672400.1	1
								HORVU.BARKE.PROJ.7HG00672450.1	1
								HORVU.BARKE.PROJ.7HG00672460.1	1
								HORVU.BARKE.PROJ.7HG00672470.1	1
								HORVU.BARKE.PROJ.7HG00672500.1	1
								HORVU.BARKE.PROJ.7HG00673860.1	1
								HORVU.BARKE.PROJ.7HG00674080.1	1
								HORVU.BARKE.PROJ.7HG00674090.1	1
								HORVU.BARKE.PROJ.7HG00677890.1	1
								HORVU.BARKE.PROJ.7HG00821350.1	1

## Sheet: Bonus
Type	orthogroup	E-value	hmmer_score	CCT	domain_N	Bbox	domain_N	PRR	domain_N
HvCMF10	N0.HOG0046715	1.7e-16	67.4	HORVU.BONUS.PROJ.1HG00025200.1	1	HORVU.BONUS.PROJ.1HG00010730.1	1	HORVU.BONUS.PROJ.1HG00005300.1	1
HvCMF11	N0.HOG0061182	2.4e-15	63.7	HORVU.BONUS.PROJ.1HG00035920.1	1	HORVU.BONUS.PROJ.2HG00077850.1	1	HORVU.BONUS.PROJ.1HG00041880.1	1
HvCMF5	N0.HOG0047468	3.3e-17	69.7	HORVU.BONUS.PROJ.1HG00046280.1	1	HORVU.BONUS.PROJ.2HG00114440.1	1	HORVU.BONUS.PROJ.1HG00062840.1	1
	N0.HOG0061472	1.9e-08	41.6	HORVU.BONUS.PROJ.1HG00062870.1	1	HORVU.BONUS.PROJ.2HG00114440.1	2	HORVU.BONUS.PROJ.1HG00062980.1	1
HvCMF6a	N0.HOG0061472	1.9e-08	41.6	HORVU.BONUS.PROJ.1HG00062870.1	2	HORVU.BONUS.PROJ.2HG00115020.1	1	HORVU.BONUS.PROJ.2HG00063280.1	1
HvCMF6b	N0.HOG0061471	4.8e-14	59.5	HORVU.BONUS.PROJ.1HG00062900.1	1	HORVU.BONUS.PROJ.2HG00115020.1	2	HORVU.BONUS.PROJ.2HG00072780.1	1
Ppd-H1	N0.HOG0048183	3.1e-12	53.8	HORVU.BONUS.PROJ.2HG00072780.1	1	HORVU.BONUS.PROJ.2HG00119500.1	1	HORVU.BONUS.PROJ.2HG00082270.1	1
HvCO18	N0.HOG0048341	9.4e-14	58.6	HORVU.BONUS.PROJ.2HG00077850.1	1	HORVU.BONUS.PROJ.2HG00119500.1	2	HORVU.BONUS.PROJ.2HG00109420.1	1
HvCO4	N0.HOG0070282	9.7e-16	65	HORVU.BONUS.PROJ.2HG00115020.1	1	HORVU.BONUS.PROJ.3HG00162370.1	1	HORVU.BONUS.PROJ.2HG00117840.1	1
	N0.HOG0074099	0.8	17.2	HORVU.BONUS.PROJ.3HG00174610.1	1	HORVU.BONUS.PROJ.3HG00162370.1	2	HORVU.BONUS.PROJ.2HG00139440.1	1
HvCMF1	N0.HOG0052356	0.91	17	HORVU.BONUS.PROJ.3HG00199410.1	1	HORVU.BONUS.PROJ.4HG00225380.1	1	HORVU.BONUS.PROJ.3HG00151020.1	1
HvGATA1	N0.HOG0052967	4.3e-13	56.5	HORVU.BONUS.PROJ.4HG00223510.1	1	HORVU.BONUS.PROJ.4HG00247450.1	1	HORVU.BONUS.PROJ.3HG00167910.1	1
HvCO10	N0.HOG0072514	3.7e-15	63.1	HORVU.BONUS.PROJ.4HG00225380.1	1	HORVU.BONUS.PROJ.5HG00306830.1	1	HORVU.BONUS.PROJ.3HG00167920.1	1
HvGATA2	N0.HOG0044833	1.7e-13	57.8	HORVU.BONUS.PROJ.4HG00227570.1	1	HORVU.BONUS.PROJ.5HG00326400.1	1	HORVU.BONUS.PROJ.3HG00167930.1	1
	N0.HOG0068638	6.9e-13	55.9	HORVU.BONUS.PROJ.4HG00235300.1	1	HORVU.BONUS.PROJ.5HG00326400.1	2	HORVU.BONUS.PROJ.3HG00167940.1	1
HvPRR59	N0.HOG0068638	6.9e-13	55.9	HORVU.BONUS.PROJ.4HG00235300.1	2	HORVU.BONUS.PROJ.5HG00328870.1	1	HORVU.BONUS.PROJ.3HG00167950.1	1
HvCMF14	N0.HOG0053437	3.2e-17	69.7	HORVU.BONUS.PROJ.4HG00237310.1	1	HORVU.BONUS.PROJ.5HG00344090.1	1	HORVU.BONUS.PROJ.3HG00167970.1	1
HvCO16	N0.HOG0053706	6.2e-14	59.2	HORVU.BONUS.PROJ.4HG00247450.1	1	HORVU.BONUS.PROJ.5HG00344090.1	2	HORVU.BONUS.PROJ.3HG00186170.1	1
HvCMF8	N0.HOG0066217	5.1e-15	62.7	HORVU.BONUS.PROJ.4HG00248820.1	1	HORVU.BONUS.PROJ.6HG00374990.1	1	HORVU.BONUS.PROJ.3HG00200420.1	1
HvPRR73	N0.HOG0063094	1.5e-14	61.2	HORVU.BONUS.PROJ.4HG00252970.1	1	HORVU.BONUS.PROJ.6HG00374990.1	2	HORVU.BONUS.PROJ.3HG00205130.1	1
HvCMF4	N0.HOG0063305	1.8e-16	67.3	HORVU.BONUS.PROJ.4HG00271940.1	1	HORVU.BONUS.PROJ.6HG00376190.1	1	HORVU.BONUS.PROJ.3HG00205130.1	2
HvCMF12	N0.HOG0055456	6.1e-16	65.6	HORVU.BONUS.PROJ.5HG00305610.1	1	HORVU.BONUS.PROJ.6HG00376190.1	2	HORVU.BONUS.PROJ.3HG00212960.1	1
HvCMF13	N0.HOG0055457	2.3e-17	70.2	HORVU.BONUS.PROJ.5HG00305630.1	1	HORVU.BONUS.PROJ.6HG00376560.1	1	HORVU.BONUS.PROJ.3HG00212960.1	2
HvCO3	N0.HOG0055508	1.5e-14	61.2	HORVU.BONUS.PROJ.5HG00306830.1	1	HORVU.BONUS.PROJ.6HG00377070.1	1	HORVU.BONUS.PROJ.4HG00225850.1	1
HvPRR95	N0.HOG0068774	2e-15	63.9	HORVU.BONUS.PROJ.5HG00326830.1	1	HORVU.BONUS.PROJ.6HG00380280.1	1	HORVU.BONUS.PROJ.4HG00225850.1	2
	N0.HOG0056607	3.7	15.1	HORVU.BONUS.PROJ.5HG00337810.1	1	HORVU.BONUS.PROJ.6HG00388190.1	1	HORVU.BONUS.PROJ.4HG00235300.1	1
HvCMF3	N0.HOG0064166	4e-16	66.2	HORVU.BONUS.PROJ.6HG00370280.1	1	HORVU.BONUS.PROJ.6HG00388190.1	2	HORVU.BONUS.PROJ.4HG00252970.1	1
HvGATA3	N0.HOG0057350	2.1e-14	60.7	HORVU.BONUS.PROJ.6HG00370360.1	1	HORVU.BONUS.PROJ.6HG00388520.1	1	HORVU.BONUS.PROJ.4HG00253440.1	1
HvCO7	N0.HOG0057496	9.2e-16	65	HORVU.BONUS.PROJ.6HG00376190.1	1	HORVU.BONUS.PROJ.6HG00388520.1	2	HORVU.BONUS.PROJ.4HG00259030.1	1
HvCO5	N0.HOG0057847	1.1e-15	64.9	HORVU.BONUS.PROJ.6HG00388520.1	1	HORVU.BONUS.PROJ.6HG00392000.1	1	HORVU.BONUS.PROJ.5HG00297210.1	1
HvTOC1	N0.HOG0057870	3.6e-14	60	HORVU.BONUS.PROJ.6HG00389540.1	1	HORVU.BONUS.PROJ.6HG00392000.1	2	HORVU.BONUS.PROJ.5HG00301800.1	1
HvCO14	N0.HOG0058221	2.3e-14	60.6	HORVU.BONUS.PROJ.6HG00399680.1	1	HORVU.BONUS.PROJ.6HG00399680.1	1	HORVU.BONUS.PROJ.5HG00326830.1	1
HvCO2	N0.HOG0064418	5.2e-14	59.4	HORVU.BONUS.PROJ.6HG00400250.1	1	HORVU.BONUS.PROJ.6HG00399680.1	2	HORVU.BONUS.PROJ.5HG00342930.1	1
HvCO11	N0.HOG0045619	3.7e-15	63.1	HORVU.BONUS.PROJ.6HG00400700.1	1	HORVU.BONUS.PROJ.6HG00400250.1	1	HORVU.BONUS.PROJ.6HG00357180.1	1
HvCMF2	N0.HOG0058723	1.4e-13	58.1	HORVU.BONUS.PROJ.7HG00417550.1	1	HORVU.BONUS.PROJ.6HG00400250.1	2	HORVU.BONUS.PROJ.6HG00357340.1	1
HvCO8	N0.HOG0058982	1.6e-16	67.5	HORVU.BONUS.PROJ.7HG00433240.1	1	HORVU.BONUS.PROJ.6HG00400700.1	1	HORVU.BONUS.PROJ.6HG00357510.1	1
	N0.HOG0059283	4.9	14.7	HORVU.BONUS.PROJ.7HG00442400.1	1	HORVU.BONUS.PROJ.7HG00417540.1	1	HORVU.BONUS.PROJ.6HG00358670.1	1
	N0.HOG0040960	5.4	14.6	HORVU.BONUS.PROJ.7HG00442410.1	1	HORVU.BONUS.PROJ.7HG00417540.1	2	HORVU.BONUS.PROJ.6HG00358690.1	1
	N0.HOG0040961	5.4	14.6	HORVU.BONUS.PROJ.7HG00442430.1	1	HORVU.BONUS.PROJ.7HG00430150.1	1	HORVU.BONUS.PROJ.6HG00358700.1	1
	N0.HOG0027840	4.9	14.7	HORVU.BONUS.PROJ.7HG00442440.1	1	HORVU.BONUS.PROJ.7HG00430150.1	2	HORVU.BONUS.PROJ.6HG00375410.1	1
	N0.HOG0027837	5.7	14.5	HORVU.BONUS.PROJ.7HG00442450.1	1	HORVU.BONUS.PROJ.7HG00433240.1	1	HORVU.BONUS.PROJ.6HG00389110.1	1
HvCO12	N0.HOG0059310	4.1e-15	63	HORVU.BONUS.PROJ.7HG00443150.1	1	HORVU.BONUS.PROJ.7HG00443150.1	1	HORVU.BONUS.PROJ.6HG00389540.1	1
HvCO1	N0.HOG0059331	1.3e-13	58.2	HORVU.BONUS.PROJ.7HG00444060.1	1	HORVU.BONUS.PROJ.7HG00444060.1	1	HORVU.BONUS.PROJ.6HG00390600.1	1
HvCO13	N0.HOG0045856	6.8e-15	62.3	HORVU.BONUS.PROJ.7HG00445080.1	1	HORVU.BONUS.PROJ.7HG00445080.1	1	HORVU.BONUS.PROJ.6HG00399590.1	1
HvCO15	N0.HOG0059623	1e-14	61.7	HORVU.BONUS.PROJ.7HG00452100.1	1	HORVU.BONUS.PROJ.7HG00445080.1	2	HORVU.BONUS.PROJ.6HG00403330.1	1
HvCMF9	N0.HOG0045954	3.6e-13	56.8	HORVU.BONUS.PROJ.7HG00461490.1	1	HORVU.BONUS.PROJ.7HG00452100.1	1	HORVU.BONUS.PROJ.6HG00403330.1	2
HvCMF7	N0.HOG0067079	1.9e-07	38.4	HORVU.BONUS.PROJ.7HG00477380.1	1	HORVU.BONUS.PROJ.7HG00472420.1	1	HORVU.BONUS.PROJ.6HG00405520.1	1
HvGATA4	N0.HOG0060472	4.2e-13	56.5	HORVU.BONUS.PROJ.7HG00477500.1	1	HORVU.BONUS.PROJ.7HG00472420.1	2	HORVU.BONUS.PROJ.6HG00409330.1	1
HvCO6	N0.HOG0068243	4.2e-15	62.9	HORVU.BONUS.PROJ.7HG00486480.1	1	HORVU.BONUS.PROJ.7HG00484340.1	1	HORVU.BONUS.PROJ.6HG00409640.1	1
						HORVU.BONUS.PROJ.7HG00485520.1	1	HORVU.BONUS.PROJ.6HG00410920.1	1
						HORVU.BONUS.PROJ.7HG00486480.1	1	HORVU.BONUS.PROJ.6HG00414120.1	1
						HORVU.BONUS.PROJ.7HG00486480.1	2	HORVU.BONUS.PROJ.6HG00416320.1	1
								HORVU.BONUS.PROJ.7HG00434990.1	1
								HORVU.BONUS.PROJ.7HG00435000.1	1
								HORVU.BONUS.PROJ.7HG00435010.1	1
								HORVU.BONUS.PROJ.7HG00466700.1	1
								HORVU.BONUS.PROJ.7HG00486620.1	1
								HORVU.BONUS.PROJ.7HG00486620.1	2
								HORVU.BONUS.PROJ.7HG00487290.1	1
								HORVU.BONUS.PROJ.7HG00487300.1	1
								HORVU.BONUS.PROJ.7HG00487310.1	1
								HORVU.BONUS.PROJ.7HG00487320.1	1
								HORVU.BONUS.PROJ.7HG00487330.1	1
								HORVU.BONUS.PROJ.7HG00487340.1	1
								HORVU.BONUS.PROJ.7HG00487390.1	1
								HORVU.BONUS.PROJ.7HG00487400.1	1
								HORVU.BONUS.PROJ.7HG00487430.1	1
								HORVU.BONUS.PROJ.7HG00488590.1	1
								HORVU.BONUS.PROJ.7HG00488830.1	1
								HORVU.BONUS.PROJ.7HG00488840.1	1
								HORVU.BONUS.PROJ.7HG00488870.1	1
								HORVU.BONUS.PROJ.7HG00492000.1	1

[truncated: 67 more sheets: Bowman, Chikuri_Ibaraki, FT880, Foma, Golden_Melon, Golden_Promise, HID055, HID101, FT628, HID144, HID249, HID251, HID357, HID380, HID84, Hockett, HOR_10096, HOR_10350, HOR_10892, HOR_1168 …]
