# Supplementary material for: Pangenome insights into structural variation and functional diversification of barley CCT motif genes
Source: Plant Genome. 2025 Aug 26;18(3):e70098. doi: 10.1002/tpg2.70098 (PMC12381546; doi:10.1002/tpg2.70098)
Supplement: Supplementary file 6 — Dataset S2. Barley CCT genes identified by BLASTn. [file TPG2-18-e70098-s001.xlsx]

## Sheet: blastn
	orthogroup ID	chromosome	start	end	query for BLASTn
HvCMF1	N0.HOG0052356	chr3H	565972514	565974509	samtools faidx /filer-5/agruppen/GGR/zhuz/vernalization/blastn/ref/211007_FT286_pseudomolecules_and_unplaced_contigs_CPclean.fasta chr3H:565972514-565974509 | sed 's/^>.*/>HvCMF1_query/' > HvCMF1_query.fasta
HvCMF2	N0.HOG0058723	chr7H	862540	863552	samtools faidx /filer-5/agruppen/GGR/zhuz/atac/Morex_rawdata/Morex_ref/200416_MorexV3_pseudomolecules.fasta chr7H:862540-863552 | sed 's/^>.*/>HvCMF2_query/' > HvCMF2_query.fasta
HvCMF3	N0.HOG0064166	chr6H	62841476	62845857	samtools faidx /filer-5/agruppen/GGR/zhuz/atac/Morex_rawdata/Morex_ref/200416_MorexV3_pseudomolecules.fasta chr6H:62841476-62845857 | sed 's/^>.*/>HvCMF3_query/' > HvCMF3_query.fasta
HvCMF4	N0.HOG0063305	chr4H	592287868	592293058	samtools faidx /filer-5/agruppen/GGR/zhuz/atac/Morex_rawdata/Morex_ref/200416_MorexV3_pseudomolecules.fasta chr4H:592287868-592293058 | sed 's/^>.*/>HvCMF4_query/' > HvCMF4_query.fasta
HvCMF5	N0.HOG0047468	chr1H	458937246	458938952	samtools faidx /filer-5/agruppen/GGR/zhuz/atac/Morex_rawdata/Morex_ref/200416_MorexV3_pseudomolecules.fasta chr1H:458937246-458938952 | sed 's/^>.*/>HvCMF5_query/' > HvCMF5_query.fasta
HvCMF6a	N0.HOG0061472	chr1H	515743047	515747793	samtools faidx /filer-5/agruppen/GGR/zhuz/atac/Morex_rawdata/Morex_ref/200416_MorexV3_pseudomolecules.fasta chr1H:515743047-515747793 | sed 's/^>.*/>HvCMF6a_query/' > HvCMF6a_query.fasta
HvCMF6b	N0.HOG0061471	chr1H	515756576	515760735	samtools faidx /filer-5/agruppen/GGR/zhuz/atac/Morex_rawdata/Morex_ref/200416_MorexV3_pseudomolecules.fasta chr1H:515756576-515760735 | sed 's/^>.*/>HvCMF6b_query/' > HvCMF6b_query.fasta
HvCMF7	N0.HOG0067079	chr7H	568641898	568646312	samtools faidx /filer-5/agruppen/GGR/zhuz/atac/Morex_rawdata/Morex_ref/200416_MorexV3_pseudomolecules.fasta chr7H:568641898-568646312 | sed 's/^>.*/>HvCMF7_query/' > HvCMF7_query.fasta
HvCMF8/HvCMF4L1	N0.HOG0066217	chr4H	405043046	405044627	samtools faidx /filer-5/agruppen/GGR/zhuz/atac/Morex_rawdata/Morex_ref/200416_MorexV3_pseudomolecules.fasta chr4H:405043046-405044627 | sed 's/^>.*/>HvCMF8_query/' > HvCMF8_query.fasta
HvCMF9	N0.HOG0045954	chr7H	417620865	417623600	samtools faidx /filer-5/agruppen/GGR/zhuz/atac/Morex_rawdata/Morex_ref/200416_MorexV3_pseudomolecules.fasta chr7H:417620865-417623600 | sed 's/^>.*/>HvCMF9_query/' > HvCMF9_query.fasta
HvCMF10	N0.HOG0046715	chr1H	265548726	265553034	samtools faidx /filer-5/agruppen/GGR/zhuz/atac/Akashinriki/A_ref/220816_Akashinirki_pseudomolecules_and_unplaced_contigs_CPclean.fasta chr1H:265548726-265553034 | sed 's/^>.*/>HvCMF10_query/' > HvCMF10_query.fasta
HvCMF11	N0.HOG0061182	chr1H	387704624	387707170	samtools faidx /filer-5/agruppen/GGR/zhuz/atac/Morex_rawdata/Morex_ref/200416_MorexV3_pseudomolecules.fasta chr1H:387704624-387707170 | sed 's/^>.*/>HvCMF11_query/' > HvCMF11_query.fasta
HvCMF12	N0.HOG0055456	chr5H	341491231	341492325	samtools faidx /filer-5/agruppen/GGR/zhuz/atac/Morex_rawdata/Morex_ref/200416_MorexV3_pseudomolecules.fasta chr5H:341491231-341492325 | sed 's/^>.*/>HvCMF12_query/' > HvCMF12_query.fasta
HvCMF13	N0.HOG0055457	chr5H	341732027	341733059	samtools faidx /filer-5/agruppen/GGR/zhuz/atac/Morex_rawdata/Morex_ref/200416_MorexV3_pseudomolecules.fasta chr5H:341732027-341733059 | sed 's/^>.*/>HvCMF13_query/' > HvCMF13_query.fasta
HvCMF14	N0.HOG0053437	chr4H	128870494	128871735	samtools faidx /filer-5/agruppen/GGR/zhuz/atac/Morex_rawdata/Morex_ref/200416_MorexV3_pseudomolecules.fasta chr4H:128870494-128871735 | sed 's/^>.*/>HvCMF14_query/' > HvCMF14_query.fasta
HvCO1	N0.HOG0059331	chr7H	121695047	121697564	samtools faidx /filer-5/agruppen/GGR/zhuz/atac/Morex_rawdata/Morex_ref/200416_MorexV3_pseudomolecules.fasta chr7H:121695047-121697564 | sed 's/^>.*/>HvCO1_query/' > HvCO1_query.fasta
HvCO2	N0.HOG0064418	chr6H	485832425	485837070	samtools faidx /filer-5/agruppen/GGR/zhuz/atac/Golden_Promise/G_ref/220214_Golden_Promise_pseudomolecules_and_unplaced_contigs_CPclean.fasta chr6H:485832425-485837070 | sed 's/^>.*/>HvCO2_query/' > HvCO2_query.fasta
HvCO3	N0.HOG0055508	chr5H	358141331	358143203	samtools faidx /filer-5/agruppen/GGR/zhuz/atac/Morex_rawdata/Morex_ref/200416_MorexV3_pseudomolecules.fasta chr5H:358141331-358143203 | sed 's/^>.*/>HvCO3_query/' > HvCO3_query.fasta
HvCO4	N0.HOG0070282	chr2H	544750386	544751458	samtools faidx /filer-5/agruppen/GGR/zhuz/atac/Morex_rawdata/Morex_ref/200416_MorexV3_pseudomolecules.fasta chr2H:544750386-544751458 | sed 's/^>.*/>HvCO4_query/' > HvCO4_query.fasta
HvCO5	N0.HOG0057847	chr6H	350329596	350331360	samtools faidx /filer-5/agruppen/GGR/zhuz/atac/Morex_rawdata/Morex_ref/200416_MorexV3_pseudomolecules.fasta chr6H:350329596-350331360 | sed 's/^>.*/>HvCO5_query/' > HvCO5_query.fasta
HvCO6	N0.HOG0068243	chr7H	605954986	605956835	samtools faidx /filer-5/agruppen/GGR/zhuz/atac/Morex_rawdata/Morex_ref/200416_MorexV3_pseudomolecules.fasta chr7H:605954986-605956835 | sed 's/^>.*/>HvCO6_query/' > HvCO6_query.fasta
HvCO7	N0.HOG0057496	chr6H	121692732	121695204	samtools faidx /filer-5/agruppen/GGR/zhuz/atac/Morex_rawdata/Morex_ref/200416_MorexV3_pseudomolecules.fasta chr6H:121692732-121695204 | sed 's/^>.*/>HvCO7_query/' > HvCO7_query.fasta
HvCO8	N0.HOG0058982	chr7H	50131956	50133063	samtools faidx /filer-5/agruppen/GGR/zhuz/atac/Morex_rawdata/Morex_ref/200416_MorexV3_pseudomolecules.fasta chr7H:50131956-50133063 | sed 's/^>.*/>HvCO8_query/' > HvCO8_query.fasta
HvCO10	N0.HOG0072514	chr4H	17182990	17185076	samtools faidx /filer-5/agruppen/GGR/zhuz/atac/Morex_rawdata/Morex_ref/200416_MorexV3_pseudomolecules.fasta chr4H:17182990-17185076 | sed 's/^>.*/>HvCO10_query/' > HvCO10_query.fasta
HvCO11	N0.HOG0045619	chr6H	491016724	491018722	samtools faidx /filer-5/agruppen/GGR/zhuz/atac/Morex_rawdata/Morex_ref/200416_MorexV3_pseudomolecules.fasta chr6H:491016724-491018722 | sed 's/^>.*/>HvCO11_query/' > HvCO11_query.fasta
HvCO12	N0.HOG0059310	chr7H	114376325	114378077	samtools faidx /filer-5/agruppen/GGR/zhuz/atac/Morex_rawdata/Morex_ref/200416_MorexV3_pseudomolecules.fasta chr7H:114376325-114378077 | sed 's/^>.*/>HvCO12_query/' > HvCO12_query.fasta
HvCO13	N0.HOG0045856	chr7H	131667536	131670507	samtools faidx /filer-5/agruppen/GGR/zhuz/atac/Morex_rawdata/Morex_ref/200416_MorexV3_pseudomolecules.fasta chr7H:131667536-131670507 | sed 's/^>.*/>HvCO13_query/' > HvCO13_query.fasta
HvCO14	N0.HOG0058221	chr6H	484180038	484182877	samtools faidx /filer-5/agruppen/GGR/zhuz/atac/Morex_rawdata/Morex_ref/200416_MorexV3_pseudomolecules.fasta chr6H:484180038-484182877 | sed 's/^>.*/>HvCO14_query/' > HvCO14_query.fasta
HvCO15	N0.HOG0059623	chr7H	212784813	212789092	samtools faidx /filer-5/agruppen/GGR/zhuz/atac/Morex_rawdata/Morex_ref/200416_MorexV3_pseudomolecules.fasta chr7H:212784813-212789092 | sed 's/^>.*/>HvCO15_query/' > HvCO15_query.fasta
HvCO16	N0.HOG0053706	chr4H	379072644	379083105	samtools faidx /filer-5/agruppen/GGR/zhuz/atac/Morex_rawdata/Morex_ref/200416_MorexV3_pseudomolecules.fasta chr4H:379072644-379083105 | sed 's/^>.*/>HvCO16_query/' > HvCO16_query.fasta
HvCO18	N0.HOG0048341	chr2H	49123876	49126552	samtools faidx /filer-5/agruppen/GGR/zhuz/atac/OUN333/OU_ref/220613_OUN333_pseudomolecules_and_unplaced_contigs_CPclean.fasta chr2H:49123876-49126552 | sed 's/^>.*/>HvCO18_query/' > HvCO18_query.fasta
VRN2	N0.HOG0074283	chr4H	604669885	604671833	samtools faidx /filer-5/agruppen/GGR/zhuz/atac/Akashinriki/A_ref/220816_Akashinirki_pseudomolecules_and_unplaced_contigs_CPclean.fasta chr4H:604669885-604671833 | sed 's/^>.*/>VRN2_query/' > VRN2_query.fasta
HvGATA1	N0.HOG0052967	chr4H	9351963	9356341	samtools faidx /filer-5/agruppen/GGR/zhuz/atac/Morex_rawdata/Morex_ref/200416_MorexV3_pseudomolecules.fasta chr4H:9351963-9356341 | sed 's/^>.*/>HvGATA1_query/' > HvGATA1_query.fasta
HvGATA2	N0.HOG0044833	chr4H	28518353	28523429	samtools faidx /filer-5/agruppen/GGR/zhuz/atac/Morex_rawdata/Morex_ref/200416_MorexV3_pseudomolecules.fasta chr4H:28518353-28523429 | sed 's/^>.*/>HvGATA2_query/' > HvGATA2_query.fasta
HvGATA3	N0.HOG0057350	chr6H	64127083	64130914	samtools faidx /filer-5/agruppen/GGR/zhuz/atac/Morex_rawdata/Morex_ref/200416_MorexV3_pseudomolecules.fasta chr6H:64127083-64130914 | sed 's/^>.*/>HvGATA3_query/' > HvGATA3_query.fasta
HvGATA4	N0.HOG0060472	chr7H	569286152	569292473	samtools faidx /filer-5/agruppen/GGR/zhuz/atac/Morex_rawdata/Morex_ref/200416_MorexV3_pseudomolecules.fasta chr7H:569286152-569292473 | sed 's/^>.*/>HvGATA4_query/' > HvGATA4_query.fasta
HvPRR59	N0.HOG0068638	chr4H	102914240	102919845	samtools faidx /filer-5/agruppen/GGR/zhuz/atac/HOR_9043/H90_ref/220503_HOR_9043_pseudomolecules_and_unplaced_contigs_CPclean.fasta chr4H:102914240-102919845 | sed 's/^>.*/>HvPRR59_query/' > HvPRR59_query.fasta
HvPRR73	N0.HOG0063094	chr4H	459717896	459722418	samtools faidx /filer-5/agruppen/GGR/zhuz/atac/Morex_rawdata/Morex_ref/200416_MorexV3_pseudomolecules.fasta chr4H:459717896-459722418 | sed 's/^>.*/>HvPRR73_query/' > HvPRR73_query.fasta
HvPRR95	N0.HOG0068774	chr5H	499522232	499526676	samtools faidx /filer-5/agruppen/GGR/zhuz/atac/Morex_rawdata/Morex_ref/200416_MorexV3_pseudomolecules.fasta chr5H:499522232-499526676 | sed 's/^>.*/>HvPRR95_query/' > HvPRR95_query.fasta
HvTOC1	N0.HOG0057870	chr6H	368100378	368103908	samtools faidx /filer-5/agruppen/GGR/zhuz/atac/Morex_rawdata/Morex_ref/200416_MorexV3_pseudomolecules.fasta chr6H:368100378-368103908 | sed 's/^>.*/>HvTOC1_query/' > HvTOC1_query.fasta
Ppd-H1	N0.HOG0048183	chr2H	25876018	25880552	samtools faidx /filer-5/agruppen/GGR/zhuz/atac/Morex_rawdata/Morex_ref/200416_MorexV3_pseudomolecules.fasta chr2H:25876018-25880552 | sed 's/^>.*/>Ppd-H1_query/' > Ppd-H1_query.fasta
		all coordinates were based on Morex, except for HvCMF10 and VRN2, which were based on Akashinriki, HvCO2 were based on Golden Promise, HvCO18 were based on OUN333, HvPRR59 were based on HOR_9043, HvCMF1 were based on FT286
		different reference genomes were used for BLASTn, as they contained the longest potential reading frame of the corresponding gene(s)
ZCCT-Hb	>AY485978.1:420-2064 Hordeum vulgare cultivar Dairokkaku ZCCT-Hb (VRN2) gene, partial cds
ZCCT-Hc	>AY687931.1 Hordeum vulgare ZCCT-Hc gene, partial cds
		the datasets were based on BLASTn results, while the coordinates were curated to account for truncated and/or inverted hits in order to extract the sequences

## Sheet: HvCMF1
HvCMF1_query	211007_FT286_chr3H	100	1996	0	0	1	1996	565972514	565974509	0	3687
HvCMF1_query	211008_WBDC_184_chr3H	99.85	1996	1	1	1	1996	573811922	573813915	0	3668
HvCMF1_query	211008_WBDC_078_chr3H	99.699	1996	4	1	1	1996	560470325	560472318	0	3651
HvCMF1_query	220812_WBDC_349_chr3H	99.449	1996	6	1	1	1996	566912655	566914645	0	3620
HvCMF1_query	220812_FT11_chr3H	99.349	1996	6	2	1	1996	564501169	564503157	0	3607
HvCMF1_query	211008_WBDC_103_chr3H	99.248	1996	6	2	1	1996	564674024	564676010	0	3594
HvCMF1_query	211008_WBDC_207_chr3H	99.198	1996	7	2	1	1996	560857227	560859213	0	3589
HvCMF1_query	211007_WBDC_133_chr3H	99.198	1996	5	2	1	1996	556186049	556188033	0	3587
HvCMF1_query	211207_WBDC_237_chr3H	99.148	1996	8	2	1	1996	564507861	564509847	0	3583
HvCMF1_query	220816_Akashinirki_chr3H	99.099	1997	6	3	1	1996	565482274	565484259	0	3578
HvCMF1_query	220817_FT67_chr3H	99.098	1996	6	3	1	1996	564757134	564759117	0	3576
HvCMF1_query	220829_HID357_chr3H	99.098	1996	5	3	1	1996	558675919	558677901	0	3574
HvCMF1_query	220613_HOR_21599_chr3H	99.098	1996	5	3	1	1996	561398565	561400547	0	3574
HvCMF1_query	220322_HOR_1702_chr3H	99.098	1996	5	3	1	1996	567850355	567852337	0	3574
HvCMF1_query	220825_HID101_chr3H	98.948	1996	10	2	1	1996	557918573	557920557	0	3559
HvCMF1_query	211008_FT144_chr3H	98.948	1996	10	2	1	1996	558950279	558952263	0	3559
HvCMF1_query	211008_WBDC_199_chr3H	98.948	1996	8	3	1	1996	558348132	558350114	0	3557
HvCMF1_query	220825_HID055_chr3H	98.898	1996	12	3	1	1995	568461879	568463865	0	3555
HvCMF1_query	220816_RGT_Planet_chr3H	98.948	1996	6	3	1	1996	556188699	556190679	0	3555
HvCMF1_query	220809_Hocket_chr3H	98.948	1996	6	3	1	1996	550963723	550965703	0	3555
HvCMF1_query	220809_Foma_chr3H	98.948	1996	6	3	1	1996	552367636	552369616	0	3555
HvCMF1_query	211124_Barke_chr3H	98.948	1996	6	3	1	1996	555630722	555632702	0	3555
HvCMF1_query	211008_FT262_chr3H	98.899	1998	7	4	1	1996	563771614	563773598	0	3554
HvCMF1_query	220829_HID249_chr3H	98.848	1996	6	3	1	1996	557305549	557307527	0	3542
HvCMF1_query	211008_FT628_chr3H	98.798	1996	11	3	1	1996	559980779	559982761	0	3541
HvCMF1_query	211228_HOR_2779_chr3H	98.798	1996	9	3	1	1996	555693023	555695003	0	3539
HvCMF1_query	211227_HOR_3474_chr3H	98.798	1996	9	3	1	1996	566065821	566067801	0	3539
HvCMF1_query	211206_HOR_14273_chr3H	98.798	1996	9	3	1	1996	567693085	567695065	0	3539
HvCMF1_query	211008_FT880_chr3H	98.798	1996	9	4	1	1996	561320445	561322425	0	3539
HvCMF1_query	221128_Maximus_chr3H	98.798	1996	5	3	1	1996	555003564	555005540	0	3535
HvCMF1_query	220830_Bowman_chr3H	98.798	1996	5	3	1	1996	556678779	556680755	0	3535
HvCMF1_query	220825_HID380_chr3H	98.798	1996	5	3	1	1996	556880280	556882256	0	3535
HvCMF1_query	220816_Du_Li_Huang_ZDM01467_chr3H	98.798	1996	5	3	1	1996	564542450	564544426	0	3535
HvCMF1_query	220809_Chikurin_Ibaraki_chr3H	98.798	1996	5	3	1	1996	561752311	561754287	0	3535
HvCMF1_query	220809_Chiba_ZDM02064_chr3H	98.798	1996	5	3	1	1996	565367523	565369499	0	3535
HvCMF1_query	220613_OUN333_chr3H	98.798	1996	5	3	1	1996	556564952	556566928	0	3535
HvCMF1_query	220613_HOR_4224_chr3H	98.798	1996	5	3	1	1996	557070905	557072881	0	3535
HvCMF1_query	220519_HOR_3365_chr3H	98.798	1996	5	3	1	1996	554848385	554850361	0	3535
HvCMF1_query	220517_GoldenMelon_chr3H	98.798	1996	5	3	1	1996	556815858	556817834	0	3535
HvCMF1_query	220503_HOR_7552_chr3H	98.798	1996	5	3	1	1996	566362180	566364156	0	3535
HvCMF1_query	220411_Aizu6_chr3H	98.798	1996	5	3	1	1996	558452486	558454462	0	3535
HvCMF1_query	220411_10TJ18_chr3H	98.798	1996	5	3	1	1996	557998706	558000682	0	3535
HvCMF1_query	220322_Bonus_chr3H	98.798	1996	5	3	1	1996	552083532	552085508	0	3535
HvCMF1_query	220214_Golden_Promise_chr3H	98.798	1996	5	3	1	1996	552174655	552176631	0	3535
HvCMF1_query	220131_HOR_9972_chr3H	98.798	1996	5	3	1	1996	563177667	563179643	0	3535
HvCMF1_query	220131_HOR_21256_chr3H	98.798	1996	5	3	1	1996	556659976	556661952	0	3535
HvCMF1_query	211129_HOR_7385_chr3H	98.798	1996	5	3	1	1996	558631435	558633411	0	3535
HvCMF1_query	211129_HOR_2830_chr3H	98.798	1996	5	3	1	1996	557842409	557844385	0	3535
HvCMF1_query	211126_HOR_8117_chr3H	98.798	1996	5	3	1	1996	554785651	554787627	0	3535
HvCMF1_query	211008_HOR_7172_chr3H	98.798	1996	5	3	1	1996	559410708	559412684	0	3535
HvCMF1_query	211008_HOR_2180_chr3H	98.798	1996	5	3	1	1996	558097027	558099003	0	3535
HvCMF1_query	211008_HOR_19184_chr3H	98.798	1996	5	3	1	1996	556614163	556616139	0	3535
HvCMF1_query	211008_HOR_14061_chr3H	98.798	1996	5	3	1	1996	555312377	555314353	0	3535
HvCMF1_query	200416_MorexV3_chr3H	98.798	1996	5	3	1	1996	552629739	552631715	0	3535
HvCMF1_query	211007_HOR_12184_chr3H	98.748	1997	5	4	1	1996	556923592	556925569	0	3531
HvCMF1_query	220810_Igri_chr3H	98.551	2002	12	4	1	1996	552073315	552075305	0	3520
HvCMF1_query	220411_HOR_3081_chr3H	98.551	2002	12	4	1	1996	559916875	559918865	0	3520
HvCMF1_query	211008_HOR_13663_chr3H	98.551	2002	12	4	1	1996	560766348	560768338	0	3520
HvCMF1_query	220812_WBDC_348_chr3H	98.501	2002	11	5	1	1996	561308682	561310670	0	3513
HvCMF1_query	211008_HOR_495_chr3H	98.302	2002	13	5	1	1996	560318385	560320371	0	3489
HvCMF1_query	220816_HOR_10096_chr3H	98.252	2002	9	6	1	1995	558220826	558222808	0	3480
HvCMF1_query	220812_HOR_13594_chr3H	98.252	2002	9	6	1	1995	558260572	558262554	0	3480
HvCMF1_query	220809_HOR_1168_chr3H	98.252	2002	9	6	1	1995	561271032	561273014	0	3480
HvCMF1_query	220613_HOR_10350_chr3H	98.252	2002	9	6	1	1995	556126974	556128956	0	3480
HvCMF1_query	220519_HOR_13942_chr3H	98.252	2002	9	6	1	1995	556828099	556830081	0	3480
HvCMF1_query	220518_HOR_13821_chr3H	98.252	2002	9	6	1	1995	554017097	554019079	0	3480
HvCMF1_query	220503_HOR_9043_chr3H	98.252	2002	9	6	1	1995	559387470	559389452	0	3480
HvCMF1_query	220503_HOR_8148_chr3H	98.252	2002	9	6	1	1995	554127203	554129185	0	3480
HvCMF1_query	220214_HOR_21595_chr3H	98.252	2002	9	6	1	1995	558071108	558073090	0	3480
HvCMF1_query	211222_HOR_21322_chr3H	98.252	2002	9	6	1	1995	557988825	557990807	0	3480
HvCMF1_query	211221_HOR_14121_chr3H	98.252	2002	9	6	1	1995	557384741	557386723	0	3480
HvCMF1_query	211207_HOR_18321_chr3H	98.252	2002	9	6	1	1995	557348300	557350282	0	3480
HvCMF1_query	211126_HOR_6220_chr3H	98.252	2002	9	6	1	1995	559823855	559825837	0	3480
HvCMF1_query	211008_FT333_chr3H	98.252	2002	9	6	1	1995	553987864	553989846	0	3480
HvCMF1_query	211007_HOR_12541_chr3H	98.252	2002	9	6	1	1995	556064706	556066688	0	3480
HvCMF1_query	220208_HOR_10892_chr3H	98.202	2002	10	6	1	1995	557802100	557804082	0	3474

## Sheet: HvCMF2
HvCMF2_query	220830_Bowman_chr7H	100	1013	0	0	1	1013	3216239	3217251	0	1871
HvCMF2_query	220816_RGT_Planet_chr7H	100	1013	0	0	1	1013	3116437	3117449	0	1871
HvCMF2_query	220809_Hocket_chr7H	100	1013	0	0	1	1013	3022151	3023163	0	1871
HvCMF2_query	220519_HOR_3365_chr7H	100	1013	0	0	1	1013	2656639	2657651	0	1871
HvCMF2_query	220517_GoldenMelon_chr7H	100	1013	0	0	1	1013	815476	816488	0	1871
HvCMF2_query	220322_Bonus_chr7H	100	1013	0	0	1	1013	3093068	3094080	0	1871
HvCMF2_query	220214_Golden_Promise_chr7H	100	1013	0	0	1	1013	3113192	3114204	0	1871
HvCMF2_query	211129_HOR_7385_chr7H	100	1013	0	0	1	1013	3074424	3075436	0	1871
HvCMF2_query	211008_HOR_2180_chr7H	100	1013	0	0	1	1013	864139	865151	0	1871
HvCMF2_query	200416_MorexV3_chr7H	100	1013	0	0	1	1013	862540	863552	0	1871
HvCMF2_query	220812_FT11_chr7H	99.607	1017	0	1	1	1013	3625251	3626267	0	1853
HvCMF2_query	211124_Barke_chr7H	99.216	1021	0	1	1	1013	710759	711779	0	1834
HvCMF2_query	220816_Du_Li_Huang_ZDM01467_chr7H	99.21	1013	0	1	1	1013	1613605	1614609	0	1820
HvCMF2_query	220816_Akashinirki_chr7H	99.21	1013	0	1	1	1013	1584395	1585399	0	1820
HvCMF2_query	220809_Chikurin_Ibaraki_chr7H	99.21	1013	0	1	1	1013	722157	723161	0	1820
HvCMF2_query	220809_Chiba_ZDM02064_chr7H	99.21	1013	0	1	1	1013	1532332	1531328	0	1820
HvCMF2_query	220613_OUN333_chr7H	99.21	1013	0	1	1	1013	3136419	3137423	0	1820
HvCMF2_query	220613_HOR_10350_chr7H	99.21	1013	0	1	1	1013	3115520	3116524	0	1820
HvCMF2_query	220411_10TJ18_chr7H	99.21	1013	0	1	1	1013	776015	777019	0	1820
HvCMF2_query	220322_HOR_1702_chr7H	99.21	1013	0	1	1	1013	1439314	1440318	0	1820
HvCMF2_query	211228_HOR_2779_chr7H	99.21	1013	0	1	1	1013	663372	664376	0	1820
HvCMF2_query	211227_HOR_3474_chr7H	99.21	1013	0	1	1	1013	1629164	1628160	0	1820
HvCMF2_query	211207_HOR_18321_chr7H	99.21	1013	0	1	1	1013	1576041	1577045	0	1820
HvCMF2_query	211126_HOR_6220_chr7H	99.21	1013	0	1	1	1013	2433570	2434574	0	1820
HvCMF2_query	211008_HOR_7172_chr7H	99.21	1013	0	1	1	1013	544691	545695	0	1820
HvCMF2_query	211008_HOR_19184_chr7H	99.21	1013	0	1	1	1013	5264775	5263771	0	1820
HvCMF2_query	211008_FT628_chr7H	99.21	1013	0	1	1	1013	805755	806759	0	1820
HvCMF2_query	220812_WBDC_349_chr7H	99.015	1015	3	6	1	1013	2552118	2553127	0	1812
HvCMF2_query	220131_HOR_21256_chr7H	99.015	1015	3	6	1	1013	1891773	1892782	0	1812
HvCMF2_query	220817_FT67_chr7H	99.013	1013	2	1	1	1013	1230881	1231885	0	1808
HvCMF2_query	220812_WBDC_348_chr7H	99.013	1013	2	1	1	1013	4032299	4033303	0	1808
HvCMF2_query	220812_HOR_13594_chr7H	99.013	1013	2	1	1	1013	2876709	2877713	0	1808
HvCMF2_query	220809_HOR_1168_chr7H	99.013	1013	2	1	1	1013	3109554	3110558	0	1808
HvCMF2_query	220613_HOR_4224_chr7H	99.013	1013	2	1	1	1013	628406	629410	0	1808
HvCMF2_query	220503_HOR_9043_chr7H	99.013	1013	2	1	1	1013	1224118	1225122	0	1808
HvCMF2_query	220503_HOR_8148_chr7H	99.013	1013	2	1	1	1013	2935539	2936543	0	1808
HvCMF2_query	220411_Aizu6_chr7H	99.013	1013	2	1	1	1013	1485158	1486162	0	1808
HvCMF2_query	211129_HOR_2830_chr7H	99.013	1013	2	1	1	1013	2244063	2245067	0	1808
HvCMF2_query	211007_HOR_12541_chr7H	98.916	1015	4	6	1	1013	746654	747663	0	1807
HvCMF2_query	220613_HOR_21599_chr7H	98.914	1013	4	6	1	1011	1560589	1561596	0	1803
HvCMF2_query	220214_HOR_21595_chr7H	98.914	1013	4	6	1	1011	1413615	1414622	0	1803
HvCMF2_query	211007_HOR_12184_chr7H	98.914	1013	3	1	1	1013	732923	733927	0	1803
HvCMF2_query	220829_HID249_chr7H	98.815	1013	4	1	1	1013	790185	791189	0	1797
HvCMF2_query	211008_FT333_chr7H	98.815	1013	4	1	1	1013	436614	437618	0	1797
HvCMF2_query	211008_FT144_chr7H	98.815	1013	4	1	1	1013	738660	737656	0	1797
HvCMF2_query	211007_FT286_chr7H	98.815	1013	4	1	1	1013	1798985	1797981	0	1797
HvCMF2_query	211008_FT880_chr7H	98.719	1015	3	2	1	1013	691310	692316	0	1794
HvCMF2_query	211008_FT262_chr7H	98.719	1015	3	2	1	1013	17441703	17440697	0	1794
HvCMF2_query	220519_HOR_13942_chr7H	98.717	1013	5	1	1	1013	1696556	1697560	0	1792
HvCMF2_query	220411_HOR_3081_chr7H	98.717	1013	4	2	1	1013	1097024	1098027	0	1790
HvCMF2_query	220208_HOR_10892_chr7H	98.717	1013	4	2	1	1013	2117680	2118683	0	1790
HvCMF2_query	220131_HOR_9972_chr7H	98.717	1013	4	2	1	1013	1312423	1313426	0	1790
HvCMF2_query	211222_HOR_21322_chr7H	98.717	1013	4	2	1	1013	743128	744131	0	1790
HvCMF2_query	211008_HOR_13663_chr7H	98.717	1013	4	2	1	1013	141715	140712	0	1790
HvCMF2_query	221128_Maximus_chr7H	98.618	1013	5	2	1	1013	1344768	1345771	0	1784
HvCMF2_query	220810_Igri_chr7H	98.618	1013	5	2	1	1013	1331349	1332352	0	1784
HvCMF2_query	220809_Foma_chr7H	98.618	1013	5	2	1	1013	1356299	1357302	0	1784
HvCMF2_query	211206_HOR_14273_chr7H	98.618	1013	5	2	1	1013	1327952	1328955	0	1784
HvCMF2_query	211008_HOR_14061_chr7H	98.618	1013	5	2	1	1013	6827199	6826196	0	1784
HvCMF2_query	211207_WBDC_237_chr7H	98.22	1011	9	2	3	1013	2899504	2898503	0	1759
HvCMF2_query	211008_WBDC_184_chr7H	98.022	1011	11	2	3	1013	773993	774994	0	1748
HvCMF2_query	220816_HOR_10096_chr7H	98.022	1011	8	1	3	1013	3997747	3998745	0	1746
HvCMF2_query	220518_HOR_13821_chr7H	98.022	1011	8	1	3	1013	4211711	4212709	0	1746
HvCMF2_query	211221_HOR_14121_chr7H	98.022	1011	8	1	3	1013	1564973	1565971	0	1746
HvCMF2_query	211008_WBDC_207_chr7H	98.022	1011	8	1	3	1013	3478710	3479708	0	1746
HvCMF2_query	211008_HOR_495_chr7H	98.022	1011	8	1	3	1013	687474	688472	0	1746
HvCMF2_query	211007_WBDC_133_chr7H	98.022	1011	8	1	3	1013	3790404	3789406	0	1746
HvCMF2_query	220825_HID055_chr7H	97.923	1011	12	2	3	1013	700009	701010	0	1742
HvCMF2_query	220825_HID101_chr7H	97.923	1011	9	1	3	1013	965536	966534	0	1740
HvCMF2_query	211008_WBDC_078_chr7H	97.923	1011	9	1	3	1013	802033	803031	0	1740
HvCMF2_query	220829_HID357_chr7H	97.824	1011	10	1	3	1013	2239450	2240448	0	1735
HvCMF2_query	220825_HID380_chr7H	97.824	1011	10	1	3	1013	614407	615405	0	1735
HvCMF2_query	220503_HOR_7552_chr7H	97.824	1011	10	1	3	1013	2236062	2237060	0	1735
HvCMF2_query	211126_HOR_8117_chr7H	97.824	1011	10	1	3	1013	762774	763772	0	1735
HvCMF2_query	211008_WBDC_199_chr7H	97.824	1011	10	1	3	1013	1953260	1954258	0	1735
HvCMF2_query	211008_WBDC_103_chr7H	97.725	1011	9	2	3	1013	628695	629691	0	1727

## Sheet: HvCMF3
HvCMF3_query	220810_Igri_chr6H	100	4382	0	0	1	4382	64368848	64373229	0	8093
HvCMF3_query	220518_HOR_13821_chr6H	100	4382	0	0	1	4382	66680361	66684742	0	8093
HvCMF3_query	220503_HOR_8148_chr6H	100	4382	0	0	1	4382	65687256	65691637	0	8093
HvCMF3_query	211222_HOR_21322_chr6H	100	4382	0	0	1	4382	62459253	62463634	0	8093
HvCMF3_query	211126_HOR_8117_chr6H	100	4382	0	0	1	4382	62724173	62728554	0	8093
HvCMF3_query	211008_HOR_14061_chr6H	100	4382	0	0	1	4382	64170906	64175287	0	8093
HvCMF3_query	200416_MorexV3_chr6H	100	4382	0	0	1	4382	62841476	62845857	0	8093
HvCMF3_query	211007_HOR_12541_chr6H	99.954	4382	2	0	1	4382	67685908	67681527	0	8082
HvCMF3_query	220812_WBDC_349_chr6H	99.932	4382	3	0	1	4382	61480111	61484492	0	8076
HvCMF3_query	220613_HOR_10350_chr6H	99.932	4382	3	0	1	4382	63467304	63462923	0	8076
HvCMF3_query	220503_HOR_9043_chr6H	99.932	4382	3	0	1	4382	63441827	63437446	0	8076
HvCMF3_query	211207_WBDC_237_chr6H	99.932	4382	3	0	1	4382	65276361	65280742	0	8076
HvCMF3_query	211126_HOR_6220_chr6H	99.932	4382	3	0	1	4382	62566815	62562434	0	8076
HvCMF3_query	211008_FT628_chr6H	99.932	4382	3	0	1	4382	62183860	62188241	0	8076
HvCMF3_query	220816_HOR_10096_chr6H	99.909	4382	4	0	1	4382	64882441	64886822	0	8070
HvCMF3_query	220812_HOR_13594_chr6H	99.909	4382	4	0	1	4382	65254340	65249959	0	8070
HvCMF3_query	220829_HID357_chr6H	99.886	4382	4	1	1	4382	62929790	62934170	0	8063
HvCMF3_query	220829_HID249_chr6H	99.886	4382	4	1	1	4382	62747339	62751719	0	8063
HvCMF3_query	220825_HID380_chr6H	99.886	4382	4	1	1	4382	63795647	63800027	0	8063
HvCMF3_query	220816_Akashinirki_chr6H	99.886	4382	4	1	1	4382	62266518	62270898	0	8063
HvCMF3_query	220809_Chikurin_Ibaraki_chr6H	99.886	4382	4	1	1	4382	61929738	61934118	0	8063
HvCMF3_query	220809_Chiba_ZDM02064_chr6H	99.886	4382	4	1	1	4382	65541533	65545913	0	8063
HvCMF3_query	220613_OUN333_chr6H	99.886	4382	4	1	1	4382	64433042	64437422	0	8063
HvCMF3_query	220411_10TJ18_chr6H	99.886	4382	4	1	1	4382	60179980	60184360	0	8063
HvCMF3_query	220322_HOR_1702_chr6H	99.886	4382	4	1	1	4382	63807476	63811856	0	8063
HvCMF3_query	211008_WBDC_078_chr6H	99.886	4382	4	1	1	4382	66483841	66488221	0	8063
HvCMF3_query	211008_HOR_19184_chr6H	99.886	4382	4	1	1	4382	64456341	64460721	0	8063
HvCMF3_query	211008_FT333_chr6H	99.886	4382	4	1	1	4382	68045457	68041077	0	8063
HvCMF3_query	211007_WBDC_133_chr6H	99.886	4382	4	1	1	4382	64531453	64535833	0	8063
HvCMF3_query	211007_FT286_chr6H	99.886	4382	4	1	1	4382	61381817	61386197	0	8063
HvCMF3_query	211008_WBDC_207_chr6H	99.863	4383	4	2	1	4382	63652653	63657034	0	8059
HvCMF3_query	211008_WBDC_199_chr6H	99.863	4382	6	0	1	4382	61585108	61589489	0	8059
HvCMF3_query	211008_WBDC_184_chr6H	99.863	4382	6	0	1	4382	62269114	62273495	0	8059
HvCMF3_query	220825_HID101_chr6H	99.863	4382	5	1	1	4382	62485894	62490274	0	8058
HvCMF3_query	220519_HOR_13942_chr6H	99.863	4382	5	1	1	4382	65577843	65582223	0	8058
HvCMF3_query	220214_HOR_21595_chr6H	99.863	4382	5	1	1	4382	66015337	66019717	0	8058
HvCMF3_query	220825_HID055_chr6H	99.84	4382	7	0	1	4382	62385816	62390197	0	8054
HvCMF3_query	220812_FT11_chr6H	99.84	4382	7	0	1	4382	67306330	67310711	0	8054
HvCMF3_query	220809_Foma_chr6H	99.84	4382	7	0	1	4382	62052917	62057298	0	8054
HvCMF3_query	220613_HOR_4224_chr6H	99.84	4382	7	0	1	4382	61977808	61982189	0	8054
HvCMF3_query	220517_GoldenMelon_chr6H	99.84	4382	7	0	1	4382	61038742	61043123	0	8054
HvCMF3_query	220411_HOR_3081_chr6H	99.84	4382	7	0	1	4382	55931100	55935481	0	8054
HvCMF3_query	220411_Aizu6_chr6H	99.84	4382	7	0	1	4382	65342831	65347212	0	8054
HvCMF3_query	220322_Bonus_chr6H	99.84	4382	7	0	1	4382	61464466	61468847	0	8054
HvCMF3_query	220208_HOR_10892_chr6H	99.84	4382	7	0	1	4382	64871730	64876111	0	8054
HvCMF3_query	220131_HOR_21256_chr6H	99.84	4384	4	3	1	4382	67850575	67854957	0	8054
HvCMF3_query	211008_HOR_495_chr6H	99.84	4382	7	0	1	4382	62295050	62299431	0	8054
HvCMF3_query	211008_HOR_2180_chr6H	99.84	4382	7	0	1	4382	62310147	62314528	0	8054
HvCMF3_query	211008_HOR_13663_chr6H	99.84	4382	7	0	1	4382	61642172	61646553	0	8054
HvCMF3_query	211008_FT262_chr6H	99.84	4382	7	0	1	4382	62752784	62757165	0	8054
HvCMF3_query	211007_HOR_12184_chr6H	99.84	4382	7	0	1	4382	62987677	62992058	0	8054
HvCMF3_query	221128_Maximus_chr6H	99.84	4382	5	2	1	4382	64632657	64637036	0	8052
HvCMF3_query	220830_Bowman_chr6H	99.84	4382	5	2	1	4382	65484553	65488932	0	8052
HvCMF3_query	220816_RGT_Planet_chr6H	99.84	4382	5	2	1	4382	61984867	61989246	0	8052
HvCMF3_query	220809_Hocket_chr6H	99.84	4382	5	2	1	4382	64422812	64427191	0	8052
HvCMF3_query	220214_Golden_Promise_chr6H	99.84	4382	5	2	1	4382	62870918	62875297	0	8052
HvCMF3_query	211124_Barke_chr6H	99.84	4382	5	2	1	4382	61722115	61726494	0	8052
HvCMF3_query	211008_FT144_chr6H	99.84	4382	6	1	1	4382	62074389	62078769	0	8052
HvCMF3_query	220816_Du_Li_Huang_ZDM01467_chr6H	99.817	4382	8	0	1	4382	63215722	63220103	0	8048
HvCMF3_query	220809_HOR_1168_chr6H	99.817	4382	8	0	1	4382	66380050	66384431	0	8048
HvCMF3_query	220613_HOR_21599_chr6H	99.817	4382	8	0	1	4382	66801320	66805701	0	8048
HvCMF3_query	220519_HOR_3365_chr6H	99.817	4382	8	0	1	4382	63436925	63441306	0	8048
HvCMF3_query	220503_HOR_7552_chr6H	99.817	4382	8	0	1	4382	63323813	63328194	0	8048
HvCMF3_query	220131_HOR_9972_chr6H	99.817	4382	8	0	1	4382	65179474	65183855	0	8048
HvCMF3_query	211228_HOR_2779_chr6H	99.817	4382	8	0	1	4382	61321230	61325611	0	8048
HvCMF3_query	211227_HOR_3474_chr6H	99.817	4382	8	0	1	4382	66070003	66074384	0	8048
HvCMF3_query	211207_HOR_18321_chr6H	99.817	4382	8	0	1	4382	64306411	64310792	0	8048
HvCMF3_query	211206_HOR_14273_chr6H	99.817	4382	8	0	1	4382	63251755	63256136	0	8048
HvCMF3_query	211129_HOR_7385_chr6H	99.817	4382	8	0	1	4382	68937387	68941768	0	8048
HvCMF3_query	211129_HOR_2830_chr6H	99.817	4382	8	0	1	4382	65358723	65363104	0	8048
HvCMF3_query	220812_WBDC_348_chr6H	99.795	4382	9	0	1	4382	66312345	66316726	0	8043
HvCMF3_query	211221_HOR_14121_chr6H	99.795	4382	9	0	1	4382	64153505	64157886	0	8043
HvCMF3_query	211008_HOR_7172_chr6H	99.795	4382	9	0	1	4382	61842806	61847187	0	8043
HvCMF3_query	211008_WBDC_103_chr6H	99.726	4382	12	0	1	4382	63095939	63100320	0	8026
HvCMF3_query	211008_FT880_chr6H	99.726	4382	12	0	1	4382	64457335	64461716	0	8026
HvCMF3_query	220817_FT67_chr6H	99.681	4382	3	1	1	4382	66457570	66453200	0	8004
HvCMF3_query	211008_HOR_7172_chr6H	96.226	53	1	1	2957	3009	116457579	116457630	1.74e-11	86.1
HvCMF3_query	220816_Du_Li_Huang_ZDM01467_chr3H	96.154	52	2	0	2958	3009	585322897	585322846	1.74e-11	86.1
HvCMF3_query	220809_Chikurin_Ibaraki_chr3H	96.154	52	2	0	2958	3009	582313915	582313864	1.74e-11	86.1
HvCMF3_query	220809_Chiba_ZDM02064_chr3H	96.154	52	2	0	2958	3009	586017305	586017254	1.74e-11	86.1
HvCMF3_query	220519_HOR_3365_chr3H	96.154	52	2	0	2958	3009	575618799	575618748	1.74e-11	86.1
HvCMF3_query	220517_GoldenMelon_chr3H	96.154	52	2	0	2958	3009	577568095	577568044	1.74e-11	86.1
HvCMF3_query	211207_HOR_18321_chr3H	96.154	52	2	0	2958	3009	577745275	577745224	1.74e-11	86.1
HvCMF3_query	211007_HOR_12184_chr3H	96.154	52	2	0	2958	3009	577689614	577689563	1.74e-11	86.1
HvCMF3_query	220208_HOR_10892_chr1H	96.154	52	2	0	2958	3009	507794248	507794197	1.74e-11	86.1
HvCMF3_query	220214_HOR_21595_chr3H	96.154	52	2	0	2958	3009	578278793	578278742	1.74e-11	86.1
HvCMF3_query	211008_FT262_chr3H	95.238	42	2	0	2915	2956	596240622	596240663	6.29e-06	67.6
HvCMF3_query	220825_HID380_chr1H	95	60	3	0	2907	2966	351863532	351863591	2.89e-14	95.3
HvCMF3_query	220816_Du_Li_Huang_ZDM01467_chr1H	95	60	3	0	2907	2966	351412539	351412598	2.89e-14	95.3
HvCMF3_query	220809_HOR_1168_chr1H	95	60	3	0	2907	2966	352478647	352478706	2.89e-14	95.3
HvCMF3_query	220809_Chikurin_Ibaraki_chr1H	95	60	3	0	2907	2966	351747173	351747232	2.89e-14	95.3
HvCMF3_query	220809_Chiba_ZDM02064_chr1H	95	60	3	0	2907	2966	357181055	357181114	2.89e-14	95.3
HvCMF3_query	220322_HOR_1702_chr1H	95	60	3	0	2907	2966	353942387	353942446	2.89e-14	95.3
HvCMF3_query	220816_Akashinirki_chr1H	95	60	3	0	2907	2966	354105968	354106027	2.89e-14	95.3
HvCMF3_query	220503_HOR_7552_chr1H	95	60	3	0	2907	2966	355184242	355184301	2.89e-14	95.3
HvCMF3_query	220411_10TJ18_chr1H	95	60	3	0	2907	2966	353229854	353229913	2.89e-14	95.3
HvCMF3_query	220131_HOR_9972_chr1H	95	60	3	0	2907	2966	349207249	349207308	2.89e-14	95.3
HvCMF3_query	220816_Akashinirki_chr3H	94.34	53	3	0	2957	3009	477133428	477133480	2.25e-10	82.4
HvCMF3_query	220809_Chikurin_Ibaraki_chr3H	94.34	53	3	0	2957	3009	474975286	474975338	2.25e-10	82.4
HvCMF3_query	220809_Chiba_ZDM02064_chr3H	94.34	53	3	0	2957	3009	478045590	478045642	2.25e-10	82.4
HvCMF3_query	220613_HOR_4224_chr3H	94.34	53	3	0	2957	3009	473422452	473422504	2.25e-10	82.4
HvCMF3_query	220411_Aizu6_chr3H	94.34	53	3	0	2957	3009	475404552	475404604	2.25e-10	82.4
HvCMF3_query	220322_HOR_1702_chr3H	94.34	53	3	0	2957	3009	479191283	479191335	2.25e-10	82.4
HvCMF3_query	220812_FT11_chr5H	94	50	3	0	2957	3006	348505483	348505532	1.05e-08	76.8
HvCMF3_query	211008_FT880_chr5H	94	50	3	0	2957	3006	336365209	336365258	1.05e-08	76.8
HvCMF3_query	211207_WBDC_237_chr5H	94	50	3	0	2957	3006	349114642	349114691	1.05e-08	76.8
HvCMF3_query	220829_HID357_chr5H	94	50	3	0	2957	3006	355780679	355780728	1.05e-08	76.8
HvCMF3_query	220829_HID249_chr5H	94	50	3	0	2957	3006	338088765	338088814	1.05e-08	76.8
HvCMF3_query	220816_HOR_10096_chr5H	94	50	3	0	2957	3006	344487988	344488037	1.05e-08	76.8
HvCMF3_query	211008_WBDC_207_chr5H	94	50	3	0	2957	3006	343355893	343355942	1.05e-08	76.8
HvCMF3_query	211008_FT333_chr5H	94	50	3	0	2957	3006	339344215	339344264	1.05e-08	76.8
HvCMF3_query	211007_FT286_chr5H	94	50	3	0	2957	3006	336170374	336170423	1.05e-08	76.8
HvCMF3_query	211126_HOR_8117_chr5H	94	50	3	0	2957	3006	349030424	349030473	1.05e-08	76.8
HvCMF3_query	220825_HID101_chr5H	94	50	3	0	2957	3006	341952518	341952567	1.05e-08	76.8
HvCMF3_query	220518_HOR_13821_chr5H	94	50	3	0	2957	3006	346039357	346039406	1.05e-08	76.8
HvCMF3_query	211008_FT333_chr1H	93.846	65	4	0	2902	2966	350262247	350262311	2.23e-15	99
HvCMF3_query	220810_Igri_chr1H	93.846	65	4	0	2902	2966	354027540	354027604	2.23e-15	99
HvCMF3_query	220411_HOR_3081_chr1H	93.846	65	4	0	2902	2966	352310035	352310099	2.23e-15	99
HvCMF3_query	220214_Golden_Promise_chr1H	93.846	65	4	0	2902	2966	348844476	348844540	2.23e-15	99
HvCMF3_query	211008_WBDC_184_chr1H	93.846	65	4	0	2902	2966	358583591	358583655	2.23e-15	99
HvCMF3_query	211008_WBDC_078_chr1H	93.846	65	4	0	2902	2966	352166266	352166330	2.23e-15	99
HvCMF3_query	220829_HID249_chr1H	93.846	65	4	0	2902	2966	350788690	350788754	2.23e-15	99
HvCMF3_query	220825_HID101_chr1H	93.846	65	4	0	2902	2966	353632353	353632417	2.23e-15	99
HvCMF3_query	220322_Bonus_chr1H	93.846	65	4	0	2902	2966	350285248	350285312	2.23e-15	99
HvCMF3_query	211008_WBDC_199_chr1H	93.846	65	4	0	2902	2966	353263082	353263146	2.23e-15	99
HvCMF3_query	211008_FT880_chr1H	93.846	65	4	0	2902	2966	350688052	350688116	2.23e-15	99
HvCMF3_query	211007_HOR_12184_chr1H	93.846	65	4	0	2902	2966	353148696	353148760	2.23e-15	99
HvCMF3_query	200416_MorexV3_chr1H	93.846	65	4	0	2902	2966	349183364	349183428	2.23e-15	99
HvCMF3_query	211008_HOR_2180_chr1H	93.75	64	4	0	2903	2966	351036118	351036181	8.03e-15	97.1
HvCMF3_query	220812_FT11_chr6H	93.651	63	2	2	2957	3018	524956784	524956845	1.04e-13	93.5
HvCMF3_query	220809_Chikurin_Ibaraki_chr5H	93.651	63	4	0	2955	3017	19072877	19072939	2.89e-14	95.3
HvCMF3_query	220809_Chiba_ZDM02064_chr5H	93.651	63	4	0	2955	3017	22581178	22581240	2.89e-14	95.3
HvCMF3_query	220411_10TJ18_chr5H	93.651	63	4	0	2955	3017	19177152	19177214	2.89e-14	95.3
HvCMF3_query	211227_HOR_3474_chr5H	93.651	63	4	0	2955	3017	21679755	21679817	2.89e-14	95.3
HvCMF3_query	211008_FT262_chr5H	93.651	63	4	0	2955	3017	16476166	16476228	2.89e-14	95.3
HvCMF3_query	220131_HOR_9972_chr5H	93.651	63	4	0	2955	3017	21478098	21478160	2.89e-14	95.3
HvCMF3_query	220829_HID357_chr5H	93.651	63	4	0	2955	3017	21029171	21029233	2.89e-14	95.3
HvCMF3_query	220829_HID249_chr5H	93.651	63	4	0	2955	3017	18814317	18814379	2.89e-14	95.3
HvCMF3_query	220816_Du_Li_Huang_ZDM01467_chr5H	93.651	63	4	0	2955	3017	21523256	21523318	2.89e-14	95.3
HvCMF3_query	220816_Akashinirki_chr5H	93.651	63	4	0	2955	3017	22353864	22353926	2.89e-14	95.3
HvCMF3_query	220613_HOR_10350_chr5H	93.651	63	4	0	2955	3017	17879570	17879632	2.89e-14	95.3
HvCMF3_query	211008_WBDC_078_chr5H	93.651	63	4	0	2955	3017	15639111	15639173	2.89e-14	95.3
HvCMF3_query	211008_FT333_chr5H	93.651	63	4	0	2955	3017	17918275	17918337	2.89e-14	95.3
HvCMF3_query	220613_OUN333_chr5H	93.651	63	4	0	2955	3017	19466121	19466183	2.89e-14	95.3
HvCMF3_query	211008_HOR_19184_chr5H	93.651	63	4	0	2955	3017	19310638	19310700	2.89e-14	95.3
HvCMF3_query	220519_HOR_3365_chr5H	93.651	63	4	0	2955	3017	20352827	20352889	2.89e-14	95.3
HvCMF3_query	220503_HOR_9043_chr5H	93.651	63	4	0	2955	3017	21219553	21219615	2.89e-14	95.3
HvCMF3_query	211126_HOR_6220_chr5H	93.651	63	4	0	2955	3017	16920293	16920355	2.89e-14	95.3
HvCMF3_query	211008_HOR_7172_chr5H	93.651	63	4	0	2955	3017	19345027	19345089	2.89e-14	95.3
HvCMF3_query	220810_Igri_chr6H	93.333	60	3	1	2957	3016	119404549	119404607	4.83e-12	87.9
HvCMF3_query	220518_HOR_13821_chr6H	93.333	60	3	1	2957	3016	123336393	123336451	4.83e-12	87.9
HvCMF3_query	220503_HOR_8148_chr6H	93.333	60	3	1	2957	3016	121069956	121070014	4.83e-12	87.9
HvCMF3_query	211222_HOR_21322_chr6H	93.333	60	3	1	2957	3016	117880158	117880216	4.83e-12	87.9
HvCMF3_query	211126_HOR_8117_chr6H	93.333	60	3	1	2957	3016	118885410	118885468	4.83e-12	87.9
HvCMF3_query	211008_HOR_14061_chr6H	93.333	60	3	1	2957	3016	120281832	120281890	4.83e-12	87.9
HvCMF3_query	200416_MorexV3_chr6H	93.333	60	3	1	2957	3016	117883236	117883294	4.83e-12	87.9
HvCMF3_query	211007_HOR_12541_chr6H	93.333	60	3	1	2957	3016	123163468	123163526	4.83e-12	87.9
HvCMF3_query	220812_WBDC_349_chr6H	93.333	60	3	1	2957	3016	115053097	115053155	4.83e-12	87.9
HvCMF3_query	220613_HOR_10350_chr6H	93.333	60	3	1	2957	3016	118453156	118453214	4.83e-12	87.9
HvCMF3_query	220503_HOR_9043_chr6H	93.333	60	3	1	2957	3016	122080493	122080551	4.83e-12	87.9
HvCMF3_query	211207_WBDC_237_chr6H	93.333	60	3	1	2957	3016	122318195	122318253	4.83e-12	87.9
HvCMF3_query	211126_HOR_6220_chr6H	93.333	60	3	1	2957	3016	118753944	118754002	4.83e-12	87.9
HvCMF3_query	211008_FT628_chr6H	93.333	60	3	1	2957	3016	115123283	115123341	4.83e-12	87.9
HvCMF3_query	220816_HOR_10096_chr6H	93.333	60	3	1	2957	3016	118344907	118344965	4.83e-12	87.9
HvCMF3_query	220812_HOR_13594_chr6H	93.333	60	3	1	2957	3016	119503881	119503939	4.83e-12	87.9
HvCMF3_query	220829_HID357_chr6H	93.333	60	3	1	2957	3016	116269889	116269947	4.83e-12	87.9
HvCMF3_query	220829_HID249_chr6H	93.333	60	3	1	2957	3016	115067200	115067258	4.83e-12	87.9
HvCMF3_query	220825_HID380_chr6H	93.333	60	3	1	2957	3016	116916235	116916293	4.83e-12	87.9
HvCMF3_query	220816_Akashinirki_chr6H	93.333	60	3	1	2957	3016	114976783	114976841	4.83e-12	87.9
HvCMF3_query	220809_Chikurin_Ibaraki_chr6H	93.333	60	3	1	2957	3016	116359724	116359782	4.83e-12	87.9
HvCMF3_query	220809_Chiba_ZDM02064_chr6H	93.333	60	3	1	2957	3016	119693127	119693185	4.83e-12	87.9
HvCMF3_query	220613_OUN333_chr6H	93.333	60	3	1	2957	3016	118710626	118710684	4.83e-12	87.9
HvCMF3_query	220411_10TJ18_chr6H	93.333	60	3	1	2957	3016	116151100	116151158	4.83e-12	87.9
HvCMF3_query	220322_HOR_1702_chr6H	93.333	60	3	1	2957	3016	119812855	119812913	4.83e-12	87.9
HvCMF3_query	211008_WBDC_078_chr6H	93.333	60	3	1	2957	3016	119261105	119261163	4.83e-12	87.9
HvCMF3_query	211008_HOR_19184_chr6H	93.333	60	3	1	2957	3016	120165105	120165163	4.83e-12	87.9
HvCMF3_query	211008_FT333_chr6H	93.333	60	3	1	2957	3016	117669193	117669251	4.83e-12	87.9
HvCMF3_query	211007_WBDC_133_chr6H	93.333	60	3	1	2957	3016	118294705	118294763	4.83e-12	87.9
HvCMF3_query	211007_FT286_chr6H	93.333	60	3	1	2957	3016	115599036	115599094	4.83e-12	87.9
HvCMF3_query	211008_WBDC_207_chr6H	93.333	60	3	1	2957	3016	118385133	118385191	4.83e-12	87.9
HvCMF3_query	211008_WBDC_199_chr6H	93.333	60	3	1	2957	3016	114542438	114542380	4.83e-12	87.9
HvCMF3_query	211008_WBDC_184_chr6H	93.333	60	3	1	2957	3016	115165795	115165853	4.83e-12	87.9
HvCMF3_query	220825_HID101_chr6H	93.333	60	3	1	2957	3016	114511291	114511349	4.83e-12	87.9
HvCMF3_query	220519_HOR_13942_chr6H	93.333	60	3	1	2957	3016	117613962	117614020	4.83e-12	87.9
HvCMF3_query	220214_HOR_21595_chr6H	93.333	60	3	1	2957	3016	119486264	119486322	4.83e-12	87.9
HvCMF3_query	220825_HID055_chr6H	93.333	60	3	1	2957	3016	115932081	115932139	4.83e-12	87.9
HvCMF3_query	220812_FT11_chr6H	93.333	60	3	1	2957	3016	122880999	122881057	4.83e-12	87.9
HvCMF3_query	220809_Foma_chr6H	93.333	60	3	1	2957	3016	115170433	115170491	4.83e-12	87.9
HvCMF3_query	220613_HOR_4224_chr6H	93.333	60	3	1	2957	3016	117014639	117014697	4.83e-12	87.9
HvCMF3_query	220517_GoldenMelon_chr6H	93.333	60	3	1	2957	3016	114576513	114576571	4.83e-12	87.9
HvCMF3_query	220411_HOR_3081_chr6H	93.333	60	3	1	2957	3016	113292170	113292228	4.83e-12	87.9
HvCMF3_query	220411_Aizu6_chr6H	93.333	60	3	1	2957	3016	120162514	120162572	4.83e-12	87.9
HvCMF3_query	220322_Bonus_chr6H	93.333	60	3	1	2957	3016	112462556	112462614	4.83e-12	87.9
HvCMF3_query	220208_HOR_10892_chr6H	93.333	60	3	1	2957	3016	122491109	122491167	4.83e-12	87.9
HvCMF3_query	220131_HOR_21256_chr6H	93.333	60	3	1	2957	3016	122580657	122580715	4.83e-12	87.9
HvCMF3_query	211008_HOR_495_chr6H	93.333	60	3	1	2957	3016	120178794	120178852	4.83e-12	87.9
HvCMF3_query	211008_HOR_2180_chr6H	93.333	60	3	1	2957	3016	116631332	116631390	4.83e-12	87.9
HvCMF3_query	211008_HOR_13663_chr6H	93.333	60	3	1	2957	3016	117035424	117035482	4.83e-12	87.9
HvCMF3_query	211008_FT262_chr6H	93.333	60	3	1	2957	3016	118378153	118378211	4.83e-12	87.9
HvCMF3_query	211007_HOR_12184_chr6H	93.333	60	3	1	2957	3016	118306339	118306397	4.83e-12	87.9
HvCMF3_query	221128_Maximus_chr6H	93.333	60	3	1	2957	3016	119324331	119324389	4.83e-12	87.9
HvCMF3_query	220830_Bowman_chr6H	93.333	60	3	1	2957	3016	120334288	120334346	4.83e-12	87.9
HvCMF3_query	220816_RGT_Planet_chr6H	93.333	60	3	1	2957	3016	116731633	116731691	4.83e-12	87.9
HvCMF3_query	220809_Hocket_chr6H	93.333	60	3	1	2957	3016	118967492	118967550	4.83e-12	87.9
HvCMF3_query	220214_Golden_Promise_chr6H	93.333	60	3	1	2957	3016	116857212	116857270	4.83e-12	87.9
HvCMF3_query	211124_Barke_chr6H	93.333	60	3	1	2957	3016	116344414	116344472	4.83e-12	87.9
HvCMF3_query	211008_FT144_chr6H	93.333	60	3	1	2957	3016	114263920	114263978	4.83e-12	87.9
HvCMF3_query	220816_Du_Li_Huang_ZDM01467_chr6H	93.333	60	3	1	2957	3016	117917180	117917238	4.83e-12	87.9
HvCMF3_query	220809_HOR_1168_chr6H	93.333	60	3	1	2957	3016	118455141	118455199	4.83e-12	87.9
HvCMF3_query	220613_HOR_21599_chr6H	93.333	60	3	1	2957	3016	120934599	120934657	4.83e-12	87.9
HvCMF3_query	220519_HOR_3365_chr6H	93.333	60	3	1	2957	3016	115316640	115316698	4.83e-12	87.9
HvCMF3_query	220503_HOR_7552_chr6H	93.333	60	3	1	2957	3016	118070341	118070399	4.83e-12	87.9
HvCMF3_query	220131_HOR_9972_chr6H	93.333	60	3	1	2957	3016	121631096	121631154	4.83e-12	87.9
HvCMF3_query	211228_HOR_2779_chr6H	93.333	60	3	1	2957	3016	117100900	117100958	4.83e-12	87.9
HvCMF3_query	211227_HOR_3474_chr6H	93.333	60	3	1	2957	3016	118568982	118569040	4.83e-12	87.9
HvCMF3_query	211207_HOR_18321_chr6H	93.333	60	3	1	2957	3016	120005126	120005184	4.83e-12	87.9
HvCMF3_query	211206_HOR_14273_chr6H	93.333	60	3	1	2957	3016	114691884	114691942	4.83e-12	87.9
HvCMF3_query	211129_HOR_7385_chr6H	93.333	60	3	1	2957	3016	128177255	128177313	4.83e-12	87.9
HvCMF3_query	211129_HOR_2830_chr6H	93.333	60	3	1	2957	3016	118210969	118211027	4.83e-12	87.9
HvCMF3_query	220812_WBDC_348_chr6H	93.333	60	3	1	2957	3016	119282382	119282440	4.83e-12	87.9
HvCMF3_query	211221_HOR_14121_chr6H	93.333	60	3	1	2957	3016	118279426	118279484	4.83e-12	87.9
HvCMF3_query	211008_WBDC_103_chr6H	93.333	60	3	1	2957	3016	117718065	117718123	4.83e-12	87.9
HvCMF3_query	211008_FT880_chr6H	93.333	60	3	1	2957	3016	117365035	117365093	4.83e-12	87.9
HvCMF3_query	220817_FT67_chr6H	93.333	60	3	1	2957	3016	119908063	119908121	4.83e-12	87.9
HvCMF3_query	211008_FT144_chr5H	92.727	55	4	0	2955	3009	553233182	553233128	8.09e-10	80.5
HvCMF3_query	220613_HOR_21599_chr2H	92.593	54	4	0	2955	3008	25225052	25224999	2.91e-09	78.7
HvCMF3_query	211007_FT286_chr5H	92.593	54	4	0	2914	2967	517097851	517097904	2.91e-09	78.7
HvCMF3_query	211221_HOR_14121_chr2H	92.593	54	4	0	2955	3008	28118548	28118495	2.91e-09	78.7
HvCMF3_query	211008_FT262_chr4H	92.453	53	4	0	2957	3009	574220662	574220610	1.05e-08	76.8
HvCMF3_query	221128_Maximus_chr4H	92.453	53	4	0	2957	3009	581544389	581544337	1.05e-08	76.8
HvCMF3_query	220830_Bowman_chr4H	92.453	53	4	0	2957	3009	580235805	580235753	1.05e-08	76.8
HvCMF3_query	220825_HID101_chr4H	92.453	53	4	0	2957	3009	572108814	572108762	1.05e-08	76.8
HvCMF3_query	220816_RGT_Planet_chr4H	92.453	53	4	0	2957	3009	577499169	577499117	1.05e-08	76.8
HvCMF3_query	220812_HOR_13594_chr4H	92.453	53	4	0	2957	3009	580194714	580194662	1.05e-08	76.8
HvCMF3_query	220810_Igri_chr4H	92.453	53	4	0	2957	3009	579366123	579366071	1.05e-08	76.8
HvCMF3_query	220809_Hocket_chr4H	92.453	53	4	0	2957	3009	582979768	582979716	1.05e-08	76.8
HvCMF3_query	220809_Foma_chr4H	92.453	53	4	0	2957	3009	581887771	581887719	1.05e-08	76.8
HvCMF3_query	220613_HOR_21599_chr4H	92.453	53	4	0	2957	3009	580341331	580341279	1.05e-08	76.8
HvCMF3_query	220613_HOR_10350_chr4H	92.453	53	4	0	2957	3009	580388076	580388024	1.05e-08	76.8
HvCMF3_query	220519_HOR_3365_chr4H	92.453	53	4	0	2957	3009	581513225	581513173	1.05e-08	76.8
HvCMF3_query	220519_HOR_13942_chr4H	92.453	53	4	0	2957	3009	580199106	580199054	1.05e-08	76.8
HvCMF3_query	220518_HOR_13821_chr4H	92.453	53	4	0	2957	3009	579461491	579461439	1.05e-08	76.8
HvCMF3_query	220503_HOR_9043_chr4H	92.453	53	4	0	2957	3009	580188454	580188402	1.05e-08	76.8
HvCMF3_query	220411_HOR_3081_chr4H	92.453	53	4	0	2957	3009	582049796	582049744	1.05e-08	76.8
HvCMF3_query	220322_Bonus_chr4H	92.453	53	4	0	2957	3009	580047220	580047168	1.05e-08	76.8
HvCMF3_query	220214_HOR_21595_chr4H	92.453	53	4	0	2957	3009	572960327	572960275	1.05e-08	76.8
HvCMF3_query	220214_Golden_Promise_chr4H	92.453	53	4	0	2957	3009	579425513	579425461	1.05e-08	76.8
HvCMF3_query	220208_HOR_10892_chr4H	92.453	53	4	0	2957	3009	581592106	581592054	1.05e-08	76.8
HvCMF3_query	220131_HOR_9972_chr4H	92.453	53	4	0	2957	3009	581782170	581782118	1.05e-08	76.8
HvCMF3_query	211228_HOR_2779_chr4H	92.453	53	4	0	2957	3009	579132238	579132186	1.05e-08	76.8
HvCMF3_query	211222_HOR_21322_chr4H	92.453	53	4	0	2957	3009	579331526	579331474	1.05e-08	76.8
HvCMF3_query	211206_HOR_14273_chr4H	92.453	53	4	0	2957	3009	582892057	582892005	1.05e-08	76.8
HvCMF3_query	211129_HOR_7385_chr4H	92.453	53	4	0	2957	3009	585925631	585925579	1.05e-08	76.8
HvCMF3_query	211129_HOR_2830_chr4H	92.453	53	4	0	2957	3009	580043628	580043576	1.05e-08	76.8
HvCMF3_query	211126_HOR_8117_chr4H	92.453	53	4	0	2957	3009	580177489	580177437	1.05e-08	76.8
HvCMF3_query	211126_HOR_6220_chr4H	92.453	53	4	0	2957	3009	582991606	582991554	1.05e-08	76.8
HvCMF3_query	211124_Barke_chr4H	92.453	53	4	0	2957	3009	578097263	578097211	1.05e-08	76.8
HvCMF3_query	211008_HOR_495_chr4H	92.453	53	4	0	2957	3009	579125965	579125913	1.05e-08	76.8
HvCMF3_query	211008_HOR_2180_chr4H	92.453	53	4	0	2957	3009	581098718	581098666	1.05e-08	76.8
HvCMF3_query	211008_FT628_chr4H	92.453	53	4	0	2957	3009	583767272	583767220	1.05e-08	76.8
HvCMF3_query	220825_HID055_chr2H	92.453	53	4	0	2957	3009	601105213	601105161	1.05e-08	76.8
HvCMF3_query	211008_WBDC_199_chr4H	92.453	53	4	0	2957	3009	580284945	580284893	1.05e-08	76.8
HvCMF3_query	220812_WBDC_349_chr4H	92.453	53	4	0	2957	3009	586234854	586234802	1.05e-08	76.8
HvCMF3_query	220411_10TJ18_chr4H	92.453	53	4	0	2957	3009	580169656	580169604	1.05e-08	76.8
HvCMF3_query	200416_MorexV3_chr4H	92.453	53	4	0	2957	3009	581121310	581121258	1.05e-08	76.8
HvCMF3_query	220812_WBDC_348_chr1H	92.308	65	5	0	2902	2966	354940493	354940557	1.04e-13	93.5
HvCMF3_query	211007_HOR_12541_chr1H	92.308	65	5	0	2902	2966	349302632	349302696	1.04e-13	93.5
HvCMF3_query	211007_WBDC_133_chr1H	92.308	65	5	0	2902	2966	354095826	354095890	1.04e-13	93.5
HvCMF3_query	211008_FT144_chr4H	92.157	51	4	0	2957	3007	581375405	581375355	1.35e-07	73.1
HvCMF3_query	220322_HOR_1702_chr4H	92.157	51	4	0	2957	3007	582038024	582037974	1.35e-07	73.1
HvCMF3_query	211221_HOR_14121_chr4H	92.157	51	4	0	2957	3007	580116027	580115977	1.35e-07	73.1
HvCMF3_query	211207_WBDC_237_chr4H	92.157	51	4	0	2957	3007	584125105	584125055	1.35e-07	73.1
HvCMF3_query	211207_HOR_18321_chr4H	92.157	51	4	0	2957	3007	579924102	579924052	1.35e-07	73.1
HvCMF3_query	220810_Igri_chr6H	92.063	63	5	0	2955	3017	177734343	177734281	1.34e-12	89.8
HvCMF3_query	220518_HOR_13821_chr6H	92.063	63	5	0	2955	3017	182099421	182099359	1.34e-12	89.8
HvCMF3_query	220503_HOR_8148_chr6H	92.063	63	5	0	2955	3017	179805366	179805304	1.34e-12	89.8
HvCMF3_query	211222_HOR_21322_chr6H	92.063	63	5	0	2955	3017	176551840	176551778	1.34e-12	89.8
HvCMF3_query	211126_HOR_8117_chr6H	92.063	63	5	0	2955	3017	177403845	177403783	1.34e-12	89.8
HvCMF3_query	211008_HOR_14061_chr6H	92.063	63	5	0	2955	3017	178767935	178767873	1.34e-12	89.8
HvCMF3_query	200416_MorexV3_chr6H	92.063	63	5	0	2955	3017	178732900	178732838	1.34e-12	89.8
HvCMF3_query	211007_HOR_12541_chr6H	92.063	63	5	0	2955	3017	188598252	188598190	1.34e-12	89.8
HvCMF3_query	220812_WBDC_349_chr6H	92.063	63	5	0	2955	3017	181422493	181422431	1.34e-12	89.8
HvCMF3_query	220613_HOR_10350_chr6H	92.063	63	5	0	2955	3017	183934103	183934041	1.34e-12	89.8
HvCMF3_query	220503_HOR_9043_chr6H	92.063	63	5	0	2955	3017	182373295	182373233	1.34e-12	89.8
HvCMF3_query	211207_WBDC_237_chr6H	92.063	63	5	0	2955	3017	192271257	192271195	1.34e-12	89.8
HvCMF3_query	211126_HOR_6220_chr6H	92.063	63	5	0	2955	3017	179140980	179140918	1.34e-12	89.8
HvCMF3_query	211008_FT628_chr6H	92.063	63	5	0	2955	3017	191301655	191301593	1.34e-12	89.8
HvCMF3_query	220816_HOR_10096_chr6H	92.063	63	5	0	2955	3017	176998047	176997985	1.34e-12	89.8
HvCMF3_query	220812_HOR_13594_chr6H	92.063	63	5	0	2955	3017	180090813	180090751	1.34e-12	89.8
HvCMF3_query	220829_HID357_chr6H	92.063	63	5	0	2955	3017	189273319	189273257	1.34e-12	89.8
HvCMF3_query	220829_HID249_chr6H	92.063	63	5	0	2955	3017	180290861	180290799	1.34e-12	89.8
HvCMF3_query	220825_HID380_chr6H	92.063	63	5	0	2955	3017	175712448	175712386	1.34e-12	89.8
HvCMF3_query	220816_Akashinirki_chr6H	92.063	63	5	0	2955	3017	173609370	173609308	1.34e-12	89.8
HvCMF3_query	220809_Chikurin_Ibaraki_chr6H	92.063	63	5	0	2955	3017	191955230	191955168	1.34e-12	89.8
HvCMF3_query	220809_Chiba_ZDM02064_chr6H	92.063	63	5	0	2955	3017	195462457	195462395	1.34e-12	89.8
HvCMF3_query	220613_OUN333_chr6H	92.063	63	5	0	2955	3017	179557061	179556999	1.34e-12	89.8
HvCMF3_query	220411_10TJ18_chr6H	92.063	63	5	0	2955	3017	176774568	176774506	1.34e-12	89.8
HvCMF3_query	220322_HOR_1702_chr6H	92.063	63	5	0	2955	3017	196118908	196118846	1.34e-12	89.8
HvCMF3_query	211008_WBDC_078_chr6H	92.063	63	5	0	2955	3017	184226091	184226029	1.34e-12	89.8
HvCMF3_query	211008_HOR_19184_chr6H	92.063	63	5	0	2955	3017	185916509	185916447	1.34e-12	89.8
HvCMF3_query	211008_FT333_chr6H	92.063	63	5	0	2955	3017	183426196	183426134	1.34e-12	89.8
HvCMF3_query	211007_WBDC_133_chr6H	92.063	63	5	0	2955	3017	177149009	177148947	1.34e-12	89.8
HvCMF3_query	211007_FT286_chr6H	92.063	63	5	0	2955	3017	182081997	182081935	1.34e-12	89.8
HvCMF3_query	211008_WBDC_207_chr6H	92.063	63	5	0	2955	3017	183725329	183725267	1.34e-12	89.8
HvCMF3_query	211008_WBDC_199_chr6H	92.063	63	5	0	2955	3017	179727349	179727287	1.34e-12	89.8
HvCMF3_query	220825_HID101_chr6H	92.063	63	5	0	2955	3017	173377437	173377375	1.34e-12	89.8
HvCMF3_query	220519_HOR_13942_chr6H	92.063	63	5	0	2955	3017	176454965	176454903	1.34e-12	89.8
HvCMF3_query	220214_HOR_21595_chr6H	92.063	63	5	0	2955	3017	178265416	178265354	1.34e-12	89.8
HvCMF3_query	220825_HID055_chr6H	92.063	63	5	0	2955	3017	191842324	191842262	1.34e-12	89.8
HvCMF3_query	220812_FT11_chr6H	92.063	63	5	0	2955	3017	199357549	199357487	1.34e-12	89.8
HvCMF3_query	220809_Foma_chr6H	92.063	63	5	0	2955	3017	173529012	173528950	1.34e-12	89.8
HvCMF3_query	220613_HOR_4224_chr6H	92.063	63	5	0	2955	3017	175109737	175109675	1.34e-12	89.8
HvCMF3_query	220517_GoldenMelon_chr6H	92.063	63	5	0	2955	3017	172713055	172712993	1.34e-12	89.8
HvCMF3_query	220411_HOR_3081_chr6H	92.063	63	5	0	2955	3017	173512744	173512682	1.34e-12	89.8
HvCMF3_query	220411_Aizu6_chr6H	92.063	63	5	0	2955	3017	178511600	178511538	1.34e-12	89.8
HvCMF3_query	220322_Bonus_chr6H	92.063	63	5	0	2955	3017	170798536	170798474	1.34e-12	89.8
HvCMF3_query	220208_HOR_10892_chr6H	92.063	63	5	0	2955	3017	199261948	199261886	1.34e-12	89.8
HvCMF3_query	220131_HOR_21256_chr6H	92.063	63	5	0	2955	3017	181231773	181231711	1.34e-12	89.8
HvCMF3_query	211008_HOR_495_chr6H	92.063	63	5	0	2955	3017	178604980	178604918	1.34e-12	89.8
HvCMF3_query	211008_HOR_2180_chr6H	92.063	63	5	0	2955	3017	174695967	174695905	1.34e-12	89.8
HvCMF3_query	211008_HOR_13663_chr6H	92.063	63	5	0	2955	3017	177335056	177334994	1.34e-12	89.8
HvCMF3_query	211008_FT262_chr6H	92.063	63	5	0	2955	3017	176929908	176929846	1.34e-12	89.8
HvCMF3_query	211007_HOR_12184_chr6H	92.063	63	5	0	2955	3017	176343266	176343204	1.34e-12	89.8
HvCMF3_query	221128_Maximus_chr6H	92.063	63	5	0	2955	3017	177678510	177678448	1.34e-12	89.8
HvCMF3_query	220830_Bowman_chr6H	92.063	63	5	0	2955	3017	178673197	178673135	1.34e-12	89.8
HvCMF3_query	220816_RGT_Planet_chr6H	92.063	63	5	0	2955	3017	175522081	175522019	1.34e-12	89.8
HvCMF3_query	220809_Hocket_chr6H	92.063	63	5	0	2955	3017	177347859	177347797	1.34e-12	89.8
HvCMF3_query	220214_Golden_Promise_chr6H	92.063	63	5	0	2955	3017	175682389	175682327	1.34e-12	89.8
HvCMF3_query	211124_Barke_chr6H	92.063	63	5	0	2955	3017	174932099	174932037	1.34e-12	89.8
HvCMF3_query	211008_FT144_chr6H	92.063	63	5	0	2955	3017	180240805	180240743	1.34e-12	89.8
HvCMF3_query	220816_Du_Li_Huang_ZDM01467_chr6H	92.063	63	5	0	2955	3017	178438366	178438304	1.34e-12	89.8
HvCMF3_query	220809_HOR_1168_chr6H	92.063	63	5	0	2955	3017	184290400	184290338	1.34e-12	89.8
HvCMF3_query	220613_HOR_21599_chr6H	92.063	63	5	0	2955	3017	184158478	184158416	1.34e-12	89.8
HvCMF3_query	220519_HOR_3365_chr6H	92.063	63	5	0	2955	3017	173963437	173963375	1.34e-12	89.8
HvCMF3_query	220503_HOR_7552_chr6H	92.063	63	5	0	2955	3017	179310842	179310780	1.34e-12	89.8
HvCMF3_query	220131_HOR_9972_chr6H	92.063	63	5	0	2955	3017	182373088	182373026	1.34e-12	89.8
HvCMF3_query	211228_HOR_2779_chr6H	92.063	63	5	0	2955	3017	193612830	193612768	1.34e-12	89.8
HvCMF3_query	211227_HOR_3474_chr6H	92.063	63	5	0	2955	3017	183974128	183974066	1.34e-12	89.8
HvCMF3_query	211207_HOR_18321_chr6H	92.063	63	5	0	2955	3017	181098221	181098159	1.34e-12	89.8
HvCMF3_query	211206_HOR_14273_chr6H	92.063	63	5	0	2955	3017	180135243	180135181	1.34e-12	89.8
HvCMF3_query	211129_HOR_7385_chr6H	92.063	63	5	0	2955	3017	199951207	199951145	1.34e-12	89.8
HvCMF3_query	211129_HOR_2830_chr6H	92.063	63	5	0	2955	3017	176553340	176553278	1.34e-12	89.8
HvCMF3_query	220812_WBDC_348_chr6H	92.063	63	5	0	2955	3017	196436553	196436491	1.34e-12	89.8
HvCMF3_query	211221_HOR_14121_chr6H	92.063	63	5	0	2955	3017	176942703	176942641	1.34e-12	89.8
HvCMF3_query	211008_HOR_7172_chr6H	92.063	63	5	0	2955	3017	187451327	187451265	1.34e-12	89.8
HvCMF3_query	211008_WBDC_103_chr6H	92.063	63	5	0	2955	3017	195336553	195336491	1.34e-12	89.8
HvCMF3_query	211008_FT880_chr6H	92.063	63	5	0	2955	3017	182947278	182947216	1.34e-12	89.8
HvCMF3_query	220817_FT67_chr6H	92.063	63	5	0	2955	3017	186025806	186025744	1.34e-12	89.8
HvCMF3_query	220825_HID101_chr2H	92.063	63	4	1	2848	2910	435569937	435569998	4.83e-12	87.9
HvCMF3_query	211207_WBDC_237_chr6H	92	50	4	0	2915	2964	562873189	562873238	4.87e-07	71.3
HvCMF3_query	220829_HID357_chr6H	92	50	4	0	2915	2964	559389495	559389544	4.87e-07	71.3
HvCMF3_query	220829_HID249_chr6H	92	50	4	0	2915	2964	547837944	547837993	4.87e-07	71.3
HvCMF3_query	220322_HOR_1702_chr6H	92	50	4	0	2915	2964	571612813	571612862	4.87e-07	71.3
HvCMF3_query	211008_WBDC_078_chr6H	92	50	4	0	2957	3006	5151192	5151241	4.87e-07	71.3
HvCMF3_query	211008_WBDC_199_chr6H	92	50	4	0	2957	3006	5643702	5643751	4.87e-07	71.3
HvCMF3_query	211008_FT262_chr6H	92	50	4	0	2915	2964	550616756	550616805	4.87e-07	71.3
HvCMF3_query	211008_FT144_chr6H	92	50	4	0	2957	3006	4623450	4623499	4.87e-07	71.3
HvCMF3_query	220519_HOR_3365_chr6H	92	50	4	0	2957	3006	5564905	5564954	4.87e-07	71.3
HvCMF3_query	211008_FT880_chr5H	92	75	5	1	2933	3007	412735344	412735271	4.8e-17	104
HvCMF3_query	211207_WBDC_237_chr5H	92	50	3	1	2848	2897	521982161	521982209	1.75e-06	69.4
HvCMF3_query	220829_HID357_chr5H	92	75	5	1	2933	3007	432129066	432128993	4.8e-17	104
HvCMF3_query	220810_Igri_chr6H	91.935	62	5	0	2957	3018	500875087	500875148	4.83e-12	87.9
HvCMF3_query	220518_HOR_13821_chr6H	91.935	62	5	0	2957	3018	506576540	506576601	4.83e-12	87.9
HvCMF3_query	211222_HOR_21322_chr6H	91.935	62	5	0	2957	3018	498800742	498800803	4.83e-12	87.9
HvCMF3_query	211126_HOR_8117_chr6H	91.935	62	5	0	2957	3018	500959328	500959389	4.83e-12	87.9
HvCMF3_query	200416_MorexV3_chr6H	91.935	62	5	0	2957	3018	508178345	508178406	4.83e-12	87.9
HvCMF3_query	220613_HOR_10350_chr6H	91.935	62	5	0	2957	3018	507283396	507283457	4.83e-12	87.9
HvCMF3_query	220503_HOR_9043_chr6H	91.935	62	5	0	2957	3018	506362545	506362606	4.83e-12	87.9
HvCMF3_query	211126_HOR_6220_chr6H	91.935	62	5	0	2957	3018	502748971	502749032	4.83e-12	87.9
HvCMF3_query	220816_HOR_10096_chr6H	91.935	62	5	0	2957	3018	501117801	501117862	4.83e-12	87.9
HvCMF3_query	220825_HID380_chr6H	91.935	62	5	0	2957	3018	503073820	503073881	4.83e-12	87.9
HvCMF3_query	220816_Akashinirki_chr6H	91.935	62	5	0	2957	3018	499854927	499854988	4.83e-12	87.9
HvCMF3_query	211007_FT286_chr6H	91.935	62	5	0	2957	3018	508906133	508906194	4.83e-12	87.9
HvCMF3_query	211008_WBDC_199_chr6H	91.935	62	5	0	2957	3018	505192633	505192694	4.83e-12	87.9
HvCMF3_query	211008_WBDC_184_chr6H	91.935	62	5	0	2957	3018	501933431	501933492	4.83e-12	87.9
HvCMF3_query	220519_HOR_13942_chr6H	91.935	62	5	0	2957	3018	499414192	499414253	4.83e-12	87.9
HvCMF3_query	220214_HOR_21595_chr6H	91.935	62	5	0	2957	3018	500998652	500998713	4.83e-12	87.9
HvCMF3_query	220809_Foma_chr6H	91.935	62	5	0	2957	3018	500727266	500727327	4.83e-12	87.9
HvCMF3_query	220411_HOR_3081_chr6H	91.935	62	5	0	2957	3018	498497402	498497463	4.83e-12	87.9
HvCMF3_query	220322_Bonus_chr6H	91.935	62	5	0	2957	3018	496624698	496624759	4.83e-12	87.9
HvCMF3_query	220208_HOR_10892_chr6H	91.935	62	5	0	2957	3018	524175885	524175946	4.83e-12	87.9
HvCMF3_query	220131_HOR_21256_chr6H	91.935	62	5	0	2957	3018	504202141	504202202	4.83e-12	87.9
HvCMF3_query	211008_HOR_495_chr6H	91.935	62	5	0	2957	3018	502199372	502199433	4.83e-12	87.9
HvCMF3_query	221128_Maximus_chr6H	91.935	62	5	0	2957	3018	502754416	502754477	4.83e-12	87.9
HvCMF3_query	220830_Bowman_chr6H	91.935	62	5	0	2957	3018	502083175	502083236	4.83e-12	87.9
HvCMF3_query	220809_Hocket_chr6H	91.935	62	5	0	2957	3018	501753657	501753718	4.83e-12	87.9
HvCMF3_query	220214_Golden_Promise_chr6H	91.935	62	5	0	2957	3018	504454846	504454907	4.83e-12	87.9
HvCMF3_query	211124_Barke_chr6H	91.935	62	5	0	2957	3018	503739035	503739096	4.83e-12	87.9
HvCMF3_query	220816_Du_Li_Huang_ZDM01467_chr6H	91.935	62	5	0	2957	3018	510352739	510352800	4.83e-12	87.9
HvCMF3_query	220809_HOR_1168_chr6H	91.935	62	5	0	2957	3018	512016694	512016755	4.83e-12	87.9
HvCMF3_query	220519_HOR_3365_chr6H	91.935	62	5	0	2957	3018	503316436	503316497	4.83e-12	87.9
HvCMF3_query	220503_HOR_7552_chr6H	91.935	62	5	0	2957	3018	505308535	505308596	4.83e-12	87.9
HvCMF3_query	211228_HOR_2779_chr6H	91.935	62	5	0	2957	3018	522944303	522944364	4.83e-12	87.9
HvCMF3_query	211227_HOR_3474_chr6H	91.935	62	5	0	2957	3018	513602003	513602064	4.83e-12	87.9
HvCMF3_query	211206_HOR_14273_chr6H	91.935	62	5	0	2957	3018	508579604	508579665	4.83e-12	87.9
HvCMF3_query	211129_HOR_7385_chr6H	91.935	62	5	0	2957	3018	524349137	524349198	4.83e-12	87.9
HvCMF3_query	211129_HOR_2830_chr6H	91.935	62	5	0	2957	3018	500711273	500711334	4.83e-12	87.9
HvCMF3_query	211008_HOR_7172_chr6H	91.935	62	5	0	2957	3018	515252675	515252736	4.83e-12	87.9
HvCMF3_query	211008_WBDC_199_chr3H	91.935	62	5	0	2852	2913	527134118	527134057	4.83e-12	87.9
HvCMF3_query	211008_WBDC_199_chr2H	91.803	61	3	2	2957	3016	22872005	22871946	6.25e-11	84.2
HvCMF3_query	220518_HOR_13821_chr6H	91.667	60	4	1	2957	3016	537774571	537774629	2.25e-10	82.4
HvCMF3_query	220503_HOR_8148_chr6H	91.667	60	4	1	2957	3016	539177700	539177758	2.25e-10	82.4
HvCMF3_query	211222_HOR_21322_chr6H	91.667	60	4	1	2957	3016	528754271	528754329	2.25e-10	82.4
HvCMF3_query	211126_HOR_8117_chr6H	91.667	60	4	1	2957	3016	530996005	530996063	2.25e-10	82.4
HvCMF3_query	211008_HOR_14061_chr6H	91.667	60	4	1	2957	3016	541193735	541193793	2.25e-10	82.4
HvCMF3_query	220613_HOR_10350_chr6H	91.667	60	4	1	2957	3016	536856904	536856962	2.25e-10	82.4
HvCMF3_query	220503_HOR_9043_chr6H	91.667	60	4	1	2957	3016	535937146	535937204	2.25e-10	82.4
HvCMF3_query	211207_WBDC_237_chr6H	91.667	60	4	1	2957	3016	552606121	552606179	2.25e-10	82.4
HvCMF3_query	211126_HOR_6220_chr6H	91.667	60	4	1	2957	3016	533179130	533179188	2.25e-10	82.4
HvCMF3_query	211008_FT628_chr6H	91.667	60	4	1	2957	3016	545265688	545265746	2.25e-10	82.4
HvCMF3_query	220816_HOR_10096_chr6H	91.667	60	4	1	2957	3016	531795582	531795640	2.25e-10	82.4
HvCMF3_query	220812_HOR_13594_chr6H	91.667	60	4	1	2957	3016	531939732	531939790	2.25e-10	82.4
HvCMF3_query	220825_HID380_chr6H	91.667	60	4	1	2957	3016	534506643	534506701	2.25e-10	82.4
HvCMF3_query	220816_Akashinirki_chr6H	91.667	60	4	1	2957	3016	530954139	530954197	2.25e-10	82.4
HvCMF3_query	220809_Chikurin_Ibaraki_chr6H	91.667	60	4	1	2957	3016	553826012	553826070	2.25e-10	82.4
HvCMF3_query	220809_Chiba_ZDM02064_chr6H	91.667	60	4	1	2957	3016	557908055	557908113	2.25e-10	82.4
HvCMF3_query	220613_OUN333_chr6H	91.667	60	4	1	2957	3016	541281481	541281539	2.25e-10	82.4
HvCMF3_query	220411_10TJ18_chr6H	91.667	60	4	1	2957	3016	535716318	535716376	2.25e-10	82.4
HvCMF3_query	220322_HOR_1702_chr6H	91.667	60	4	1	2957	3016	562066877	562066935	2.25e-10	82.4
HvCMF3_query	211008_HOR_19184_chr6H	91.667	60	4	1	2957	3016	553700498	553700556	2.25e-10	82.4
HvCMF3_query	211007_WBDC_133_chr6H	91.667	60	4	1	2957	3016	532741202	532741260	2.25e-10	82.4
HvCMF3_query	211007_FT286_chr6H	91.667	60	4	1	2957	3016	541741466	541741524	2.25e-10	82.4
HvCMF3_query	211008_WBDC_199_chr6H	91.667	60	4	1	2957	3016	535463058	535463116	2.25e-10	82.4
HvCMF3_query	220519_HOR_13942_chr6H	91.667	60	4	1	2957	3016	530602626	530602684	2.25e-10	82.4
HvCMF3_query	220214_HOR_21595_chr6H	91.667	60	4	1	2957	3016	531447206	531447264	2.25e-10	82.4
HvCMF3_query	220825_HID055_chr6H	91.667	60	4	1	2957	3016	551207483	551207541	2.25e-10	82.4
HvCMF3_query	220809_Foma_chr6H	91.667	60	4	1	2957	3016	530659359	530659417	2.25e-10	82.4
HvCMF3_query	220613_HOR_4224_chr6H	91.667	60	5	0	2957	3016	503217215	503217274	6.25e-11	84.2
HvCMF3_query	220517_GoldenMelon_chr6H	91.667	60	5	0	2957	3016	499848473	499848532	6.25e-11	84.2
HvCMF3_query	220411_Aizu6_chr6H	91.667	60	5	0	2957	3016	505715975	505716034	6.25e-11	84.2
HvCMF3_query	220322_Bonus_chr6H	91.667	60	4	1	2957	3016	528559534	528559592	2.25e-10	82.4
HvCMF3_query	220208_HOR_10892_chr6H	91.667	60	4	1	2957	3016	554416044	554416102	2.25e-10	82.4
HvCMF3_query	220131_HOR_21256_chr6H	91.667	60	4	1	2957	3016	535011232	535011290	2.25e-10	82.4
HvCMF3_query	211008_HOR_2180_chr6H	91.667	60	5	0	2957	3016	500592499	500592558	6.25e-11	84.2
HvCMF3_query	211008_HOR_13663_chr6H	91.667	60	5	0	2957	3016	502216138	502216197	6.25e-11	84.2
HvCMF3_query	211007_HOR_12184_chr6H	91.667	60	5	0	2957	3016	503011887	503011946	6.25e-11	84.2
HvCMF3_query	211007_HOR_12184_chr6H	91.667	60	4	1	2957	3016	533015842	533015900	2.25e-10	82.4
HvCMF3_query	221128_Maximus_chr6H	91.667	60	4	1	2957	3016	534082055	534082113	2.25e-10	82.4
HvCMF3_query	220816_RGT_Planet_chr6H	91.667	60	5	0	2957	3016	498856619	498856678	6.25e-11	84.2
HvCMF3_query	220816_RGT_Planet_chr6H	91.667	60	4	1	2957	3016	529473576	529473634	2.25e-10	82.4
HvCMF3_query	220809_Hocket_chr6H	91.667	60	4	1	2957	3016	533136241	533136299	2.25e-10	82.4
HvCMF3_query	220214_Golden_Promise_chr6H	91.667	60	4	1	2957	3016	536016702	536016760	2.25e-10	82.4
HvCMF3_query	211124_Barke_chr6H	91.667	60	4	1	2957	3016	535721741	535721799	2.25e-10	82.4
HvCMF3_query	211008_FT144_chr6H	91.667	60	4	1	2957	3016	541986150	541986208	2.25e-10	82.4
HvCMF3_query	220816_Du_Li_Huang_ZDM01467_chr6H	91.667	60	4	1	2957	3016	541912669	541912727	2.25e-10	82.4
HvCMF3_query	220809_HOR_1168_chr6H	91.667	60	4	1	2957	3016	542169679	542169737	2.25e-10	82.4
HvCMF3_query	220519_HOR_3365_chr6H	91.667	60	4	1	2957	3016	535422954	535423012	2.25e-10	82.4
HvCMF3_query	220503_HOR_7552_chr6H	91.667	60	4	1	2957	3016	535958756	535958814	2.25e-10	82.4
HvCMF3_query	211228_HOR_2779_chr6H	91.667	60	4	1	2957	3016	553095892	553095950	2.25e-10	82.4
HvCMF3_query	211227_HOR_3474_chr6H	91.667	60	4	1	2957	3016	544667199	544667257	2.25e-10	82.4
HvCMF3_query	211207_HOR_18321_chr6H	91.667	60	4	1	2957	3016	537663242	537663300	2.25e-10	82.4
HvCMF3_query	211206_HOR_14273_chr6H	91.667	60	4	1	2957	3016	539649645	539649703	2.25e-10	82.4
HvCMF3_query	211129_HOR_7385_chr6H	91.667	60	4	1	2957	3016	555691570	555691628	2.25e-10	82.4
HvCMF3_query	211129_HOR_2830_chr6H	91.667	60	4	1	2957	3016	530767962	530768020	2.25e-10	82.4
HvCMF3_query	220812_WBDC_348_chr6H	91.667	60	4	1	2957	3016	560900596	560900654	2.25e-10	82.4
HvCMF3_query	211221_HOR_14121_chr6H	91.667	60	4	1	2957	3016	531786379	531786437	2.25e-10	82.4
HvCMF3_query	220817_FT67_chr6H	91.667	60	4	1	2957	3016	544461653	544461595	2.25e-10	82.4
HvCMF3_query	220817_FT67_chr5H	91.667	60	5	0	2957	3016	545691462	545691521	6.25e-11	84.2
HvCMF3_query	220812_WBDC_349_chr5H	91.667	48	4	0	2858	2905	590201243	590201196	6.29e-06	67.6
HvCMF3_query	220208_HOR_10892_chr5H	91.667	48	4	0	2858	2905	585043751	585043704	6.29e-06	67.6
HvCMF3_query	211008_WBDC_103_chr5H	91.667	60	5	0	2957	3016	548113304	548113363	6.25e-11	84.2
HvCMF3_query	211008_FT144_chr5H	91.667	48	4	0	2858	2905	605592815	605592768	6.29e-06	67.6
HvCMF3_query	220816_RGT_Planet_chr3H	91.667	48	4	0	2866	2913	521987268	521987221	6.29e-06	67.6
HvCMF3_query	220810_Igri_chr3H	91.667	48	4	0	2866	2913	520122410	520122363	6.29e-06	67.6
HvCMF3_query	220809_Foma_chr3H	91.667	48	4	0	2866	2913	520566709	520566662	6.29e-06	67.6
HvCMF3_query	220322_Bonus_chr3H	91.667	48	4	0	2866	2913	520184406	520184359	6.29e-06	67.6
HvCMF3_query	220214_Golden_Promise_chr3H	91.667	48	4	0	2866	2913	520281195	520281148	6.29e-06	67.6
HvCMF3_query	211124_Barke_chr3H	91.667	48	4	0	2866	2913	523888697	523888650	6.29e-06	67.6
HvCMF3_query	220812_FT11_chr2H	91.667	60	5	0	2957	3016	25591963	25591904	6.25e-11	84.2
HvCMF3_query	211007_FT286_chr5H	91.667	60	5	0	2957	3016	537596687	537596746	6.25e-11	84.2
HvCMF3_query	220812_WBDC_348_chr2H	91.667	60	5	0	2957	3016	27949300	27949241	6.25e-11	84.2
HvCMF3_query	211227_HOR_3474_chr2H	91.667	60	5	0	2957	3016	15993049	15992990	6.25e-11	84.2
HvCMF3_query	221128_Maximus_chr5H	91.667	48	4	0	2858	2905	587434217	587434170	6.29e-06	67.6
HvCMF3_query	220829_HID357_chr1H	91.667	60	5	0	2957	3016	474099784	474099843	6.25e-11	84.2
HvCMF3_query	220613_OUN333_chr2H	91.667	60	5	0	2957	3016	14249641	14249582	6.25e-11	84.2
HvCMF3_query	211008_FT880_chr2H	91.667	60	5	0	2957	3016	14932780	14932721	6.25e-11	84.2
HvCMF3_query	211007_WBDC_133_chr2H	91.667	60	5	0	2957	3016	24173764	24173705	6.25e-11	84.2
HvCMF3_query	220825_HID055_chr5H	91.667	60	5	0	2957	3016	553599320	553599379	6.25e-11	84.2
HvCMF3_query	211008_WBDC_199_chr5H	91.667	48	4	0	2858	2905	591869658	591869611	6.29e-06	67.6
HvCMF3_query	211221_HOR_14121_chr3H	91.667	48	4	0	2866	2913	525102839	525102792	6.29e-06	67.6
HvCMF3_query	220825_HID380_chr7H	91.525	59	5	0	2958	3016	548045407	548045349	2.25e-10	82.4
HvCMF3_query	220816_Du_Li_Huang_ZDM01467_chr7H	91.525	59	5	0	2958	3016	555082409	555082351	2.25e-10	82.4
HvCMF3_query	220613_OUN333_chr7H	91.525	59	5	0	2958	3016	562953018	562952960	2.25e-10	82.4
HvCMF3_query	220503_HOR_7552_chr7H	91.525	59	5	0	2958	3016	562127825	562127767	2.25e-10	82.4
HvCMF3_query	220411_10TJ18_chr7H	91.525	59	5	0	2958	3016	563642980	563642922	2.25e-10	82.4
HvCMF3_query	211227_HOR_3474_chr7H	91.525	59	5	0	2958	3016	555640945	555640887	2.25e-10	82.4
HvCMF3_query	211008_HOR_19184_chr7H	91.525	59	5	0	2958	3016	556939867	556939809	2.25e-10	82.4
HvCMF3_query	211008_HOR_14061_chr7H	91.525	59	5	0	2958	3016	550918362	550918304	2.25e-10	82.4
HvCMF3_query	211206_HOR_14273_chr7H	91.525	59	5	0	2958	3016	558592144	558592086	2.25e-10	82.4
HvCMF3_query	220812_WBDC_348_chr4H	91.525	59	5	0	2958	3016	1651998	1651940	2.25e-10	82.4
HvCMF3_query	220519_HOR_3365_chr4H	91.525	59	5	0	2958	3016	2314240	2314182	2.25e-10	82.4
HvCMF3_query	211227_HOR_3474_chr4H	91.525	59	5	0	2958	3016	1290979	1290921	2.25e-10	82.4
HvCMF3_query	211221_HOR_14121_chr4H	91.525	59	5	0	2958	3016	883873	883815	2.25e-10	82.4
HvCMF3_query	211129_HOR_2830_chr4H	91.525	59	5	0	2958	3016	1443340	1443282	2.25e-10	82.4
HvCMF3_query	211008_FT628_chr4H	91.525	59	5	0	2958	3016	1271448	1271390	2.25e-10	82.4
HvCMF3_query	220816_Akashinirki_chr7H	91.525	59	5	0	2958	3016	554573264	554573206	2.25e-10	82.4
HvCMF3_query	220816_Akashinirki_chr7H	91.525	59	5	0	2958	3016	555903167	555903109	2.25e-10	82.4
HvCMF3_query	211008_WBDC_184_chr7H	91.525	59	5	0	2958	3016	565927951	565927893	2.25e-10	82.4
HvCMF3_query	211008_HOR_495_chr7H	91.525	59	5	0	2958	3016	556543038	556542980	2.25e-10	82.4
HvCMF3_query	220613_HOR_21599_chr7H	91.525	59	5	0	2958	3016	558778882	558778824	2.25e-10	82.4
HvCMF3_query	220518_HOR_13821_chr7H	91.525	59	5	0	2958	3016	554261639	554261581	2.25e-10	82.4
HvCMF3_query	211221_HOR_14121_chr7H	91.525	59	5	0	2958	3016	557170114	557170056	2.25e-10	82.4
HvCMF3_query	211008_HOR_7172_chr7H	91.525	59	5	0	2958	3016	556544984	556544926	2.25e-10	82.4
HvCMF3_query	220131_HOR_21256_chr7H	91.525	59	5	0	2958	3016	553003465	553003407	2.25e-10	82.4
HvCMF3_query	211129_HOR_2830_chr7H	91.525	59	5	0	2958	3016	551225224	551225166	2.25e-10	82.4
HvCMF3_query	221128_Maximus_chr7H	91.525	59	5	0	2958	3016	556987088	556987030	2.25e-10	82.4
HvCMF3_query	220830_Bowman_chr7H	91.525	59	5	0	2958	3016	557688913	557688855	2.25e-10	82.4
HvCMF3_query	220816_RGT_Planet_chr7H	91.525	59	5	0	2958	3016	503668552	503668610	2.25e-10	82.4
HvCMF3_query	220816_HOR_10096_chr7H	91.525	59	5	0	2958	3016	558260403	558260345	2.25e-10	82.4
HvCMF3_query	220812_HOR_13594_chr7H	91.525	59	5	0	2958	3016	556305535	556305477	2.25e-10	82.4
HvCMF3_query	220810_Igri_chr7H	91.525	59	5	0	2958	3016	554945024	554944966	2.25e-10	82.4
HvCMF3_query	220809_HOR_1168_chr7H	91.525	59	5	0	2958	3016	560744638	560744580	2.25e-10	82.4
HvCMF3_query	220809_Chikurin_Ibaraki_chr7H	91.525	59	5	0	2958	3016	551708886	551708828	2.25e-10	82.4
HvCMF3_query	220809_Chikurin_Ibaraki_chr7H	91.525	59	5	0	2958	3016	553038798	553038740	2.25e-10	82.4
HvCMF3_query	220809_Chiba_ZDM02064_chr7H	91.525	59	5	0	2958	3016	551674594	551674536	2.25e-10	82.4
HvCMF3_query	220613_HOR_4224_chr7H	91.525	59	5	0	2958	3016	554593849	554593791	2.25e-10	82.4
HvCMF3_query	220613_HOR_4224_chr7H	91.525	59	5	0	2958	3016	555923764	555923706	2.25e-10	82.4
HvCMF3_query	220519_HOR_3365_chr7H	91.525	59	5	0	2958	3016	554713108	554713050	2.25e-10	82.4
HvCMF3_query	220519_HOR_13942_chr7H	91.525	59	5	0	2958	3016	554403592	554403534	2.25e-10	82.4
HvCMF3_query	220503_HOR_8148_chr7H	91.525	59	5	0	2958	3016	550531448	550531390	2.25e-10	82.4
HvCMF3_query	220411_HOR_3081_chr7H	91.525	59	5	0	2958	3016	555665935	555665877	2.25e-10	82.4
HvCMF3_query	220411_Aizu6_chr7H	91.525	59	5	0	2958	3016	556692588	556692530	2.25e-10	82.4
HvCMF3_query	220411_Aizu6_chr7H	91.525	59	5	0	2958	3016	558022520	558022462	2.25e-10	82.4
HvCMF3_query	220411_Aizu6_chr7H	91.525	59	5	0	2958	3016	560219135	560219077	2.25e-10	82.4
HvCMF3_query	220322_Bonus_chr7H	91.525	59	5	0	2958	3016	556653232	556653174	2.25e-10	82.4
HvCMF3_query	220214_Golden_Promise_chr7H	91.525	59	5	0	2958	3016	554600545	554600487	2.25e-10	82.4
HvCMF3_query	220131_HOR_9972_chr7H	91.525	59	5	0	2958	3016	556696221	556696163	2.25e-10	82.4
HvCMF3_query	211222_HOR_21322_chr7H	91.525	59	5	0	2958	3016	549455163	549455105	2.25e-10	82.4
HvCMF3_query	211126_HOR_8117_chr7H	91.525	59	5	0	2958	3016	552494141	552494083	2.25e-10	82.4
HvCMF3_query	211124_Barke_chr7H	91.525	59	5	0	2958	3016	551908185	551908127	2.25e-10	82.4
HvCMF3_query	220809_HOR_1168_chr4H	91.228	57	3	1	2955	3009	582073855	582073799	1.05e-08	76.8
HvCMF3_query	211007_FT286_chr1H	91.071	56	3	2	2955	3009	458877633	458877687	3.76e-08	75
HvCMF3_query	220817_FT67_chr4H	90.909	55	3	1	2957	3009	583767406	583767352	1.35e-07	73.1
HvCMF3_query	220517_GoldenMelon_chr4H	90.909	55	3	1	2957	3009	579988126	579988072	1.35e-07	73.1
HvCMF3_query	220503_HOR_8148_chr4H	90.909	55	3	1	2957	3009	580525956	580525902	1.35e-07	73.1
HvCMF3_query	220131_HOR_21256_chr4H	90.909	55	3	1	2957	3009	581859836	581859782	1.35e-07	73.1
HvCMF3_query	211008_WBDC_184_chr4H	90.909	55	3	1	2957	3009	586773041	586772987	1.35e-07	73.1
HvCMF3_query	211008_HOR_14061_chr4H	90.909	55	3	1	2957	3009	580476606	580476552	1.35e-07	73.1
HvCMF3_query	211007_HOR_12541_chr4H	90.909	55	3	1	2957	3009	584838269	584838215	1.35e-07	73.1
HvCMF3_query	211007_HOR_12184_chr4H	90.909	55	3	1	2957	3009	577873656	577873602	1.35e-07	73.1
HvCMF3_query	220812_WBDC_348_chr7H	90.909	66	4	2	2941	3006	108117823	108117886	4.83e-12	87.9
HvCMF3_query	211207_WBDC_237_chr7H	90.909	55	5	0	2955	3009	609367711	609367765	3.76e-08	75
HvCMF3_query	220829_HID249_chr6H	90.789	76	6	1	2933	3008	4928170	4928244	6.21e-16	100
HvCMF3_query	211007_FT286_chr2H	90.789	76	5	2	2934	3009	17390046	17389973	6.21e-16	100
HvCMF3_query	211222_HOR_21322_chr6H	90.625	64	4	2	2957	3019	12901468	12901406	6.25e-11	84.2
HvCMF3_query	220817_FT67_chr5H	90.625	64	0	6	2957	3017	508902372	508902312	8.09e-10	80.5
HvCMF3_query	220812_WBDC_348_chr5H	90.625	64	0	6	2957	3017	499281570	499281510	8.09e-10	80.5
HvCMF3_query	220812_FT11_chr5H	90.625	64	0	6	2957	3017	513255709	513255649	8.09e-10	80.5
HvCMF3_query	211008_WBDC_103_chr5H	90.625	64	0	6	2957	3017	509001962	509001902	8.09e-10	80.5
HvCMF3_query	211008_FT144_chr5H	90.625	64	0	6	2957	3017	520634403	520634343	8.09e-10	80.5
HvCMF3_query	220829_HID249_chr5H	90.625	64	0	6	2957	3017	501351747	501351687	8.09e-10	80.5
HvCMF3_query	220214_HOR_21595_chr2H	90.625	64	5	1	2938	3001	487016015	487016077	6.25e-11	84.2
HvCMF3_query	211222_HOR_21322_chr2H	90.625	64	5	1	2938	3001	482870462	482870524	6.25e-11	84.2
HvCMF3_query	211008_HOR_14061_chr2H	90.625	64	5	1	2938	3001	487316449	487316511	6.25e-11	84.2
HvCMF3_query	220322_HOR_1702_chr2H	90.625	64	5	1	2938	3001	485997619	485997681	6.25e-11	84.2
HvCMF3_query	220131_HOR_21256_chr2H	90.625	64	5	1	2938	3001	487798878	487798940	6.25e-11	84.2
HvCMF3_query	211207_HOR_18321_chr2H	90.625	64	5	1	2938	3001	488108858	488108920	6.25e-11	84.2
HvCMF3_query	211008_FT628_chr5H	90.625	64	0	6	2957	3017	497540179	497540119	8.09e-10	80.5
HvCMF3_query	211008_WBDC_207_chr3H	90.566	53	4	1	2957	3009	488053734	488053785	1.75e-06	69.4
HvCMF3_query	211008_FT262_chr3H	90.566	53	4	1	2957	3009	488924094	488924145	1.75e-06	69.4
HvCMF3_query	220829_HID249_chr4H	90.566	53	5	0	2957	3009	578433001	578432949	4.87e-07	71.3
HvCMF3_query	211008_WBDC_207_chr4H	90.566	53	5	0	2957	3009	581757282	581757230	4.87e-07	71.3
HvCMF3_query	211008_WBDC_078_chr4H	90.566	53	5	0	2957	3009	577535549	577535497	4.87e-07	71.3
HvCMF3_query	211008_FT880_chr4H	90.566	53	5	0	2957	3009	578341708	578341656	4.87e-07	71.3
HvCMF3_query	211008_FT333_chr4H	90.566	53	5	0	2957	3009	574023516	574023464	4.87e-07	71.3
HvCMF3_query	211007_FT286_chr4H	90.566	53	5	0	2957	3009	586755547	586755495	4.87e-07	71.3
HvCMF3_query	220829_HID357_chr4H	90.566	53	5	0	2957	3009	579017818	579017766	4.87e-07	71.3
HvCMF3_query	220829_HID249_chr7H	90.566	53	5	0	2852	2904	628623979	628623927	4.87e-07	71.3
HvCMF3_query	220829_HID249_chr3H	90.566	53	4	1	2957	3009	485355913	485355964	1.75e-06	69.4
HvCMF3_query	211008_WBDC_184_chr6H	90.476	63	6	0	2955	3017	178188649	178188587	6.25e-11	84.2
HvCMF3_query	211008_FT880_chr3H	90.476	63	4	2	2955	3016	560424999	560425060	2.25e-10	82.4
HvCMF3_query	211008_HOR_19184_chr3H	90.476	63	4	2	2955	3016	449212782	449212721	2.25e-10	82.4
HvCMF3_query	211007_HOR_12541_chr3H	90.476	63	4	2	2852	2913	470365840	470365901	2.25e-10	82.4
HvCMF3_query	220503_HOR_9043_chr2H	90.476	63	5	1	2848	2910	441676181	441676242	2.25e-10	82.4
HvCMF3_query	211007_FT286_chr1H	90.476	63	5	1	2955	3016	452674171	452674109	2.25e-10	82.4
HvCMF3_query	220829_HID249_chr3H	90.476	63	4	2	2955	3016	556461163	556461224	2.25e-10	82.4
HvCMF3_query	220812_WBDC_349_chr3H	90.385	52	4	1	2958	3009	176671050	176671100	6.29e-06	67.6
HvCMF3_query	220816_HOR_10096_chr3H	90.385	52	4	1	2958	3009	177469176	177469226	6.29e-06	67.6
HvCMF3_query	220613_HOR_4224_chr3H	90.385	52	4	1	2958	3009	173024056	173024106	6.29e-06	67.6
HvCMF3_query	220613_HOR_10350_chr3H	90.385	52	5	0	2957	3008	32062450	32062501	1.75e-06	69.4
HvCMF3_query	220519_HOR_3365_chr3H	90.385	52	4	1	2958	3009	175170544	175170594	6.29e-06	67.6
HvCMF3_query	220411_HOR_3081_chr3H	90.385	52	4	1	2958	3009	175536374	175536424	6.29e-06	67.6
HvCMF3_query	220411_Aizu6_chr3H	90.385	52	4	1	2958	3009	175917169	175917219	6.29e-06	67.6
HvCMF3_query	220208_HOR_10892_chr3H	90.385	52	4	1	2958	3009	176769786	176769836	6.29e-06	67.6
HvCMF3_query	220131_HOR_9972_chr3H	90.385	52	4	1	2958	3009	175755104	175755154	6.29e-06	67.6
HvCMF3_query	211207_HOR_18321_chr3H	90.385	52	4	1	2958	3009	174664047	174664097	6.29e-06	67.6
HvCMF3_query	211008_HOR_19184_chr3H	90.385	52	4	1	2958	3009	172075966	172076016	6.29e-06	67.6
HvCMF3_query	211008_HOR_13663_chr3H	90.385	52	4	1	2958	3009	174158808	174158858	6.29e-06	67.6
HvCMF3_query	220613_OUN333_chr3H	90.385	52	4	1	2958	3009	175227347	175227397	6.29e-06	67.6
HvCMF3_query	211008_WBDC_103_chr3H	90.385	52	4	1	2958	3009	176731992	176732042	6.29e-06	67.6
HvCMF3_query	220812_WBDC_348_chr3H	90.385	52	4	1	2958	3009	175699173	175699223	6.29e-06	67.6
HvCMF3_query	211007_HOR_12541_chr3H	90.385	52	4	1	2958	3009	171644100	171644150	6.29e-06	67.6
HvCMF3_query	211008_FT628_chr3H	90.385	52	4	1	2958	3009	174698846	174698896	6.29e-06	67.6
HvCMF3_query	211222_HOR_21322_chr3H	90.385	52	4	1	2958	3009	175515805	175515855	6.29e-06	67.6
HvCMF3_query	211207_WBDC_237_chr2H	90.385	104	7	3	2915	3017	642143926	642144027	6.12e-26	134
HvCMF3_query	211008_FT628_chr2H	90.385	104	7	3	2915	3017	661806763	661806662	6.12e-26	134
HvCMF3_query	220825_HID101_chr3H	90.385	52	4	1	2958	3009	176948509	176948559	6.29e-06	67.6
HvCMF3_query	220613_HOR_21599_chr3H	90.385	52	4	1	2958	3009	177232382	177232432	6.29e-06	67.6
HvCMF3_query	220812_WBDC_348_chr5H	90.323	62	6	0	2955	3016	21619730	21619791	2.25e-10	82.4
HvCMF3_query	220810_Igri_chr5H	90.323	62	6	0	2955	3016	24246723	24246784	2.25e-10	82.4
HvCMF3_query	220519_HOR_13942_chr5H	90.323	62	6	0	2955	3016	24735140	24735201	2.25e-10	82.4
HvCMF3_query	220208_HOR_10892_chr5H	90.323	62	6	0	2955	3016	24806584	24806645	2.25e-10	82.4
HvCMF3_query	211221_HOR_14121_chr5H	90.323	62	6	0	2955	3016	24039560	24039621	2.25e-10	82.4
HvCMF3_query	211008_FT880_chr5H	90.323	62	6	0	2955	3016	20210141	20210202	2.25e-10	82.4
HvCMF3_query	211008_FT262_chr5H	90.323	62	6	0	2955	3016	20882048	20882109	2.25e-10	82.4
HvCMF3_query	211008_FT144_chr5H	90.323	62	6	0	2955	3016	21043917	21043978	2.25e-10	82.4
HvCMF3_query	211008_FT144_chr5H	90.323	62	6	0	2955	3016	590523922	590523983	2.25e-10	82.4
HvCMF3_query	220812_FT11_chr1H	90.323	62	6	0	2955	3016	528792776	528792715	2.25e-10	82.4
HvCMF3_query	211007_WBDC_133_chr5H	90.323	62	6	0	2955	3016	20480966	20481027	2.25e-10	82.4
HvCMF3_query	211008_WBDC_207_chr3H	90.323	62	6	0	2852	2913	530652889	530652828	2.25e-10	82.4
HvCMF3_query	211008_FT880_chr3H	90.323	62	6	0	2852	2913	530782421	530782360	2.25e-10	82.4
HvCMF3_query	211008_FT262_chr3H	90.323	62	6	0	2852	2913	532887997	532887936	2.25e-10	82.4
HvCMF3_query	221128_Maximus_chr3H	90.323	62	6	0	2852	2913	521121389	521121328	2.25e-10	82.4
HvCMF3_query	220830_Bowman_chr3H	90.323	62	6	0	2852	2913	523595663	523595602	2.25e-10	82.4
HvCMF3_query	220816_HOR_10096_chr3H	90.323	62	6	0	2852	2913	527641023	527640962	2.25e-10	82.4
HvCMF3_query	220816_Du_Li_Huang_ZDM01467_chr3H	90.323	62	6	0	2852	2913	533459317	533459256	2.25e-10	82.4
HvCMF3_query	220812_HOR_13594_chr3H	90.323	62	6	0	2852	2913	528448196	528448135	2.25e-10	82.4
HvCMF3_query	220809_Hocket_chr3H	90.323	62	6	0	2852	2913	520672992	520672931	2.25e-10	82.4
HvCMF3_query	220613_HOR_4224_chr3H	90.323	62	6	0	2852	2913	525972117	525972056	2.25e-10	82.4
HvCMF3_query	220613_HOR_10350_chr3H	90.323	62	6	0	2852	2913	525072326	525072265	2.25e-10	82.4
HvCMF3_query	220519_HOR_3365_chr3H	90.323	62	6	0	2852	2913	524008510	524008449	2.25e-10	82.4
HvCMF3_query	220519_HOR_13942_chr3H	90.323	62	6	0	2852	2913	525293087	525293026	2.25e-10	82.4
HvCMF3_query	220518_HOR_13821_chr3H	90.323	62	6	0	2852	2913	524103589	524103528	2.25e-10	82.4
HvCMF3_query	220517_GoldenMelon_chr3H	90.323	62	6	0	2852	2913	522976639	522976578	2.25e-10	82.4
HvCMF3_query	220503_HOR_9043_chr3H	90.323	62	6	0	2852	2913	525410837	525410776	2.25e-10	82.4
HvCMF3_query	220503_HOR_7552_chr3H	90.323	62	6	0	2852	2913	535334285	535334224	2.25e-10	82.4
HvCMF3_query	220411_HOR_3081_chr3H	90.323	62	6	0	2852	2913	526417522	526417461	2.25e-10	82.4
HvCMF3_query	220411_Aizu6_chr3H	90.323	62	6	0	2852	2913	527345463	527345402	2.25e-10	82.4
HvCMF3_query	220411_10TJ18_chr3H	90.323	62	6	0	2852	2913	526319765	526319704	2.25e-10	82.4
HvCMF3_query	220208_HOR_10892_chr3H	90.323	62	6	0	2852	2913	524212244	524212183	2.25e-10	82.4
HvCMF3_query	220131_HOR_9972_chr3H	90.323	62	6	0	2852	2913	531770679	531770618	2.25e-10	82.4
HvCMF3_query	211207_HOR_18321_chr3H	90.323	62	6	0	2852	2913	525972724	525972663	2.25e-10	82.4
HvCMF3_query	211126_HOR_8117_chr3H	90.323	62	6	0	2852	2913	524702031	524701970	2.25e-10	82.4
HvCMF3_query	211126_HOR_6220_chr3H	90.323	62	6	0	2852	2913	526013392	526013331	2.25e-10	82.4
HvCMF3_query	211008_HOR_7172_chr3H	90.323	62	6	0	2852	2913	528273779	528273718	2.25e-10	82.4
HvCMF3_query	211008_HOR_2180_chr3H	90.323	62	6	0	2852	2913	526994573	526994512	2.25e-10	82.4
HvCMF3_query	211008_HOR_19184_chr3H	90.323	62	6	0	2852	2913	525586361	525586300	2.25e-10	82.4
HvCMF3_query	211008_HOR_13663_chr3H	90.323	62	6	0	2852	2913	527351736	527351675	2.25e-10	82.4
HvCMF3_query	211007_HOR_12184_chr3H	90.323	62	6	0	2852	2913	523177778	523177717	2.25e-10	82.4
HvCMF3_query	220613_OUN333_chr3H	90.323	62	6	0	2852	2913	525386755	525386694	2.25e-10	82.4
HvCMF3_query	220825_HID055_chr3H	90.323	62	6	0	2852	2913	533643273	533643212	2.25e-10	82.4
HvCMF3_query	220825_HID055_chr3H	90.323	62	6	0	2955	3016	567587586	567587647	2.25e-10	82.4
HvCMF3_query	220829_HID249_chr5H	90.323	62	6	0	2955	3016	23406021	23406082	2.25e-10	82.4
HvCMF3_query	220816_HOR_10096_chr5H	90.323	62	6	0	2955	3016	26401876	26401937	2.25e-10	82.4
HvCMF3_query	220812_WBDC_348_chr3H	90.323	62	6	0	2852	2913	530682797	530682736	2.25e-10	82.4
HvCMF3_query	220812_FT11_chr2H	90.323	62	6	0	2955	3016	91919700	91919761	2.25e-10	82.4
HvCMF3_query	220809_HOR_1168_chr5H	90.323	62	6	0	2955	3016	22434625	22434686	2.25e-10	82.4
HvCMF3_query	211008_WBDC_207_chr5H	90.323	62	6	0	2955	3016	27413603	27413664	2.25e-10	82.4
HvCMF3_query	211008_WBDC_207_chr5H	90.323	62	6	0	2955	3016	324836629	324836690	2.25e-10	82.4
HvCMF3_query	211008_WBDC_103_chr2H	90.323	62	6	0	2955	3016	89452357	89452418	2.25e-10	82.4
HvCMF3_query	211008_FT333_chr5H	90.323	62	6	0	2955	3016	22403212	22403273	2.25e-10	82.4
HvCMF3_query	211007_FT286_chr5H	90.323	62	6	0	2955	3016	20931263	20931324	2.25e-10	82.4
HvCMF3_query	211007_FT286_chr3H	90.323	62	6	0	2852	2913	535077930	535077869	2.25e-10	82.4
HvCMF3_query	211008_WBDC_103_chr1H	90.323	62	6	0	2955	3016	524875372	524875311	2.25e-10	82.4
HvCMF3_query	211008_FT628_chr3H	90.323	62	6	0	2852	2913	528177616	528177555	2.25e-10	82.4
HvCMF3_query	211008_FT144_chr3H	90.323	62	6	0	2852	2913	527934176	527934115	2.25e-10	82.4
HvCMF3_query	220816_Akashinirki_chr7H	90.323	62	6	0	2852	2913	4732555	4732616	2.25e-10	82.4
HvCMF3_query	220519_HOR_3365_chr2H	90.323	62	6	0	2955	3016	88577985	88578046	2.25e-10	82.4
HvCMF3_query	211227_HOR_3474_chr2H	90.323	62	6	0	2955	3016	88497771	88497832	2.25e-10	82.4
HvCMF3_query	211222_HOR_21322_chr2H	90.323	62	6	0	2955	3016	88098864	88098925	2.25e-10	82.4
HvCMF3_query	211129_HOR_2830_chr2H	90.323	62	6	0	2955	3016	556865996	556865935	2.25e-10	82.4
HvCMF3_query	220829_HID249_chr1H	90.323	62	6	0	2955	3016	517700132	517700071	2.25e-10	82.4
HvCMF3_query	220816_HOR_10096_chr2H	90.323	62	6	0	2955	3016	92153349	92153410	2.25e-10	82.4
HvCMF3_query	220517_GoldenMelon_chr2H	90.323	62	6	0	2955	3016	90421294	90421355	2.25e-10	82.4
HvCMF3_query	220503_HOR_8148_chr2H	90.323	62	6	0	2955	3016	90069029	90069090	2.25e-10	82.4
HvCMF3_query	220131_HOR_9972_chr2H	90.323	62	6	0	2955	3016	89974707	89974768	2.25e-10	82.4
HvCMF3_query	211222_HOR_21322_chr3H	90.323	62	6	0	2852	2913	523879284	523879223	2.25e-10	82.4
HvCMF3_query	211221_HOR_14121_chr2H	90.323	62	6	0	2955	3016	91777603	91777664	2.25e-10	82.4
HvCMF3_query	211126_HOR_6220_chr5H	90.323	62	6	0	2955	3016	21688430	21688491	2.25e-10	82.4
HvCMF3_query	211008_WBDC_207_chr1H	90.323	62	6	0	2955	3016	518588793	518588732	2.25e-10	82.4
HvCMF3_query	211008_WBDC_199_chr1H	90.323	62	6	0	2955	3016	519463077	519463016	2.25e-10	82.4
HvCMF3_query	211008_HOR_495_chr3H	90.323	62	6	0	2852	2913	529287268	529287207	2.25e-10	82.4
HvCMF3_query	211008_FT880_chr1H	90.323	62	6	0	2955	3016	518043434	518043373	2.25e-10	82.4
HvCMF3_query	211008_FT262_chr1H	90.323	62	6	0	2955	3016	520291298	520291237	2.25e-10	82.4
HvCMF3_query	211007_FT286_chr1H	90.323	62	6	0	2955	3016	520747064	520747125	2.25e-10	82.4
HvCMF3_query	220825_HID055_chr5H	90.323	62	6	0	2955	3016	20972350	20972411	2.25e-10	82.4
HvCMF3_query	211228_HOR_2779_chr3H	90.323	62	6	0	2852	2913	525540759	525540698	2.25e-10	82.4
HvCMF3_query	211206_HOR_14273_chr3H	90.323	62	6	0	2852	2913	536586370	536586309	2.25e-10	82.4
HvCMF3_query	211008_WBDC_199_chr5H	90.323	62	6	0	2955	3016	22607610	22607671	2.25e-10	82.4
HvCMF3_query	211008_HOR_14061_chr3H	90.323	62	6	0	2852	2913	521453900	521453839	2.25e-10	82.4
HvCMF3_query	220829_HID249_chr3H	90.323	62	6	0	2852	2913	526750899	526750838	2.25e-10	82.4
HvCMF3_query	220825_HID101_chr3H	90.323	62	6	0	2852	2913	527328662	527328601	2.25e-10	82.4
HvCMF3_query	220809_Chikurin_Ibaraki_chr7H	90.323	62	6	0	2852	2913	3854214	3854275	2.25e-10	82.4
HvCMF3_query	220809_Chiba_ZDM02064_chr7H	90.323	62	6	0	2852	2913	4736257	4736318	2.25e-10	82.4
HvCMF3_query	220613_HOR_21599_chr3H	90.323	62	6	0	2852	2913	528713148	528713087	2.25e-10	82.4
HvCMF3_query	220214_HOR_21595_chr3H	90.323	62	6	0	2852	2913	524240253	524240192	2.25e-10	82.4
HvCMF3_query	211008_WBDC_184_chr2H	90.196	51	5	0	2916	2966	607623787	607623737	6.29e-06	67.6
HvCMF3_query	220812_WBDC_349_chr3H	90.164	61	4	2	2957	3016	452566653	452566594	2.91e-09	78.7
HvCMF3_query	211008_WBDC_207_chr3H	90.164	61	4	2	2957	3016	454536616	454536557	2.91e-09	78.7
HvCMF3_query	211008_WBDC_078_chr3H	90.164	61	4	2	2957	3016	451322391	451322332	2.91e-09	78.7
HvCMF3_query	211008_FT880_chr3H	90.164	61	4	2	2957	3016	453393698	453393639	2.91e-09	78.7
HvCMF3_query	220830_Bowman_chr3H	90.164	61	4	2	2957	3016	598218710	598218651	2.91e-09	78.7
HvCMF3_query	220816_RGT_Planet_chr3H	90.164	61	4	2	2957	3016	599843036	599842977	2.91e-09	78.7
HvCMF3_query	220816_Du_Li_Huang_ZDM01467_chr3H	90.164	61	4	2	2957	3016	456302092	456302033	2.91e-09	78.7
HvCMF3_query	220816_Du_Li_Huang_ZDM01467_chr3H	90.164	61	4	2	2957	3016	606594791	606594732	2.91e-09	78.7
HvCMF3_query	220816_Akashinirki_chr3H	90.164	61	4	2	2957	3016	606860307	606860248	2.91e-09	78.7
HvCMF3_query	220809_Hocket_chr3H	90.164	61	4	2	2957	3016	592621459	592621400	2.91e-09	78.7
HvCMF3_query	220809_Chikurin_Ibaraki_chr3H	90.164	61	4	2	2957	3016	603855565	603855506	2.91e-09	78.7
HvCMF3_query	220809_Chiba_ZDM02064_chr3H	90.164	61	4	2	2957	3016	607691516	607691457	2.91e-09	78.7
HvCMF3_query	220613_HOR_10350_chr3H	90.164	61	4	2	2957	3016	599041327	599041268	2.91e-09	78.7
HvCMF3_query	220519_HOR_13942_chr3H	90.164	61	4	2	2957	3016	600446036	600445977	2.91e-09	78.7
HvCMF3_query	220503_HOR_9043_chr3H	90.164	61	4	2	2957	3016	602435946	602435887	2.91e-09	78.7
HvCMF3_query	220503_HOR_7552_chr3H	90.164	61	4	2	2957	3016	455896392	455896333	2.91e-09	78.7
HvCMF3_query	220503_HOR_7552_chr3H	90.164	61	4	2	2957	3016	608289757	608289698	2.91e-09	78.7
HvCMF3_query	220411_10TJ18_chr3H	90.164	61	4	2	2957	3016	599750550	599750491	2.91e-09	78.7
HvCMF3_query	220322_HOR_1702_chr3H	90.164	61	4	2	2957	3016	453772779	453772720	2.91e-09	78.7
HvCMF3_query	220322_HOR_1702_chr3H	90.164	61	4	2	2957	3016	610081628	610081569	2.91e-09	78.7
HvCMF3_query	220131_HOR_9972_chr3H	90.164	61	4	2	2957	3016	604928084	604928025	2.91e-09	78.7
HvCMF3_query	211207_HOR_18321_chr3H	90.164	61	4	2	2957	3016	598365309	598365250	2.91e-09	78.7
HvCMF3_query	211126_HOR_6220_chr3H	90.164	61	4	2	2957	3016	602474794	602474735	2.91e-09	78.7
HvCMF3_query	211008_HOR_7172_chr3H	90.164	61	4	2	2957	3016	451366190	451366131	2.91e-09	78.7
HvCMF3_query	220613_OUN333_chr3H	90.164	61	4	2	2957	3016	450135584	450135525	2.91e-09	78.7
HvCMF3_query	220812_WBDC_348_chr3H	90.164	61	4	2	2957	3016	603596268	603596209	2.91e-09	78.7
HvCMF3_query	211007_HOR_12541_chr3H	90.164	61	4	2	2957	3016	445468087	445468028	2.91e-09	78.7
HvCMF3_query	211008_FT144_chr3H	90.164	61	4	2	2957	3016	601537886	601537827	2.91e-09	78.7
HvCMF3_query	211206_HOR_14273_chr3H	90.164	61	4	2	2957	3016	454999716	454999657	2.91e-09	78.7
HvCMF3_query	211008_HOR_14061_chr3H	90.164	61	4	2	2957	3016	596432521	596432462	2.91e-09	78.7
HvCMF3_query	220825_HID101_chr3H	90.164	61	4	2	2957	3016	600747496	600747437	2.91e-09	78.7
HvCMF3_query	220613_HOR_21599_chr3H	90.164	61	4	2	2957	3016	604010703	604010644	2.91e-09	78.7
HvCMF3_query	220214_HOR_21595_chr3H	90.164	61	4	2	2957	3016	599961794	599961735	2.91e-09	78.7
HvCMF3_query	220503_HOR_8148_chr6H	90	60	6	0	2957	3016	507515128	507515187	2.91e-09	78.7
HvCMF3_query	211008_WBDC_207_chr6H	90	60	6	0	2957	3016	511570116	511570175	2.91e-09	78.7
HvCMF3_query	211008_WBDC_184_chr6H	90	60	5	1	2957	3016	535523312	535523370	1.05e-08	76.8
HvCMF3_query	220825_HID101_chr6H	90	60	6	0	2957	3016	5359151	5359210	2.91e-09	78.7
HvCMF3_query	220131_HOR_9972_chr6H	90	60	6	0	2957	3016	509000582	509000641	2.91e-09	78.7
HvCMF3_query	211008_WBDC_103_chr6H	90	60	6	0	2957	3016	521089794	521089853	2.91e-09	78.7
HvCMF3_query	211008_FT333_chr1H	90	70	4	3	2939	3007	475430684	475430617	4.83e-12	87.9
HvCMF3_query	220816_Du_Li_Huang_ZDM01467_chr7H	90	60	6	0	2957	3016	561561032	561561091	2.91e-09	78.7
HvCMF3_query	220809_Chikurin_Ibaraki_chr3H	90	60	6	0	2957	3016	606230858	606230917	2.91e-09	78.7
HvCMF3_query	220809_Chiba_ZDM02064_chr3H	90	60	6	0	2957	3016	610066758	610066817	2.91e-09	78.7
HvCMF3_query	220503_HOR_7552_chr7H	90	60	6	0	2957	3016	569102159	569102218	2.91e-09	78.7
HvCMF3_query	220411_10TJ18_chr7H	90	60	6	0	2957	3016	570077052	570077111	2.91e-09	78.7
HvCMF3_query	220411_10TJ18_chr3H	90	60	6	0	2957	3016	602184005	602184064	2.91e-09	78.7
HvCMF3_query	211228_HOR_2779_chr7H	90	60	6	0	2957	3016	559778630	559778689	2.91e-09	78.7
HvCMF3_query	211008_HOR_19184_chr3H	90	60	6	0	2957	3016	602070742	602070801	2.91e-09	78.7
HvCMF3_query	220816_Du_Li_Huang_ZDM01467_chr1H	90	60	6	0	2852	2911	24826865	24826924	2.91e-09	78.7
HvCMF3_query	220613_OUN333_chr3H	90	60	6	0	2957	3016	602467714	602467773	2.91e-09	78.7
HvCMF3_query	211129_HOR_7385_chr7H	90	60	6	0	2957	3016	565709845	565709904	2.91e-09	78.7
HvCMF3_query	220812_WBDC_348_chr3H	90	60	6	0	2957	3016	606493269	606493328	2.91e-09	78.7
HvCMF3_query	220812_FT11_chr7H	90	60	6	0	2957	3016	570704683	570704742	2.91e-09	78.7
HvCMF3_query	220613_HOR_21599_chr2H	90	60	6	0	2957	3016	15956262	15956203	2.91e-09	78.7
HvCMF3_query	211008_WBDC_199_chr2H	90	60	6	0	2957	3016	13847323	13847264	2.91e-09	78.7
HvCMF3_query	211008_WBDC_103_chr2H	90	60	6	0	2957	3016	14172418	14172359	2.91e-09	78.7
HvCMF3_query	220812_WBDC_348_chr4H	90	60	5	1	2957	3016	12216474	12216416	1.05e-08	76.8
HvCMF3_query	211008_FT628_chr3H	90	60	6	0	2957	3016	604183738	604183797	2.91e-09	78.7
HvCMF3_query	211129_HOR_2830_chr2H	90	60	6	0	2957	3016	14609191	14609132	2.91e-09	78.7
HvCMF3_query	211008_HOR_7172_chr1H	90	60	6	0	2852	2911	23481146	23481205	2.91e-09	78.7
HvCMF3_query	211007_HOR_12541_chr7H	90	60	6	0	2957	3016	563260066	563260125	2.91e-09	78.7
HvCMF3_query	220830_Bowman_chr2H	90	60	6	0	2957	3016	17981133	17981074	2.91e-09	78.7
HvCMF3_query	220829_HID249_chr1H	90	70	4	3	2939	3007	476550970	476550903	4.83e-12	87.9
HvCMF3_query	220812_WBDC_349_chr7H	90	60	5	1	2957	3016	569983465	569983523	1.05e-08	76.8
HvCMF3_query	220812_WBDC_348_chr7H	90	60	5	1	2957	3016	568009612	568009670	1.05e-08	76.8
HvCMF3_query	220613_HOR_10350_chr1H	90	60	6	0	2852	2911	25944714	25944773	2.91e-09	78.7
HvCMF3_query	220503_HOR_9043_chr2H	90	60	6	0	2957	3016	20081949	20081890	2.91e-09	78.7
HvCMF3_query	220503_HOR_9043_chr1H	90	60	6	0	2852	2911	23932613	23932672	2.91e-09	78.7
HvCMF3_query	220503_HOR_8148_chr2H	90	60	6	0	2957	3016	15533043	15532984	2.91e-09	78.7
HvCMF3_query	220503_HOR_7552_chr1H	90	60	6	0	2852	2911	28607041	28607100	2.91e-09	78.7
HvCMF3_query	220322_HOR_1702_chr2H	90	60	6	0	2957	3016	15309507	15309448	2.91e-09	78.7
HvCMF3_query	220131_HOR_9972_chr2H	90	60	6	0	2957	3016	16501323	16501264	2.91e-09	78.7
HvCMF3_query	220131_HOR_21256_chr2H	90	60	6	0	2957	3016	18693094	18693035	2.91e-09	78.7
HvCMF3_query	211221_HOR_14121_chr2H	90	60	6	0	2957	3016	18985972	18985913	2.91e-09	78.7
HvCMF3_query	211207_HOR_18321_chr2H	90	60	6	0	2957	3016	18682153	18682094	2.91e-09	78.7
HvCMF3_query	211126_HOR_6220_chr1H	90	60	6	0	2852	2911	25713853	25713912	2.91e-09	78.7
HvCMF3_query	211008_WBDC_207_chr1H	90	70	4	3	2939	3007	477369259	477369192	4.83e-12	87.9
HvCMF3_query	211008_WBDC_199_chr1H	90	60	3	3	2940	2998	519005811	519005868	3.76e-08	75
HvCMF3_query	211008_WBDC_184_chr2H	90	60	6	0	2957	3016	14621414	14621355	2.91e-09	78.7
HvCMF3_query	211008_HOR_7172_chr7H	90	60	6	0	2957	3016	563459958	563460017	2.91e-09	78.7
HvCMF3_query	211008_FT628_chr2H	90	60	6	0	2957	3016	15655739	15655680	2.91e-09	78.7
HvCMF3_query	200416_MorexV3_chr2H	90	60	6	0	2957	3016	15502502	15502443	2.91e-09	78.7
HvCMF3_query	220613_HOR_10350_chr2H	90	60	6	0	2957	3016	19626270	19626211	2.91e-09	78.7
HvCMF3_query	211207_WBDC_237_chr3H	90	60	6	0	2957	3016	608563342	608563401	2.91e-09	78.7
HvCMF3_query	211206_HOR_14273_chr2H	90	60	6	0	2957	3016	18353195	18353136	2.91e-09	78.7
HvCMF3_query	211126_HOR_6220_chr2H	90	60	6	0	2957	3016	18061629	18061688	2.91e-09	78.7
HvCMF3_query	211008_HOR_14061_chr3H	90	60	6	0	2957	3016	598804375	598804434	2.91e-09	78.7
HvCMF3_query	220809_Chikurin_Ibaraki_chr7H	90	60	6	0	2957	3016	559425877	559425936	2.91e-09	78.7
HvCMF3_query	220809_Chiba_ZDM02064_chr7H	90	60	6	0	2957	3016	558436662	558436721	2.91e-09	78.7
HvCMF3_query	211008_WBDC_103_chr4H	89.831	59	6	0	2852	2910	606712105	606712163	1.05e-08	76.8
HvCMF3_query	220825_HID380_chr7H	89.831	59	6	0	2852	2910	5235462	5235520	1.05e-08	76.8
HvCMF3_query	220825_HID380_chr7H	89.831	59	6	0	2852	2910	5267300	5267358	1.05e-08	76.8
HvCMF3_query	220825_HID380_chr7H	89.831	59	6	0	2852	2910	5299136	5299194	1.05e-08	76.8
HvCMF3_query	220816_Du_Li_Huang_ZDM01467_chr7H	89.831	59	6	0	2852	2910	5888554	5888612	1.05e-08	76.8
HvCMF3_query	220613_OUN333_chr7H	89.831	59	6	0	2852	2910	9674126	9674184	1.05e-08	76.8
HvCMF3_query	220503_HOR_7552_chr7H	89.831	59	6	0	2852	2910	6419983	6420041	1.05e-08	76.8
HvCMF3_query	220503_HOR_7552_chr7H	89.831	59	6	0	2852	2910	6451822	6451880	1.05e-08	76.8
HvCMF3_query	220503_HOR_7552_chr7H	89.831	59	6	0	2852	2910	6483657	6483715	1.05e-08	76.8
HvCMF3_query	220503_HOR_7552_chr7H	89.831	59	6	0	2852	2910	6515496	6515554	1.05e-08	76.8
HvCMF3_query	220322_HOR_1702_chr7H	89.831	59	6	0	2852	2910	5150429	5150487	1.05e-08	76.8
HvCMF3_query	220322_HOR_1702_chr7H	89.831	59	6	0	2852	2910	5188738	5188796	1.05e-08	76.8
HvCMF3_query	211227_HOR_3474_chr7H	89.831	59	6	0	2852	2910	5427909	5427967	1.05e-08	76.8
HvCMF3_query	211227_HOR_3474_chr7H	89.831	59	6	0	2852	2910	5459721	5459779	1.05e-08	76.8
HvCMF3_query	211227_HOR_3474_chr7H	89.831	59	6	0	2852	2910	5491563	5491621	1.05e-08	76.8
HvCMF3_query	211008_FT144_chr7H	89.831	59	6	0	2852	2910	3864876	3864934	1.05e-08	76.8
HvCMF3_query	211008_FT144_chr7H	89.831	59	6	0	2958	3016	561712273	561712215	1.05e-08	76.8
HvCMF3_query	211007_WBDC_133_chr4H	89.831	59	6	0	2852	2910	605021993	605022051	1.05e-08	76.8
HvCMF3_query	220809_HOR_1168_chr1H	89.831	59	6	0	2853	2911	55043078	55043020	1.05e-08	76.8
HvCMF3_query	211008_FT144_chr4H	89.831	59	6	0	2852	2910	604877593	604877651	1.05e-08	76.8
HvCMF3_query	211007_FT286_chr7H	89.831	59	6	0	2852	2910	4173488	4173546	1.05e-08	76.8
HvCMF3_query	211206_HOR_14273_chr7H	89.831	59	6	0	2852	2910	8197260	8197318	1.05e-08	76.8
HvCMF3_query	220817_FT67_chr3H	89.831	59	4	2	2852	2909	568123340	568123397	3.76e-08	75
HvCMF3_query	220812_FT11_chr7H	89.831	59	6	0	2958	3016	563902551	563902493	1.05e-08	76.8
HvCMF3_query	211008_FT262_chr4H	89.831	59	6	0	2958	3016	1322341	1322283	1.05e-08	76.8
HvCMF3_query	220830_Bowman_chr4H	89.831	59	6	0	2958	3016	1373056	1372998	1.05e-08	76.8
HvCMF3_query	220830_Bowman_chr4H	89.831	59	6	0	2852	2910	602838015	602838073	1.05e-08	76.8
HvCMF3_query	220817_FT67_chr4H	89.831	59	6	0	2852	2910	607540832	607540890	1.05e-08	76.8
HvCMF3_query	220812_WBDC_348_chr1H	89.831	59	6	0	2853	2911	28588840	28588898	1.05e-08	76.8
HvCMF3_query	220809_Hocket_chr4H	89.831	59	6	0	2958	3016	4549533	4549591	1.05e-08	76.8
HvCMF3_query	220809_Hocket_chr4H	89.831	59	6	0	2852	2910	605765867	605765925	1.05e-08	76.8
HvCMF3_query	220809_Foma_chr4H	89.831	59	6	0	2852	2910	604552923	604552981	1.05e-08	76.8
HvCMF3_query	220809_Chikurin_Ibaraki_chr4H	89.831	59	6	0	2958	3016	74461	74519	1.05e-08	76.8
HvCMF3_query	220809_Chikurin_Ibaraki_chr4H	89.831	59	6	0	2852	2910	598423841	598423899	1.05e-08	76.8
HvCMF3_query	220809_Chiba_ZDM02064_chr4H	89.831	59	6	0	2958	3016	1301125	1301067	1.05e-08	76.8
HvCMF3_query	220809_Chiba_ZDM02064_chr4H	89.831	59	6	0	2852	2910	605523260	605523318	1.05e-08	76.8
HvCMF3_query	220613_HOR_4224_chr4H	89.831	59	6	0	2958	3016	91461	91519	1.05e-08	76.8
HvCMF3_query	220613_HOR_4224_chr4H	89.831	59	6	0	2852	2910	602905898	602905956	1.05e-08	76.8
HvCMF3_query	220519_HOR_13942_chr4H	89.831	59	6	0	2958	3016	642075	642017	1.05e-08	76.8
HvCMF3_query	220519_HOR_13942_chr4H	89.831	59	6	0	2852	2910	603266212	603266270	1.05e-08	76.8
HvCMF3_query	220519_HOR_13942_chr1H	89.831	59	6	0	2853	2911	27742765	27742823	1.05e-08	76.8
HvCMF3_query	220518_HOR_13821_chr4H	89.831	59	6	0	2852	2910	602133585	602133643	1.05e-08	76.8
HvCMF3_query	220517_GoldenMelon_chr4H	89.831	59	6	0	2852	2910	602701512	602701570	1.05e-08	76.8
HvCMF3_query	220503_HOR_8148_chr4H	89.831	59	6	0	2852	2910	603025838	603025896	1.05e-08	76.8
HvCMF3_query	220411_Aizu6_chr4H	89.831	59	6	0	2958	3016	1308611	1308553	1.05e-08	76.8
HvCMF3_query	220411_Aizu6_chr4H	89.831	59	6	0	2852	2910	605720535	605720593	1.05e-08	76.8
HvCMF3_query	220322_HOR_1702_chr4H	89.831	59	6	0	2958	3016	1305088	1305030	1.05e-08	76.8
HvCMF3_query	220322_HOR_1702_chr4H	89.831	59	6	0	2852	2910	604606301	604606359	1.05e-08	76.8
HvCMF3_query	220322_Bonus_chr4H	89.831	59	6	0	2852	2910	602481807	602481865	1.05e-08	76.8
HvCMF3_query	220214_Golden_Promise_chr4H	89.831	59	6	0	2852	2910	602487596	602487654	1.05e-08	76.8
HvCMF3_query	220208_HOR_10892_chr4H	89.831	59	6	0	2852	2910	604308517	604308575	1.05e-08	76.8
HvCMF3_query	220131_HOR_9972_chr4H	89.831	59	6	0	2958	3016	1318705	1318647	1.05e-08	76.8
HvCMF3_query	211228_HOR_2779_chr4H	89.831	59	6	0	2958	3016	1378053	1377995	1.05e-08	76.8
HvCMF3_query	211228_HOR_2779_chr4H	89.831	59	6	0	2852	2910	601863048	601863106	1.05e-08	76.8
HvCMF3_query	211227_HOR_3474_chr4H	89.831	59	6	0	2852	2910	606970804	606970862	1.05e-08	76.8
HvCMF3_query	211207_HOR_18321_chr4H	89.831	59	6	0	2958	3016	1341648	1341590	1.05e-08	76.8
HvCMF3_query	211207_HOR_18321_chr4H	89.831	59	6	0	2852	2910	603976733	603976791	1.05e-08	76.8
HvCMF3_query	211206_HOR_14273_chr4H	89.831	59	6	0	2958	3016	1375826	1375768	1.05e-08	76.8
HvCMF3_query	211206_HOR_14273_chr4H	89.831	59	6	0	2852	2910	605573904	605573962	1.05e-08	76.8
HvCMF3_query	211129_HOR_7385_chr4H	89.831	59	6	0	2958	3016	5627688	5627746	1.05e-08	76.8
HvCMF3_query	211129_HOR_7385_chr4H	89.831	59	6	0	2852	2910	608586815	608586873	1.05e-08	76.8
HvCMF3_query	211126_HOR_8117_chr4H	89.831	59	6	0	2852	2910	603076521	603076579	1.05e-08	76.8
HvCMF3_query	211124_Barke_chr4H	89.831	59	6	0	2958	3016	101377	101435	1.05e-08	76.8
HvCMF3_query	211008_WBDC_207_chr4H	89.831	59	6	0	2852	2910	604389898	604389956	1.05e-08	76.8
HvCMF3_query	211008_HOR_495_chr4H	89.831	59	6	0	2852	2910	601601108	601601166	1.05e-08	76.8
HvCMF3_query	211008_HOR_2180_chr4H	89.831	59	6	0	2958	3016	1371616	1371558	1.05e-08	76.8
HvCMF3_query	211008_FT333_chr4H	89.831	59	6	0	2852	2910	595926379	595926437	1.05e-08	76.8
HvCMF3_query	220613_OUN333_chr5H	89.831	59	6	0	2852	2910	403579316	403579374	1.05e-08	76.8
HvCMF3_query	211007_HOR_12541_chr7H	89.831	59	6	0	2852	2910	5195771	5195829	1.05e-08	76.8
HvCMF3_query	211007_HOR_12541_chr7H	89.831	59	6	0	2958	3016	556804956	556804898	1.05e-08	76.8
HvCMF3_query	220825_HID380_chr4H	89.831	59	6	0	2958	3016	1352783	1352725	1.05e-08	76.8
HvCMF3_query	220825_HID055_chr2H	89.831	59	6	0	2852	2910	624977262	624977320	1.05e-08	76.8
HvCMF3_query	220816_Du_Li_Huang_ZDM01467_chr4H	89.831	59	6	0	2958	3016	1318480	1318422	1.05e-08	76.8
HvCMF3_query	220816_Du_Li_Huang_ZDM01467_chr4H	89.831	59	6	0	2852	2910	605334353	605334411	1.05e-08	76.8
HvCMF3_query	220816_Akashinirki_chr4H	89.831	59	6	0	2958	3016	1402268	1402210	1.05e-08	76.8
HvCMF3_query	220816_Akashinirki_chr4H	89.831	59	6	0	2852	2910	604619031	604619089	1.05e-08	76.8
HvCMF3_query	220613_OUN333_chr4H	89.831	59	6	0	2958	3016	2099250	2099192	1.05e-08	76.8
HvCMF3_query	220613_OUN333_chr4H	89.831	59	6	0	2852	2910	601528477	601528535	1.05e-08	76.8
HvCMF3_query	220519_HOR_3365_chr1H	89.831	59	6	0	2853	2911	26442424	26442482	1.05e-08	76.8
HvCMF3_query	211221_HOR_14121_chr7H	89.831	59	6	0	2852	2910	5957842	5957900	1.05e-08	76.8
HvCMF3_query	211221_HOR_14121_chr7H	89.831	59	6	0	2852	2910	5989447	5989505	1.05e-08	76.8
HvCMF3_query	211008_WBDC_199_chr4H	89.831	59	6	0	2852	2910	608803266	608803324	1.05e-08	76.8
HvCMF3_query	211008_HOR_7172_chr4H	89.831	59	6	0	2958	3016	1350802	1350744	1.05e-08	76.8
HvCMF3_query	211008_HOR_7172_chr4H	89.831	59	6	0	2852	2910	600408973	600409031	1.05e-08	76.8
HvCMF3_query	211008_HOR_14061_chr1H	89.831	59	6	0	2853	2911	23611771	23611829	1.05e-08	76.8
HvCMF3_query	220812_WBDC_349_chr4H	89.831	59	6	0	2852	2910	610210661	610210719	1.05e-08	76.8
HvCMF3_query	220503_HOR_7552_chr4H	89.831	59	6	0	2958	3016	1190539	1190481	1.05e-08	76.8
HvCMF3_query	220503_HOR_7552_chr4H	89.831	59	6	0	2852	2910	605027464	605027522	1.05e-08	76.8
HvCMF3_query	220411_10TJ18_chr4H	89.831	59	6	0	2958	3016	1324801	1324743	1.05e-08	76.8
HvCMF3_query	220411_10TJ18_chr4H	89.831	59	6	0	2852	2910	602479935	602479993	1.05e-08	76.8
HvCMF3_query	220131_HOR_21256_chr7H	89.831	59	6	0	2852	2910	5470606	5470664	1.05e-08	76.8
HvCMF3_query	211008_HOR_19184_chr4H	89.831	59	6	0	2958	3016	1343824	1343766	1.05e-08	76.8
HvCMF3_query	220829_HID249_chr7H	89.831	59	6	0	2852	2910	4819107	4819165	1.05e-08	76.8
HvCMF3_query	220825_HID101_chr3H	89.831	59	6	0	2852	2910	586677016	586677074	1.05e-08	76.8
HvCMF3_query	220825_HID055_chr7H	89.831	59	6	0	2852	2910	4810595	4810653	1.05e-08	76.8
HvCMF3_query	220825_HID055_chr7H	89.831	59	6	0	2852	2910	4819043	4819101	1.05e-08	76.8
HvCMF3_query	220825_HID055_chr7H	89.831	59	6	0	2852	2910	4830493	4830551	1.05e-08	76.8
HvCMF3_query	220825_HID055_chr7H	89.831	59	6	0	2852	2910	4838941	4838999	1.05e-08	76.8
HvCMF3_query	220816_RGT_Planet_chr7H	89.831	59	6	0	2852	2910	7907391	7907449	1.05e-08	76.8
HvCMF3_query	220810_Igri_chr7H	89.831	59	6	0	2852	2910	7419516	7419574	1.05e-08	76.8
HvCMF3_query	220809_HOR_1168_chr7H	89.831	59	6	0	2852	2910	7882937	7882995	1.05e-08	76.8
HvCMF3_query	220613_HOR_4224_chr7H	89.831	59	6	0	2852	2910	5399973	5400031	1.05e-08	76.8
HvCMF3_query	220519_HOR_3365_chr7H	89.831	59	6	0	2852	2910	8161355	8161413	1.05e-08	76.8
HvCMF3_query	220519_HOR_3365_chr7H	89.831	59	6	0	2852	2910	8189544	8189602	1.05e-08	76.8
HvCMF3_query	220519_HOR_3365_chr7H	89.831	59	6	0	2852	2910	8221386	8221444	1.05e-08	76.8
HvCMF3_query	220519_HOR_13942_chr7H	89.831	59	6	0	2852	2910	4974157	4974215	1.05e-08	76.8
HvCMF3_query	220519_HOR_13942_chr7H	89.831	59	6	0	2852	2910	5005993	5006051	1.05e-08	76.8
HvCMF3_query	220519_HOR_13942_chr7H	89.831	59	6	0	2852	2910	5037831	5037889	1.05e-08	76.8
HvCMF3_query	220517_GoldenMelon_chr7H	89.831	59	6	0	2852	2910	4425948	4426006	1.05e-08	76.8
HvCMF3_query	220411_Aizu6_chr7H	89.831	59	6	0	2852	2910	6960174	6960232	1.05e-08	76.8
HvCMF3_query	220322_Bonus_chr7H	89.831	59	6	0	2852	2910	7767625	7767683	1.05e-08	76.8
HvCMF3_query	220214_Golden_Promise_chr7H	89.831	59	6	0	2852	2910	6758684	6758742	1.05e-08	76.8
HvCMF3_query	220208_HOR_10892_chr7H	89.831	59	6	0	2852	2910	6572257	6572315	1.05e-08	76.8
HvCMF3_query	220208_HOR_10892_chr7H	89.831	59	6	0	2852	2910	6604093	6604151	1.05e-08	76.8
HvCMF3_query	220208_HOR_10892_chr7H	89.831	59	6	0	2852	2910	6635929	6635987	1.05e-08	76.8
HvCMF3_query	211207_HOR_18321_chr7H	89.831	59	6	0	2852	2910	5628710	5628768	1.05e-08	76.8
HvCMF3_query	211207_HOR_18321_chr7H	89.831	59	6	0	2852	2910	5667021	5667079	1.05e-08	76.8
HvCMF3_query	211126_HOR_8117_chr7H	89.831	59	6	0	2852	2910	4122833	4122891	1.05e-08	76.8
HvCMF3_query	211126_HOR_8117_chr7H	89.831	59	6	0	2852	2910	4154673	4154731	1.05e-08	76.8
HvCMF3_query	211124_Barke_chr7H	89.831	59	6	0	2852	2910	4858125	4858183	1.05e-08	76.8
HvCMF3_query	220812_FT11_chr1H	89.744	78	5	3	2940	3016	480530772	480530847	8.03e-15	97.1
HvCMF3_query	211207_WBDC_237_chr6H	89.655	58	6	0	2959	3016	547385797	547385854	3.76e-08	75
HvCMF3_query	211008_FT628_chr6H	89.655	58	6	0	2959	3016	540317295	540317352	3.76e-08	75
HvCMF3_query	220809_Chikurin_Ibaraki_chr6H	89.655	58	6	0	2959	3016	521987261	521987318	3.76e-08	75
HvCMF3_query	220809_Chiba_ZDM02064_chr6H	89.655	58	6	0	2959	3016	526065989	526066046	3.76e-08	75
HvCMF3_query	220322_HOR_1702_chr6H	89.655	58	6	0	2959	3016	528729660	528729717	3.76e-08	75
HvCMF3_query	211207_HOR_18321_chr6H	89.655	58	6	0	2959	3016	505996082	505996139	3.76e-08	75
HvCMF3_query	220816_Du_Li_Huang_ZDM01467_chr7H	89.655	58	6	0	2852	2909	5914007	5914064	3.76e-08	75
HvCMF3_query	220613_OUN333_chr7H	89.655	58	6	0	2852	2909	9699590	9699647	3.76e-08	75
HvCMF3_query	220411_10TJ18_chr7H	89.655	58	6	0	2852	2909	6010610	6010667	3.76e-08	75
HvCMF3_query	220825_HID101_chr7H	89.655	58	6	0	2852	2909	4709360	4709303	3.76e-08	75
HvCMF3_query	211206_HOR_14273_chr7H	89.655	58	6	0	2852	2909	8222729	8222786	3.76e-08	75
HvCMF3_query	220829_HID249_chr7H	89.655	58	6	0	2852	2909	4842715	4842772	3.76e-08	75
HvCMF3_query	220816_RGT_Planet_chr7H	89.655	58	6	0	2852	2909	7932862	7932919	3.76e-08	75
HvCMF3_query	220810_Igri_chr7H	89.655	58	6	0	2852	2909	7444983	7445040	3.76e-08	75
HvCMF3_query	220809_HOR_1168_chr7H	89.655	58	6	0	2852	2909	7908404	7908461	3.76e-08	75
HvCMF3_query	220613_HOR_4224_chr7H	89.655	58	6	0	2852	2909	5425443	5425500	3.76e-08	75
HvCMF3_query	220517_GoldenMelon_chr7H	89.655	58	6	0	2852	2909	4451405	4451462	3.76e-08	75
HvCMF3_query	220411_Aizu6_chr7H	89.655	58	6	0	2852	2909	6985646	6985703	3.76e-08	75
HvCMF3_query	220322_Bonus_chr7H	89.655	58	6	0	2852	2909	7793094	7793151	3.76e-08	75
HvCMF3_query	220214_Golden_Promise_chr7H	89.655	58	6	0	2852	2909	6784141	6784198	3.76e-08	75
HvCMF3_query	220519_HOR_3365_chr3H	89.474	114	12	0	2903	3016	589207759	589207872	2.83e-29	145
HvCMF3_query	220517_GoldenMelon_chr3H	89.474	114	12	0	2903	3016	591786629	591786742	2.83e-29	145
HvCMF3_query	211007_HOR_12184_chr3H	89.474	114	12	0	2903	3016	591536390	591536503	2.83e-29	145
HvCMF3_query	220519_HOR_13942_chr4H	89.474	57	2	4	2846	2902	3041389	3041441	1.75e-06	69.4
HvCMF3_query	211008_HOR_14061_chr3H	89.474	114	12	0	2903	3016	588696827	588696940	2.83e-29	145
HvCMF3_query	220812_FT11_chr1H	89.412	85	9	0	2932	3016	108172919	108172835	3.71e-18	108
HvCMF3_query	211008_FT333_chr1H	89.412	85	9	0	2932	3016	99473127	99473043	3.71e-18	108
HvCMF3_query	220825_HID380_chr1H	89.412	85	9	0	2932	3016	103014403	103014319	3.71e-18	108
HvCMF3_query	220816_Du_Li_Huang_ZDM01467_chr1H	89.412	85	9	0	2932	3016	100828235	100828151	3.71e-18	108
HvCMF3_query	220810_Igri_chr1H	89.412	85	9	0	2932	3016	103246055	103245971	3.71e-18	108
HvCMF3_query	220809_HOR_1168_chr1H	89.412	85	9	0	2932	3016	104460829	104460745	3.71e-18	108
HvCMF3_query	220517_GoldenMelon_chr1H	89.412	85	9	0	2932	3016	102109796	102109712	3.71e-18	108
HvCMF3_query	220411_HOR_3081_chr1H	89.412	85	9	0	2932	3016	101815313	101815229	3.71e-18	108
HvCMF3_query	220214_Golden_Promise_chr1H	89.412	85	9	0	2932	3016	101007427	101007343	3.71e-18	108
HvCMF3_query	211124_Barke_chr1H	89.412	85	9	0	2932	3016	103292496	103292412	3.71e-18	108
HvCMF3_query	211008_WBDC_184_chr1H	89.412	85	9	0	2932	3016	105438885	105438801	3.71e-18	108
HvCMF3_query	221128_Maximus_chr1H	89.412	85	9	0	2932	3016	104924607	104924523	3.71e-18	108
HvCMF3_query	220816_RGT_Planet_chr1H	89.412	85	9	0	2932	3016	105580870	105580786	3.71e-18	108
HvCMF3_query	220812_WBDC_348_chr1H	89.412	85	9	0	2932	3016	107170895	107170811	3.71e-18	108
HvCMF3_query	220809_Hocket_chr1H	89.412	85	9	0	2932	3016	100238882	100238798	3.71e-18	108
HvCMF3_query	220519_HOR_13942_chr1H	89.412	85	9	0	2932	3016	103820923	103820839	3.71e-18	108
HvCMF3_query	220809_Chikurin_Ibaraki_chr1H	89.412	85	9	0	2932	3016	100673302	100673218	3.71e-18	108
HvCMF3_query	220809_Chiba_ZDM02064_chr1H	89.412	85	9	0	2932	3016	106224200	106224116	3.71e-18	108
HvCMF3_query	220613_OUN333_chr1H	89.412	85	9	0	2932	3016	105647595	105647511	3.71e-18	108
HvCMF3_query	220322_HOR_1702_chr1H	89.412	85	9	0	2932	3016	105023643	105023559	3.71e-18	108
HvCMF3_query	211008_WBDC_078_chr1H	89.412	85	9	0	2932	3016	101432033	101431949	3.71e-18	108
HvCMF3_query	211008_HOR_7172_chr1H	89.412	85	9	0	2932	3016	99755554	99755470	3.71e-18	108
HvCMF3_query	211008_HOR_19184_chr1H	89.412	85	9	0	2932	3016	104807152	104807068	3.71e-18	108
HvCMF3_query	220830_Bowman_chr1H	89.412	85	9	0	2932	3016	103191530	103191446	3.71e-18	108
HvCMF3_query	220829_HID357_chr1H	89.412	85	9	0	2932	3016	105063029	105062945	3.71e-18	108
HvCMF3_query	220829_HID249_chr1H	89.412	85	9	0	2932	3016	101674144	101674060	3.71e-18	108
HvCMF3_query	220825_HID101_chr1H	89.412	85	9	0	2932	3016	106322136	106322052	3.71e-18	108
HvCMF3_query	220825_HID055_chr1H	89.412	85	9	0	2932	3016	103994980	103994896	3.71e-18	108
HvCMF3_query	220816_HOR_10096_chr1H	89.412	85	9	0	2932	3016	102926142	102926058	3.71e-18	108
HvCMF3_query	220816_Akashinirki_chr1H	89.412	85	9	0	2932	3016	103642304	103642220	3.71e-18	108
HvCMF3_query	220812_HOR_13594_chr1H	89.412	85	9	0	2932	3016	101683048	101682964	3.71e-18	108
HvCMF3_query	220809_Foma_chr1H	89.412	85	9	0	2932	3016	106306266	106306182	3.71e-18	108
HvCMF3_query	220613_HOR_21599_chr1H	89.412	85	9	0	2932	3016	102411484	102411400	3.71e-18	108
HvCMF3_query	220613_HOR_10350_chr1H	89.412	85	9	0	2932	3016	102096103	102096019	3.71e-18	108
HvCMF3_query	220503_HOR_9043_chr1H	89.412	85	9	0	2932	3016	100900324	100900240	3.71e-18	108
HvCMF3_query	220503_HOR_7552_chr1H	89.412	85	9	0	2932	3016	104079281	104079197	3.71e-18	108
HvCMF3_query	220411_10TJ18_chr1H	89.412	85	9	0	2932	3016	102127335	102127251	3.71e-18	108
HvCMF3_query	220322_Bonus_chr1H	89.412	85	9	0	2932	3016	101774046	101773962	3.71e-18	108
HvCMF3_query	220214_HOR_21595_chr1H	89.412	85	9	0	2932	3016	106914881	106914797	3.71e-18	108
HvCMF3_query	220208_HOR_10892_chr1H	89.412	85	9	0	2932	3016	105441920	105441836	3.71e-18	108
HvCMF3_query	220131_HOR_9972_chr1H	89.412	85	9	0	2932	3016	99263057	99262973	3.71e-18	108
HvCMF3_query	220131_HOR_21256_chr1H	89.412	85	9	0	2932	3016	106603545	106603461	3.71e-18	108
HvCMF3_query	211228_HOR_2779_chr1H	89.412	85	9	0	2932	3016	103316112	103316028	3.71e-18	108
HvCMF3_query	211222_HOR_21322_chr1H	89.412	85	9	0	2932	3016	100941633	100941549	3.71e-18	108
HvCMF3_query	211207_WBDC_237_chr1H	89.412	85	9	0	2932	3016	102065365	102065281	3.71e-18	108
HvCMF3_query	211207_HOR_18321_chr1H	89.412	85	9	0	2932	3016	105364675	105364591	3.71e-18	108
HvCMF3_query	211129_HOR_7385_chr1H	89.412	85	9	0	2932	3016	101916000	101915916	3.71e-18	108
HvCMF3_query	211129_HOR_2830_chr1H	89.412	85	9	0	2932	3016	101277964	101277880	3.71e-18	108
HvCMF3_query	211126_HOR_6220_chr1H	89.412	85	9	0	2932	3016	103196681	103196597	3.71e-18	108
HvCMF3_query	211008_WBDC_207_chr1H	89.412	85	9	0	2932	3016	101616889	101616805	3.71e-18	108
HvCMF3_query	211008_WBDC_199_chr1H	89.412	85	9	0	2932	3016	103930098	103930014	3.71e-18	108
HvCMF3_query	211008_HOR_495_chr1H	89.412	85	9	0	2932	3016	107378238	107378154	3.71e-18	108
HvCMF3_query	211008_HOR_2180_chr1H	89.412	85	9	0	2932	3016	102297502	102297418	3.71e-18	108
HvCMF3_query	211008_HOR_14061_chr1H	89.412	85	9	0	2932	3016	100807281	100807197	3.71e-18	108
HvCMF3_query	211008_HOR_13663_chr1H	89.412	85	9	0	2932	3016	103555859	103555775	3.71e-18	108
HvCMF3_query	211008_FT880_chr1H	89.412	85	9	0	2932	3016	100502542	100502458	3.71e-18	108
HvCMF3_query	211008_FT628_chr1H	89.412	85	9	0	2932	3016	101822139	101822055	3.71e-18	108
HvCMF3_query	211008_FT262_chr1H	89.412	85	9	0	2932	3016	104710484	104710400	3.71e-18	108
HvCMF3_query	211008_FT144_chr1H	89.412	85	9	0	2932	3016	103613604	103613520	3.71e-18	108
HvCMF3_query	211007_WBDC_133_chr1H	89.412	85	9	0	2932	3016	104075397	104075313	3.71e-18	108
HvCMF3_query	211007_HOR_12184_chr1H	89.412	85	9	0	2932	3016	101727480	101727396	3.71e-18	108
HvCMF3_query	211007_FT286_chr1H	89.412	85	9	0	2932	3016	101713779	101713695	3.71e-18	108
HvCMF3_query	200416_MorexV3_chr1H	89.412	85	9	0	2932	3016	98026227	98026143	3.71e-18	108
HvCMF3_query	220613_HOR_4224_chr1H	89.412	85	9	0	2932	3016	99887371	99887287	3.71e-18	108
HvCMF3_query	220411_Aizu6_chr1H	89.412	85	9	0	2932	3016	102619262	102619178	3.71e-18	108
HvCMF3_query	220518_HOR_13821_chr6H	89.286	84	8	1	2933	3016	5193306	5193388	4.8e-17	104
HvCMF3_query	220503_HOR_8148_chr6H	89.286	84	8	1	2933	3016	6241371	6241453	4.8e-17	104
HvCMF3_query	211126_HOR_8117_chr6H	89.286	84	8	1	2933	3016	4048806	4048888	4.8e-17	104
HvCMF3_query	211008_HOR_14061_chr6H	89.286	84	8	1	2933	3016	4446931	4447013	4.8e-17	104
HvCMF3_query	220214_Golden_Promise_chr6H	89.286	84	8	1	2933	3016	5043404	5043486	4.8e-17	104
HvCMF3_query	211008_FT144_chr6H	89.286	84	8	1	2933	3016	4325550	4325632	4.8e-17	104
HvCMF3_query	211228_HOR_2779_chr6H	89.286	84	8	1	2933	3016	2314648	2314730	4.8e-17	104
HvCMF3_query	220829_HID249_chr1H	89.286	56	4	2	2955	3009	455154299	455154353	1.75e-06	69.4
HvCMF3_query	211228_HOR_2779_chr6H	89.231	65	3	4	2958	3020	559404478	559404416	2.91e-09	78.7
HvCMF3_query	211129_HOR_7385_chr6H	89.231	65	3	4	2958	3020	562306818	562306756	2.91e-09	78.7
HvCMF3_query	211129_HOR_2830_chr6H	89.231	65	3	4	2958	3020	537155788	537155726	2.91e-09	78.7
HvCMF3_query	211008_FT144_chr3H	89.231	65	7	0	2902	2966	540058867	540058931	2.25e-10	82.4
HvCMF3_query	220812_WBDC_349_chr7H	89.209	139	12	3	2871	3008	633175889	633176025	4.66e-37	171
HvCMF3_query	211207_WBDC_237_chr7H	89.209	139	12	3	2871	3008	621525620	621525756	4.66e-37	171
HvCMF3_query	211207_WBDC_237_chr1H	89.189	111	9	2	2906	3016	509439768	509439875	1.7e-26	135
HvCMF3_query	220817_FT67_chr5H	89.157	166	16	2	2852	3016	548939402	548939566	1.28e-47	206
HvCMF3_query	220812_WBDC_349_chr5H	89.157	166	16	2	2852	3016	544951352	544951516	1.28e-47	206
HvCMF3_query	220812_WBDC_348_chr5H	89.157	166	16	2	2852	3016	541618848	541619012	1.28e-47	206
HvCMF3_query	220812_FT11_chr5H	89.157	166	16	2	2852	3016	555664351	555664515	1.28e-47	206
HvCMF3_query	220810_Igri_chr5H	89.157	166	16	2	2852	3016	550909669	550909833	1.28e-47	206
HvCMF3_query	220809_Chikurin_Ibaraki_chr5H	89.157	166	16	2	2852	3016	541306831	541306995	1.28e-47	206
HvCMF3_query	220809_Chiba_ZDM02064_chr5H	89.157	166	16	2	2852	3016	543867306	543867470	1.28e-47	206
HvCMF3_query	220613_HOR_4224_chr5H	89.157	166	16	2	2852	3016	542250367	542250531	1.28e-47	206
HvCMF3_query	220519_HOR_13942_chr5H	89.157	166	16	2	2852	3016	547921401	547921565	1.28e-47	206
HvCMF3_query	220411_HOR_3081_chr5H	89.157	166	16	2	2852	3016	545529037	545529201	1.28e-47	206
HvCMF3_query	220411_Aizu6_chr5H	89.157	166	16	2	2852	3016	545496499	545496663	1.28e-47	206
HvCMF3_query	220411_10TJ18_chr5H	89.157	166	16	2	2852	3016	548330900	548331064	1.28e-47	206
HvCMF3_query	220208_HOR_10892_chr5H	89.157	166	16	2	2852	3016	540370577	540370741	1.28e-47	206
HvCMF3_query	211227_HOR_3474_chr5H	89.157	166	16	2	2852	3016	539705239	539705403	1.28e-47	206
HvCMF3_query	211221_HOR_14121_chr5H	89.157	166	16	2	2852	3016	543205766	543205930	1.28e-47	206
HvCMF3_query	211129_HOR_2830_chr5H	89.157	166	16	2	2852	3016	540390842	540391006	1.28e-47	206
HvCMF3_query	211008_WBDC_103_chr5H	89.157	166	16	2	2852	3016	550776774	550776938	1.28e-47	206
HvCMF3_query	211008_HOR_495_chr5H	89.157	166	16	2	2852	3016	547085158	547085322	1.28e-47	206
HvCMF3_query	211008_HOR_13663_chr5H	89.157	166	16	2	2852	3016	544621639	544621803	1.28e-47	206
HvCMF3_query	211008_FT880_chr5H	89.157	166	16	2	2852	3016	539007581	539007745	1.28e-47	206
HvCMF3_query	211008_FT262_chr5H	89.157	166	16	2	2852	3016	546012497	546012661	1.28e-47	206
HvCMF3_query	211008_FT144_chr5H	89.157	166	16	2	2852	3016	561242712	561242876	1.28e-47	206
HvCMF3_query	211007_HOR_12541_chr5H	89.157	166	16	2	2852	3016	548986919	548987083	1.28e-47	206
HvCMF3_query	211007_HOR_12184_chr5H	89.157	166	16	2	2852	3016	543449782	543449946	1.28e-47	206
HvCMF3_query	220809_Hocket_chr3H	89.13	92	6	4	2907	2997	551283415	551283503	2.87e-19	111
HvCMF3_query	220809_Foma_chr3H	89.13	92	6	4	2907	2997	552687322	552687410	2.87e-19	111
HvCMF3_query	211124_Barke_chr3H	89.13	92	6	4	2907	2997	555950403	555950491	2.87e-19	111
HvCMF3_query	211008_FT262_chr2H	89.13	92	9	1	2914	3005	11945400	11945310	7.97e-20	113
HvCMF3_query	220214_HOR_21595_chr2H	89.13	92	9	1	2914	3005	13541382	13541292	7.97e-20	113
HvCMF3_query	211221_HOR_14121_chr2H	89.13	92	9	1	2914	3005	16797307	16797217	7.97e-20	113
HvCMF3_query	211008_FT880_chr2H	89.13	92	9	1	2914	3005	12371475	12371385	7.97e-20	113
HvCMF3_query	220812_FT11_chr6H	89.062	64	6	1	2958	3020	565131872	565131809	2.91e-09	78.7
HvCMF3_query	220829_HID357_chr2H	89.062	64	6	1	2938	3001	486087456	486087518	2.91e-09	78.7
HvCMF3_query	220829_HID249_chr2H	89.062	64	6	1	2938	3001	488352324	488352386	2.91e-09	78.7
HvCMF3_query	220812_FT11_chr2H	89.062	64	6	1	2938	3001	490798618	490798680	2.91e-09	78.7
HvCMF3_query	220613_HOR_21599_chr2H	89.062	64	6	1	2938	3001	484161132	484161194	2.91e-09	78.7
HvCMF3_query	211008_WBDC_199_chr2H	89.062	64	6	1	2938	3001	486278136	486278198	2.91e-09	78.7
HvCMF3_query	211008_WBDC_103_chr2H	89.062	64	6	1	2938	3001	490195657	490195719	2.91e-09	78.7
HvCMF3_query	211008_WBDC_078_chr2H	89.062	64	6	1	2938	3001	483823570	483823632	2.91e-09	78.7
HvCMF3_query	211008_FT262_chr2H	89.062	64	6	1	2938	3001	490146195	490146257	2.91e-09	78.7
HvCMF3_query	211008_FT144_chr2H	89.062	64	6	1	2938	3001	491859733	491859795	2.91e-09	78.7
HvCMF3_query	211007_HOR_12541_chr2H	89.062	64	6	1	2938	3001	486157697	486157759	2.91e-09	78.7
HvCMF3_query	211007_FT286_chr2H	89.062	64	6	1	2938	3001	488974486	488974548	2.91e-09	78.7
HvCMF3_query	220825_HID055_chr4H	89.062	64	6	1	2938	3001	466396009	466396071	2.91e-09	78.7
HvCMF3_query	220411_HOR_3081_chr2H	89.062	64	6	1	2938	3001	485577841	485577903	2.91e-09	78.7
HvCMF3_query	211008_HOR_495_chr2H	89.062	64	6	1	2938	3001	485927948	485928010	2.91e-09	78.7
HvCMF3_query	221128_Maximus_chr2H	89.062	64	6	1	2938	3001	486999157	486999219	2.91e-09	78.7
HvCMF3_query	220825_HID101_chr2H	89.062	64	6	1	2938	3001	485240734	485240796	2.91e-09	78.7
HvCMF3_query	220812_WBDC_348_chr2H	89.062	64	6	1	2938	3001	488899287	488899349	2.91e-09	78.7
HvCMF3_query	220810_Igri_chr2H	89.062	64	6	1	2938	3001	486586091	486586153	2.91e-09	78.7
HvCMF3_query	220809_Hocket_chr2H	89.062	64	6	1	2938	3001	485967023	485967085	2.91e-09	78.7
HvCMF3_query	220809_Foma_chr2H	89.062	64	6	1	2938	3001	485462590	485462652	2.91e-09	78.7
HvCMF3_query	220519_HOR_3365_chr2H	89.062	64	6	1	2938	3001	484805927	484805989	2.91e-09	78.7
HvCMF3_query	220322_Bonus_chr2H	89.062	64	6	1	2938	3001	484955147	484955209	2.91e-09	78.7
HvCMF3_query	220214_Golden_Promise_chr2H	89.062	64	6	1	2938	3001	486071902	486071964	2.91e-09	78.7
HvCMF3_query	211228_HOR_2779_chr2H	89.062	64	6	1	2938	3001	487227869	487227931	2.91e-09	78.7
HvCMF3_query	211227_HOR_3474_chr2H	89.062	64	6	1	2938	3001	484941072	484941134	2.91e-09	78.7
HvCMF3_query	211129_HOR_7385_chr2H	89.062	64	6	1	2938	3001	488086071	488086133	2.91e-09	78.7
HvCMF3_query	211129_HOR_2830_chr2H	89.062	64	6	1	2938	3001	161645492	161645430	2.91e-09	78.7
HvCMF3_query	211124_Barke_chr2H	89.062	64	6	1	2938	3001	485928717	485928779	2.91e-09	78.7
HvCMF3_query	220830_Bowman_chr2H	89.062	64	6	1	2938	3001	489728431	489728493	2.91e-09	78.7
HvCMF3_query	220825_HID380_chr2H	89.062	64	6	1	2938	3001	483551065	483551127	2.91e-09	78.7
HvCMF3_query	220816_HOR_10096_chr2H	89.062	64	6	1	2938	3001	487128758	487128820	2.91e-09	78.7
HvCMF3_query	220816_Du_Li_Huang_ZDM01467_chr2H	89.062	64	6	1	2938	3001	485962223	485962285	2.91e-09	78.7
HvCMF3_query	220816_Akashinirki_chr2H	89.062	64	6	1	2938	3001	486675946	486676008	2.91e-09	78.7
HvCMF3_query	220812_WBDC_349_chr2H	89.062	64	6	1	2938	3001	488056100	488056162	2.91e-09	78.7
HvCMF3_query	220812_HOR_13594_chr2H	89.062	64	6	1	2938	3001	484153518	484153580	2.91e-09	78.7
HvCMF3_query	220809_Chikurin_Ibaraki_chr2H	89.062	64	6	1	2938	3001	483450838	483450900	2.91e-09	78.7
HvCMF3_query	220809_Chiba_ZDM02064_chr2H	89.062	64	6	1	2938	3001	486293094	486293156	2.91e-09	78.7
HvCMF3_query	220613_OUN333_chr2H	89.062	64	6	1	2938	3001	485677568	485677630	2.91e-09	78.7
HvCMF3_query	220613_HOR_4224_chr2H	89.062	64	6	1	2938	3001	486860017	486860079	2.91e-09	78.7
HvCMF3_query	220519_HOR_13942_chr2H	89.062	64	6	1	2938	3001	485707495	485707557	2.91e-09	78.7
HvCMF3_query	220518_HOR_13821_chr2H	89.062	64	6	1	2938	3001	483018438	483018500	2.91e-09	78.7
HvCMF3_query	220517_GoldenMelon_chr2H	89.062	64	6	1	2938	3001	487343300	487343362	2.91e-09	78.7
HvCMF3_query	220503_HOR_9043_chr2H	89.062	64	6	1	2938	3001	492702545	492702607	2.91e-09	78.7
HvCMF3_query	220503_HOR_8148_chr2H	89.062	64	6	1	2938	3001	484351502	484351564	2.91e-09	78.7
HvCMF3_query	220503_HOR_7552_chr2H	89.062	64	6	1	2938	3001	489398113	489398175	2.91e-09	78.7
HvCMF3_query	220411_Aizu6_chr2H	89.062	64	6	1	2938	3001	487669517	487669579	2.91e-09	78.7
HvCMF3_query	220208_HOR_10892_chr2H	89.062	64	6	1	2938	3001	485953083	485953145	2.91e-09	78.7
HvCMF3_query	220131_HOR_9972_chr2H	89.062	64	6	1	2938	3001	489566929	489566991	2.91e-09	78.7
HvCMF3_query	211221_HOR_14121_chr2H	89.062	64	6	1	2938	3001	486814313	486814375	2.91e-09	78.7
HvCMF3_query	211207_WBDC_237_chr2H	89.062	64	6	1	2938	3001	482468264	482468326	2.91e-09	78.7
HvCMF3_query	211126_HOR_8117_chr2H	89.062	64	6	1	2938	3001	485296442	485296504	2.91e-09	78.7
HvCMF3_query	211008_WBDC_207_chr2H	89.062	64	6	1	2938	3001	489106787	489106849	2.91e-09	78.7
HvCMF3_query	211008_WBDC_184_chr2H	89.062	64	6	1	2938	3001	487504395	487504457	2.91e-09	78.7
HvCMF3_query	211008_HOR_7172_chr2H	89.062	64	6	1	2938	3001	486894835	486894897	2.91e-09	78.7
HvCMF3_query	211008_HOR_2180_chr2H	89.062	64	6	1	2938	3001	485559826	485559888	2.91e-09	78.7
HvCMF3_query	211008_HOR_19184_chr2H	89.062	64	6	1	2938	3001	487573324	487573386	2.91e-09	78.7
HvCMF3_query	211008_HOR_13663_chr2H	89.062	64	6	1	2938	3001	486012502	486012564	2.91e-09	78.7
HvCMF3_query	211008_FT880_chr2H	89.062	64	6	1	2938	3001	485198345	485198407	2.91e-09	78.7
HvCMF3_query	211008_FT628_chr2H	89.062	64	6	1	2938	3001	486520274	486520336	2.91e-09	78.7
HvCMF3_query	211008_FT333_chr2H	89.062	64	6	1	2938	3001	482822389	482822451	2.91e-09	78.7
HvCMF3_query	211007_WBDC_133_chr2H	89.062	64	6	1	2938	3001	487997163	487997225	2.91e-09	78.7
HvCMF3_query	211007_HOR_12184_chr2H	89.062	64	6	1	2938	3001	488380145	488380207	2.91e-09	78.7
HvCMF3_query	200416_MorexV3_chr2H	89.062	64	6	1	2938	3001	489684678	489684740	2.91e-09	78.7
HvCMF3_query	220817_FT67_chr2H	89.062	64	6	1	2938	3001	494184896	494184958	2.91e-09	78.7
HvCMF3_query	220816_RGT_Planet_chr2H	89.062	64	6	1	2938	3001	484334007	484334069	2.91e-09	78.7
HvCMF3_query	220809_HOR_1168_chr2H	89.062	64	6	1	2938	3001	488120619	488120681	2.91e-09	78.7
HvCMF3_query	220613_HOR_10350_chr2H	89.062	64	6	1	2938	3001	486427446	486427508	2.91e-09	78.7
HvCMF3_query	220411_10TJ18_chr2H	89.062	64	6	1	2938	3001	488489956	488490018	2.91e-09	78.7
HvCMF3_query	211206_HOR_14273_chr2H	89.062	64	6	1	2938	3001	486323432	486323494	2.91e-09	78.7
HvCMF3_query	211126_HOR_6220_chr2H	89.062	64	6	1	2938	3001	489930859	489930921	2.91e-09	78.7
HvCMF3_query	211008_FT333_chr6H	89.011	91	9	1	2919	3009	30653561	30653472	2.87e-19	111
HvCMF3_query	220131_HOR_21256_chr2H	88.991	109	9	3	2902	3009	632160442	632160336	2.2e-25	132
HvCMF3_query	220817_FT67_chr5H	88.889	63	2	5	2848	2910	381324274	381324331	1.35e-07	73.1
HvCMF3_query	220812_WBDC_349_chr5H	88.889	63	2	5	2848	2910	379832617	379832674	1.35e-07	73.1
HvCMF3_query	220810_Igri_chr5H	88.889	63	2	5	2848	2910	385658707	385658764	1.35e-07	73.1
HvCMF3_query	211227_HOR_3474_chr5H	88.889	63	2	5	2848	2910	379764786	379764843	1.35e-07	73.1
HvCMF3_query	211008_WBDC_103_chr5H	88.889	63	5	2	2955	3016	390565444	390565505	1.05e-08	76.8
HvCMF3_query	211008_HOR_495_chr5H	88.889	63	2	5	2848	2910	381368229	381368286	1.35e-07	73.1
HvCMF3_query	211008_FT262_chr5H	88.889	63	2	5	2848	2910	379173664	379173721	1.35e-07	73.1
HvCMF3_query	211008_FT144_chr5H	88.889	63	2	5	2848	2910	397842464	397842521	1.35e-07	73.1
HvCMF3_query	211007_HOR_12541_chr5H	88.889	63	2	5	2848	2910	382321141	382321198	1.35e-07	73.1
HvCMF3_query	211007_HOR_12184_chr5H	88.889	63	2	5	2848	2910	379394594	379394651	1.35e-07	73.1
HvCMF3_query	211008_FT262_chr3H	88.889	99	9	2	2899	2997	564115000	564115096	4.76e-22	121
HvCMF3_query	211008_WBDC_199_chr3H	88.889	63	5	2	2955	3016	450922010	450921949	1.05e-08	76.8
HvCMF3_query	220825_HID380_chr5H	88.889	63	2	5	2848	2910	380284327	380284384	1.35e-07	73.1
HvCMF3_query	220816_RGT_Planet_chr5H	88.889	63	2	5	2848	2910	386783155	386783212	1.35e-07	73.1
HvCMF3_query	220816_Du_Li_Huang_ZDM01467_chr5H	88.889	63	2	5	2848	2910	382790734	382790791	1.35e-07	73.1
HvCMF3_query	220816_Akashinirki_chr5H	88.889	63	2	5	2848	2910	384210979	384211036	1.35e-07	73.1
HvCMF3_query	200416_MorexV3_chr5H	88.889	63	2	5	2848	2910	377048298	377048355	1.35e-07	73.1
HvCMF3_query	211008_WBDC_078_chr4H	88.889	63	7	0	2957	3019	600141348	600141286	2.91e-09	78.7
HvCMF3_query	220809_Foma_chr1H	88.889	108	5	7	2914	3018	520887993	520887890	1.02e-23	126
HvCMF3_query	220519_HOR_3365_chr5H	88.889	63	2	5	2848	2910	379145258	379145315	1.35e-07	73.1
HvCMF3_query	211008_HOR_7172_chr5H	88.889	63	2	5	2848	2910	388850948	388851005	1.35e-07	73.1
HvCMF3_query	220817_FT67_chr5H	88.71	62	7	0	2955	3016	22918744	22918805	1.05e-08	76.8
HvCMF3_query	220817_FT67_chr5H	88.71	62	7	0	2955	3016	324120852	324120913	1.05e-08	76.8
HvCMF3_query	220817_FT67_chr5H	88.71	62	7	0	2955	3016	385631821	385631882	1.05e-08	76.8
HvCMF3_query	220812_WBDC_349_chr5H	88.71	62	7	0	2955	3016	384045058	384045119	1.05e-08	76.8
HvCMF3_query	220812_WBDC_348_chr5H	88.71	62	7	0	2955	3016	320150117	320150178	1.05e-08	76.8
HvCMF3_query	220812_WBDC_348_chr5H	88.71	62	7	0	2955	3016	381571038	381571099	1.05e-08	76.8
HvCMF3_query	220812_FT11_chr5H	88.71	62	7	0	2955	3016	329262845	329262906	1.05e-08	76.8
HvCMF3_query	220812_FT11_chr5H	88.71	62	7	0	2955	3016	394606458	394606519	1.05e-08	76.8
HvCMF3_query	220810_Igri_chr5H	88.71	62	7	0	2955	3016	328604179	328604240	1.05e-08	76.8
HvCMF3_query	220810_Igri_chr5H	88.71	62	7	0	2955	3016	389981729	389981790	1.05e-08	76.8
HvCMF3_query	220809_Chikurin_Ibaraki_chr5H	88.71	62	7	0	2955	3016	324711004	324711065	1.05e-08	76.8
HvCMF3_query	220809_Chikurin_Ibaraki_chr5H	88.71	62	7	0	2955	3016	385792378	385792439	1.05e-08	76.8
HvCMF3_query	220809_Chikurin_Ibaraki_chr5H	88.71	62	7	0	2852	2913	411730792	411730731	1.05e-08	76.8
HvCMF3_query	220809_Chiba_ZDM02064_chr5H	88.71	62	7	0	2955	3016	327116509	327116570	1.05e-08	76.8
HvCMF3_query	220809_Chiba_ZDM02064_chr5H	88.71	62	7	0	2955	3016	388314353	388314414	1.05e-08	76.8
HvCMF3_query	220809_Chiba_ZDM02064_chr5H	88.71	62	7	0	2852	2913	414247155	414247094	1.05e-08	76.8
HvCMF3_query	220613_HOR_4224_chr5H	88.71	62	7	0	2955	3016	323377689	323377750	1.05e-08	76.8
HvCMF3_query	220613_HOR_4224_chr5H	88.71	62	7	0	2955	3016	384110872	384110933	1.05e-08	76.8
HvCMF3_query	220613_HOR_4224_chr5H	88.71	62	7	0	2852	2913	410055104	410055043	1.05e-08	76.8
HvCMF3_query	220519_HOR_13942_chr5H	88.71	62	7	0	2955	3016	327881808	327881869	1.05e-08	76.8
HvCMF3_query	220519_HOR_13942_chr5H	88.71	62	7	0	2955	3016	389246607	389246668	1.05e-08	76.8
HvCMF3_query	220411_HOR_3081_chr5H	88.71	62	7	0	2955	3016	323126534	323126595	1.05e-08	76.8
HvCMF3_query	220411_HOR_3081_chr5H	88.71	62	7	0	2955	3016	384254414	384254475	1.05e-08	76.8
HvCMF3_query	220411_Aizu6_chr5H	88.71	62	7	0	2955	3016	326673269	326673330	1.05e-08	76.8
HvCMF3_query	220411_Aizu6_chr5H	88.71	62	7	0	2955	3016	387407462	387407523	1.05e-08	76.8
HvCMF3_query	220411_Aizu6_chr5H	88.71	62	7	0	2852	2913	413347289	413347228	1.05e-08	76.8
HvCMF3_query	220411_10TJ18_chr5H	88.71	62	7	0	2955	3016	327679416	327679477	1.05e-08	76.8
HvCMF3_query	220411_10TJ18_chr5H	88.71	62	7	0	2955	3016	388600259	388600320	1.05e-08	76.8
HvCMF3_query	220411_10TJ18_chr5H	88.71	62	7	0	2852	2913	416617517	416617456	1.05e-08	76.8
HvCMF3_query	220208_HOR_10892_chr5H	88.71	62	7	0	2955	3016	322127057	322127118	1.05e-08	76.8
HvCMF3_query	220208_HOR_10892_chr5H	88.71	62	7	0	2955	3016	383416075	383416136	1.05e-08	76.8
HvCMF3_query	211227_HOR_3474_chr5H	88.71	62	7	0	2955	3016	384129778	384129839	1.05e-08	76.8
HvCMF3_query	211227_HOR_3474_chr5H	88.71	62	7	0	2852	2913	410099463	410099402	1.05e-08	76.8
HvCMF3_query	211221_HOR_14121_chr5H	88.71	62	7	0	2955	3016	322356669	322356730	1.05e-08	76.8
HvCMF3_query	211221_HOR_14121_chr5H	88.71	62	7	0	2955	3016	382901023	382901084	1.05e-08	76.8
HvCMF3_query	211129_HOR_2830_chr5H	88.71	62	7	0	2955	3016	318388030	318388091	1.05e-08	76.8
HvCMF3_query	211129_HOR_2830_chr5H	88.71	62	7	0	2955	3016	379863640	379863701	1.05e-08	76.8
HvCMF3_query	211129_HOR_2830_chr5H	88.71	62	7	0	2852	2913	407991635	407991574	1.05e-08	76.8
HvCMF3_query	211008_HOR_495_chr5H	88.71	62	7	0	2955	3016	324012445	324012506	1.05e-08	76.8
HvCMF3_query	211008_HOR_495_chr5H	88.71	62	7	0	2955	3016	385690872	385690933	1.05e-08	76.8
HvCMF3_query	211008_HOR_13663_chr5H	88.71	62	7	0	2955	3016	323340822	323340883	1.05e-08	76.8
HvCMF3_query	211008_HOR_13663_chr5H	88.71	62	7	0	2955	3016	384474067	384474128	1.05e-08	76.8
HvCMF3_query	211008_FT880_chr5H	88.71	62	7	0	2955	3016	378966652	378966713	1.05e-08	76.8
HvCMF3_query	211008_FT880_chr5H	88.71	62	7	0	2852	2913	406203118	406203057	1.05e-08	76.8
HvCMF3_query	211008_FT262_chr5H	88.71	62	7	0	2955	3016	322897645	322897706	1.05e-08	76.8
HvCMF3_query	211008_FT262_chr5H	88.71	62	7	0	2955	3016	383569605	383569666	1.05e-08	76.8
HvCMF3_query	211008_FT144_chr5H	88.71	62	7	0	2955	3016	16865247	16865308	1.05e-08	76.8
HvCMF3_query	211008_FT144_chr5H	88.71	62	7	0	2955	3016	340747981	340748042	1.05e-08	76.8
HvCMF3_query	211008_FT144_chr5H	88.71	62	7	0	2955	3016	402266532	402266593	1.05e-08	76.8
HvCMF3_query	211007_HOR_12541_chr5H	88.71	62	7	0	2955	3016	24930722	24930783	1.05e-08	76.8
HvCMF3_query	211007_HOR_12541_chr5H	88.71	62	7	0	2955	3016	386577285	386577346	1.05e-08	76.8
HvCMF3_query	211007_HOR_12184_chr5H	88.71	62	7	0	2955	3016	322312514	322312575	1.05e-08	76.8
HvCMF3_query	211007_HOR_12184_chr5H	88.71	62	7	0	2955	3016	383719865	383719926	1.05e-08	76.8
HvCMF3_query	220131_HOR_9972_chr5H	88.71	62	7	0	2955	3016	324997578	324997639	1.05e-08	76.8
HvCMF3_query	220131_HOR_9972_chr5H	88.71	62	7	0	2955	3016	385614042	385614103	1.05e-08	76.8
HvCMF3_query	220131_HOR_9972_chr5H	88.71	62	7	0	2852	2913	412367402	412367341	1.05e-08	76.8
HvCMF3_query	211228_HOR_2779_chr5H	88.71	62	7	0	2955	3016	320925557	320925618	1.05e-08	76.8
HvCMF3_query	211228_HOR_2779_chr5H	88.71	62	7	0	2955	3016	381068887	381068948	1.05e-08	76.8
HvCMF3_query	211228_HOR_2779_chr5H	88.71	62	7	0	2852	2913	408782970	408782909	1.05e-08	76.8
HvCMF3_query	211129_HOR_7385_chr5H	88.71	62	7	0	2955	3016	327897738	327897799	1.05e-08	76.8
HvCMF3_query	211129_HOR_7385_chr5H	88.71	62	7	0	2955	3016	388939504	388939565	1.05e-08	76.8
HvCMF3_query	211007_WBDC_133_chr5H	88.71	62	7	0	2955	3016	318014358	318014419	1.05e-08	76.8
HvCMF3_query	211007_WBDC_133_chr5H	88.71	62	7	0	2955	3016	378524837	378524898	1.05e-08	76.8
HvCMF3_query	220812_WBDC_349_chr3H	88.71	62	7	0	2955	3016	611701654	611701715	1.05e-08	76.8
HvCMF3_query	211207_WBDC_237_chr5H	88.71	62	7	0	2955	3016	24434504	24434565	1.05e-08	76.8
HvCMF3_query	211207_WBDC_237_chr5H	88.71	62	7	0	2955	3016	330270392	330270453	1.05e-08	76.8
HvCMF3_query	211207_WBDC_237_chr5H	88.71	62	7	0	2955	3016	391635522	391635583	1.05e-08	76.8
HvCMF3_query	211008_HOR_19184_chr7H	88.71	62	7	0	2852	2913	369505	369444	1.05e-08	76.8
HvCMF3_query	211008_HOR_19184_chr7H	88.71	62	7	0	2852	2913	401344	401283	1.05e-08	76.8
HvCMF3_query	211008_HOR_19184_chr7H	88.71	62	7	0	2852	2913	433181	433120	1.05e-08	76.8
HvCMF3_query	220825_HID380_chr1H	88.71	62	7	0	2955	3016	520703318	520703379	1.05e-08	76.8
HvCMF3_query	220816_Du_Li_Huang_ZDM01467_chr1H	88.71	62	7	0	2955	3016	520509491	520509430	1.05e-08	76.8
HvCMF3_query	220517_GoldenMelon_chr1H	88.71	62	7	0	2955	3016	518121872	518121811	1.05e-08	76.8
HvCMF3_query	220214_Golden_Promise_chr1H	88.71	62	7	0	2955	3016	514053786	514053725	1.05e-08	76.8
HvCMF3_query	211124_Barke_chr1H	88.71	62	7	0	2955	3016	517620154	517620215	1.05e-08	76.8
HvCMF3_query	211008_WBDC_184_chr1H	88.71	62	7	0	2955	3016	528540171	528540232	1.05e-08	76.8
HvCMF3_query	220829_HID357_chr5H	88.71	62	7	0	2955	3016	336892501	336892562	1.05e-08	76.8
HvCMF3_query	220829_HID357_chr5H	88.71	62	7	0	2955	3016	398091400	398091461	1.05e-08	76.8
HvCMF3_query	220829_HID357_chr5H	88.71	62	7	0	2852	2913	425623143	425623082	1.05e-08	76.8
HvCMF3_query	220829_HID249_chr5H	88.71	62	7	0	2955	3016	381424570	381424631	1.05e-08	76.8
HvCMF3_query	220829_HID249_chr5H	88.71	62	7	0	2852	2913	409434746	409434685	1.05e-08	76.8
HvCMF3_query	220825_HID380_chr5H	88.71	62	7	0	2955	3016	323787011	323787072	1.05e-08	76.8
HvCMF3_query	220825_HID380_chr5H	88.71	62	7	0	2955	3016	384615974	384616035	1.05e-08	76.8
HvCMF3_query	220825_HID380_chr5H	88.71	62	7	0	2852	2913	412049972	412049911	1.05e-08	76.8
HvCMF3_query	220816_RGT_Planet_chr5H	88.71	62	7	0	2955	3016	391097375	391097436	1.05e-08	76.8
HvCMF3_query	220816_HOR_10096_chr5H	88.71	62	7	0	2955	3016	22186899	22186960	1.05e-08	76.8
HvCMF3_query	220816_HOR_10096_chr5H	88.71	62	7	0	2955	3016	325391428	325391489	1.05e-08	76.8
HvCMF3_query	220816_HOR_10096_chr5H	88.71	62	7	0	2955	3016	386749647	386749708	1.05e-08	76.8
HvCMF3_query	220816_Du_Li_Huang_ZDM01467_chr5H	88.71	62	7	0	2955	3016	326248962	326249023	1.05e-08	76.8
HvCMF3_query	220816_Du_Li_Huang_ZDM01467_chr5H	88.71	62	7	0	2955	3016	387101816	387101877	1.05e-08	76.8
HvCMF3_query	220816_Akashinirki_chr5H	88.71	62	7	0	2955	3016	327859463	327859524	1.05e-08	76.8
HvCMF3_query	220816_Akashinirki_chr5H	88.71	62	7	0	2955	3016	388469282	388469343	1.05e-08	76.8
HvCMF3_query	220816_Akashinirki_chr5H	88.71	62	7	0	2852	2913	414544788	414544727	1.05e-08	76.8
HvCMF3_query	220809_HOR_1168_chr5H	88.71	62	7	0	2955	3016	323858673	323858734	1.05e-08	76.8
HvCMF3_query	220809_HOR_1168_chr5H	88.71	62	7	0	2955	3016	385257771	385257832	1.05e-08	76.8
HvCMF3_query	220613_HOR_21599_chr5H	88.71	62	7	0	2955	3016	319086365	319086426	1.05e-08	76.8
HvCMF3_query	220613_HOR_21599_chr5H	88.71	62	7	0	2955	3016	380332857	380332918	1.05e-08	76.8
HvCMF3_query	220613_HOR_10350_chr5H	88.71	62	7	0	2955	3016	321494217	321494278	1.05e-08	76.8
HvCMF3_query	220613_HOR_10350_chr5H	88.71	62	7	0	2955	3016	382236344	382236405	1.05e-08	76.8
HvCMF3_query	220613_HOR_10350_chr5H	88.71	62	7	0	2852	2913	410781277	410781216	1.05e-08	76.8
HvCMF3_query	220503_HOR_7552_chr5H	88.71	62	7	0	2955	3016	325372427	325372488	1.05e-08	76.8
HvCMF3_query	220503_HOR_7552_chr5H	88.71	62	7	0	2955	3016	386120446	386120507	1.05e-08	76.8
HvCMF3_query	220503_HOR_7552_chr5H	88.71	62	7	0	2852	2913	414112082	414112021	1.05e-08	76.8
HvCMF3_query	220322_HOR_1702_chr5H	88.71	62	7	0	2955	3016	320403532	320403593	1.05e-08	76.8
HvCMF3_query	220322_HOR_1702_chr5H	88.71	62	7	0	2955	3016	381669010	381669071	1.05e-08	76.8
HvCMF3_query	220214_HOR_21595_chr5H	88.71	62	7	0	2955	3016	319168471	319168532	1.05e-08	76.8
HvCMF3_query	220214_HOR_21595_chr5H	88.71	62	7	0	2955	3016	381265654	381265715	1.05e-08	76.8
HvCMF3_query	220131_HOR_21256_chr5H	88.71	62	7	0	2955	3016	319540922	319540983	1.05e-08	76.8
HvCMF3_query	220131_HOR_21256_chr5H	88.71	62	7	0	2955	3016	381058562	381058623	1.05e-08	76.8
HvCMF3_query	211207_HOR_18321_chr5H	88.71	62	7	0	2955	3016	322188595	322188656	1.05e-08	76.8
HvCMF3_query	211207_HOR_18321_chr5H	88.71	62	7	0	2955	3016	383464031	383464092	1.05e-08	76.8
HvCMF3_query	211206_HOR_14273_chr5H	88.71	62	7	0	2955	3016	321635655	321635716	1.05e-08	76.8
HvCMF3_query	211206_HOR_14273_chr5H	88.71	62	7	0	2955	3016	382061470	382061531	1.05e-08	76.8
HvCMF3_query	211124_Barke_chr5H	88.71	62	7	0	2955	3016	333035375	333035436	1.05e-08	76.8
HvCMF3_query	211124_Barke_chr5H	88.71	62	7	0	2955	3016	393458019	393458080	1.05e-08	76.8
HvCMF3_query	211008_WBDC_207_chr5H	88.71	62	7	0	2955	3016	385983719	385983780	1.05e-08	76.8
HvCMF3_query	211008_WBDC_207_chr5H	88.71	62	7	0	2852	2913	413105078	413105017	1.05e-08	76.8
HvCMF3_query	211008_WBDC_078_chr5H	88.71	62	7	0	2955	3016	381593774	381593835	1.05e-08	76.8
HvCMF3_query	211008_WBDC_078_chr5H	88.71	62	7	0	2852	2913	407448265	407448204	1.05e-08	76.8
HvCMF3_query	211008_FT333_chr5H	88.71	62	7	0	2955	3016	381758752	381758813	1.05e-08	76.8
HvCMF3_query	211008_FT333_chr5H	88.71	62	7	0	2852	2913	408930259	408930198	1.05e-08	76.8
HvCMF3_query	211008_FT262_chr2H	88.71	62	7	0	2955	3016	90279121	90279182	1.05e-08	76.8
HvCMF3_query	211007_HOR_12541_chr3H	88.71	62	7	0	2955	3016	600506788	600506849	1.05e-08	76.8
HvCMF3_query	211007_FT286_chr5H	88.71	62	7	0	2955	3016	317117665	317117726	1.05e-08	76.8
HvCMF3_query	211007_FT286_chr5H	88.71	62	7	0	2955	3016	381630066	381630127	1.05e-08	76.8
HvCMF3_query	200416_MorexV3_chr5H	88.71	62	7	0	2955	3016	320226391	320226452	1.05e-08	76.8
HvCMF3_query	200416_MorexV3_chr5H	88.71	62	7	0	2955	3016	381364607	381364668	1.05e-08	76.8
HvCMF3_query	220812_WBDC_348_chr1H	88.71	62	7	0	2955	3016	520842391	520842330	1.05e-08	76.8
HvCMF3_query	211222_HOR_21322_chr4H	88.71	62	7	0	2852	2913	597399975	597399914	1.05e-08	76.8
HvCMF3_query	211008_FT880_chr4H	88.71	62	7	0	2852	2913	600435824	600435763	1.05e-08	76.8
HvCMF3_query	211008_FT144_chr3H	88.71	62	7	0	2955	3016	603851115	603851176	1.05e-08	76.8
HvCMF3_query	211007_HOR_12184_chr4H	88.71	62	7	0	2852	2913	596564611	596564550	1.05e-08	76.8
HvCMF3_query	220825_HID101_chr2H	88.71	62	7	0	2955	3016	89559474	89559535	1.05e-08	76.8
HvCMF3_query	220812_WBDC_348_chr2H	88.71	62	7	0	2955	3016	92585507	92585568	1.05e-08	76.8
HvCMF3_query	220809_Hocket_chr5H	88.71	62	7	0	2955	3016	322949747	322949808	1.05e-08	76.8
HvCMF3_query	220809_Hocket_chr5H	88.71	62	7	0	2955	3016	384057424	384057485	1.05e-08	76.8
HvCMF3_query	220809_Chikurin_Ibaraki_chr1H	88.71	62	7	0	2955	3016	518080105	518080166	1.05e-08	76.8
HvCMF3_query	220809_Chiba_ZDM02064_chr1H	88.71	62	7	0	2955	3016	523901998	523901937	1.05e-08	76.8
HvCMF3_query	220613_OUN333_chr5H	88.71	62	7	0	2955	3016	323137901	323137962	1.05e-08	76.8
HvCMF3_query	220613_OUN333_chr5H	88.71	62	7	0	2955	3016	383861097	383861158	1.05e-08	76.8
HvCMF3_query	211126_HOR_8117_chr5H	88.71	62	7	0	2955	3016	330489798	330489859	1.05e-08	76.8
HvCMF3_query	211126_HOR_8117_chr5H	88.71	62	7	0	2955	3016	391135432	391135493	1.05e-08	76.8
HvCMF3_query	211008_WBDC_078_chr1H	88.71	62	7	0	2955	3016	517877353	517877292	1.05e-08	76.8
HvCMF3_query	211008_HOR_19184_chr5H	88.71	62	7	0	2955	3016	323757796	323757857	1.05e-08	76.8
HvCMF3_query	211008_HOR_19184_chr5H	88.71	62	7	0	2955	3016	384470690	384470751	1.05e-08	76.8
HvCMF3_query	211008_HOR_19184_chr5H	88.71	62	7	0	2852	2913	411859086	411859025	1.05e-08	76.8
HvCMF3_query	221128_Maximus_chr5H	88.71	62	7	0	2955	3016	321893358	321893419	1.05e-08	76.8
HvCMF3_query	221128_Maximus_chr5H	88.71	62	7	0	2955	3016	383067222	383067283	1.05e-08	76.8
HvCMF3_query	220830_Bowman_chr5H	88.71	62	7	0	2955	3016	322951322	322951383	1.05e-08	76.8
HvCMF3_query	220830_Bowman_chr5H	88.71	62	7	0	2955	3016	384058940	384059001	1.05e-08	76.8
HvCMF3_query	220830_Bowman_chr1H	88.71	62	7	0	2955	3016	514897948	514897887	1.05e-08	76.8
HvCMF3_query	220829_HID357_chr1H	88.71	62	7	0	2955	3016	519721923	519721862	1.05e-08	76.8
HvCMF3_query	220825_HID380_chr4H	88.71	62	7	0	2852	2913	594895979	594895918	1.05e-08	76.8
HvCMF3_query	220825_HID101_chr5H	88.71	62	7	0	2955	3016	323374331	323374392	1.05e-08	76.8
HvCMF3_query	220825_HID101_chr5H	88.71	62	7	0	2955	3016	388034956	388035017	1.05e-08	76.8
HvCMF3_query	220816_HOR_10096_chr1H	88.71	62	7	0	2955	3016	517527463	517527402	1.05e-08	76.8
HvCMF3_query	220812_HOR_13594_chr5H	88.71	62	7	0	2955	3016	322088261	322088322	1.05e-08	76.8
HvCMF3_query	220812_HOR_13594_chr5H	88.71	62	7	0	2955	3016	383961393	383961454	1.05e-08	76.8
HvCMF3_query	220812_HOR_13594_chr1H	88.71	62	7	0	2955	3016	362211081	362211142	1.05e-08	76.8
HvCMF3_query	220809_Foma_chr5H	88.71	62	7	0	2955	3016	322255776	322255837	1.05e-08	76.8
HvCMF3_query	220809_Foma_chr5H	88.71	62	7	0	2955	3016	382687691	382687752	1.05e-08	76.8
HvCMF3_query	220809_Foma_chr1H	88.71	62	7	0	2955	3016	518284236	518284297	1.05e-08	76.8
HvCMF3_query	220613_HOR_10350_chr1H	88.71	62	7	0	2955	3016	362234927	362234988	1.05e-08	76.8
HvCMF3_query	220519_HOR_3365_chr5H	88.71	62	7	0	2955	3016	321686269	321686330	1.05e-08	76.8
HvCMF3_query	220519_HOR_3365_chr5H	88.71	62	7	0	2955	3016	383381828	383381889	1.05e-08	76.8
HvCMF3_query	220519_HOR_3365_chr5H	88.71	62	7	0	2852	2913	411758706	411758645	1.05e-08	76.8
HvCMF3_query	220518_HOR_13821_chr5H	88.71	62	7	0	2955	3016	327338392	327338453	1.05e-08	76.8
HvCMF3_query	220518_HOR_13821_chr5H	88.71	62	7	0	2955	3016	388119391	388119452	1.05e-08	76.8
HvCMF3_query	220517_GoldenMelon_chr5H	88.71	62	7	0	2955	3016	326193254	326193315	1.05e-08	76.8
HvCMF3_query	220517_GoldenMelon_chr5H	88.71	62	7	0	2955	3016	386837498	386837559	1.05e-08	76.8
HvCMF3_query	220503_HOR_9043_chr5H	88.71	62	7	0	2955	3016	323826859	323826920	1.05e-08	76.8
HvCMF3_query	220503_HOR_9043_chr5H	88.71	62	7	0	2955	3016	384687468	384687529	1.05e-08	76.8
HvCMF3_query	220503_HOR_9043_chr5H	88.71	62	7	0	2852	2913	413212006	413211945	1.05e-08	76.8
HvCMF3_query	220503_HOR_8148_chr5H	88.71	62	7	0	2955	3016	322963074	322963135	1.05e-08	76.8
HvCMF3_query	220503_HOR_8148_chr5H	88.71	62	7	0	2955	3016	384056514	384056575	1.05e-08	76.8
HvCMF3_query	220322_Bonus_chr5H	88.71	62	7	0	2955	3016	321750056	321750117	1.05e-08	76.8
HvCMF3_query	220322_Bonus_chr5H	88.71	62	7	0	2955	3016	382176818	382176879	1.05e-08	76.8
HvCMF3_query	220322_Bonus_chr1H	88.71	62	7	0	2955	3016	514041778	514041717	1.05e-08	76.8
HvCMF3_query	220214_Golden_Promise_chr5H	88.71	62	7	0	2955	3016	321791552	321791613	1.05e-08	76.8
HvCMF3_query	220214_Golden_Promise_chr5H	88.71	62	7	0	2955	3016	382973411	382973472	1.05e-08	76.8
HvCMF3_query	220131_HOR_21256_chr1H	88.71	62	7	0	2955	3016	523292637	523292576	1.05e-08	76.8
HvCMF3_query	211228_HOR_2779_chr1H	88.71	62	7	0	2955	3016	519284596	519284535	1.05e-08	76.8
HvCMF3_query	211222_HOR_21322_chr5H	88.71	62	7	0	2955	3016	322575767	322575828	1.05e-08	76.8
HvCMF3_query	211222_HOR_21322_chr5H	88.71	62	7	0	2955	3016	383906091	383906152	1.05e-08	76.8
HvCMF3_query	211222_HOR_21322_chr1H	88.71	62	7	0	2955	3016	515723102	515723041	1.05e-08	76.8
HvCMF3_query	211129_HOR_7385_chr1H	88.71	62	7	0	2955	3016	517445363	517445302	1.05e-08	76.8
HvCMF3_query	211126_HOR_6220_chr5H	88.71	62	7	0	2955	3016	321001271	321001332	1.05e-08	76.8
HvCMF3_query	211126_HOR_6220_chr5H	88.71	62	7	0	2955	3016	381797465	381797526	1.05e-08	76.8
HvCMF3_query	211008_WBDC_207_chr2H	88.71	62	7	0	2852	2913	616484987	616485048	1.05e-08	76.8
HvCMF3_query	211008_WBDC_184_chr5H	88.71	62	7	0	2955	3016	336089860	336089921	1.05e-08	76.8
HvCMF3_query	211008_WBDC_184_chr5H	88.71	62	7	0	2955	3016	400613902	400613963	1.05e-08	76.8
HvCMF3_query	211008_HOR_7172_chr5H	88.71	62	7	0	2955	3016	393184307	393184368	1.05e-08	76.8
HvCMF3_query	211008_HOR_7172_chr5H	88.71	62	7	0	2852	2913	421011145	421011084	1.05e-08	76.8
HvCMF3_query	211008_HOR_2180_chr5H	88.71	62	7	0	2955	3016	319086681	319086742	1.05e-08	76.8
HvCMF3_query	211008_HOR_2180_chr5H	88.71	62	7	0	2955	3016	380516563	380516624	1.05e-08	76.8
HvCMF3_query	211008_HOR_14061_chr5H	88.71	62	7	0	2955	3016	322592475	322592536	1.05e-08	76.8
HvCMF3_query	211008_HOR_14061_chr5H	88.71	62	7	0	2955	3016	383220779	383220840	1.05e-08	76.8
HvCMF3_query	211008_HOR_13663_chr1H	88.71	62	7	0	2955	3016	520912645	520912706	1.05e-08	76.8
HvCMF3_query	211007_HOR_12184_chr1H	88.71	62	7	0	2955	3016	517084337	517084276	1.05e-08	76.8
HvCMF3_query	220825_HID055_chr5H	88.71	62	7	0	2955	3016	333364458	333364519	1.05e-08	76.8
HvCMF3_query	220825_HID055_chr5H	88.71	62	7	0	2955	3016	394672835	394672896	1.05e-08	76.8
HvCMF3_query	220613_HOR_4224_chr1H	88.71	62	7	0	2955	3016	515550409	515550348	1.05e-08	76.8
HvCMF3_query	220411_Aizu6_chr1H	88.71	62	7	0	2955	3016	520098857	520098796	1.05e-08	76.8
HvCMF3_query	211008_WBDC_199_chr5H	88.71	62	7	0	2955	3016	385197578	385197639	1.05e-08	76.8
HvCMF3_query	211008_WBDC_199_chr5H	88.71	62	7	0	2852	2913	413115830	413115769	1.05e-08	76.8
HvCMF3_query	211008_FT628_chr5H	88.71	62	7	0	2955	3016	316944933	316944994	1.05e-08	76.8
HvCMF3_query	211008_FT628_chr5H	88.71	62	7	0	2955	3016	377897989	377898050	1.05e-08	76.8
HvCMF3_query	220131_HOR_9972_chr5H	88.554	166	17	2	2852	3016	543500722	543500886	5.95e-46	200
HvCMF3_query	211228_HOR_2779_chr5H	88.554	166	17	2	2852	3016	539011626	539011790	5.95e-46	200
HvCMF3_query	211129_HOR_7385_chr5H	88.554	166	17	2	2852	3016	549089626	549089790	5.95e-46	200
HvCMF3_query	211007_WBDC_133_chr5H	88.554	166	17	2	2852	3016	535933342	535933506	5.95e-46	200
HvCMF3_query	221128_Maximus_chr3H	88.542	96	6	5	2903	2997	555297779	555297870	2.87e-19	111
HvCMF3_query	220830_Bowman_chr3H	88.542	96	6	5	2903	2997	556991710	556991801	2.87e-19	111
HvCMF3_query	220816_RGT_Planet_chr3H	88.542	96	6	5	2903	2997	556501909	556502000	2.87e-19	111
HvCMF3_query	220816_HOR_10096_chr3H	88.542	96	6	5	2903	2997	558545973	558546064	2.87e-19	111
HvCMF3_query	220816_Du_Li_Huang_ZDM01467_chr3H	88.542	96	6	5	2903	2997	564861630	564861721	2.87e-19	111
HvCMF3_query	220812_HOR_13594_chr3H	88.542	96	6	5	2903	2997	558583046	558583137	2.87e-19	111
HvCMF3_query	220810_Igri_chr3H	88.542	96	6	5	2903	2997	552386341	552386432	2.87e-19	111
HvCMF3_query	220809_Chikurin_Ibaraki_chr3H	88.542	96	6	5	2903	2997	562085270	562085361	2.87e-19	111
HvCMF3_query	220809_Chiba_ZDM02064_chr3H	88.542	96	6	5	2903	2997	565700476	565700567	2.87e-19	111
HvCMF3_query	220613_HOR_4224_chr3H	88.542	96	6	5	2903	2997	557383824	557383915	2.87e-19	111
HvCMF3_query	220519_HOR_3365_chr3H	88.542	96	6	5	2903	2997	555161284	555161375	2.87e-19	111
HvCMF3_query	220519_HOR_13942_chr3H	88.542	96	6	5	2903	2997	557081416	557081507	2.87e-19	111
HvCMF3_query	220518_HOR_13821_chr3H	88.542	96	6	5	2903	2997	554342229	554342320	2.87e-19	111
HvCMF3_query	220517_GoldenMelon_chr3H	88.542	96	6	5	2903	2997	557128239	557128330	2.87e-19	111
HvCMF3_query	220503_HOR_7552_chr3H	88.542	96	6	5	2903	2997	566675064	566675155	2.87e-19	111
HvCMF3_query	220411_HOR_3081_chr3H	88.542	96	6	5	2903	2997	560229899	560229990	2.87e-19	111
HvCMF3_query	220411_Aizu6_chr3H	88.542	96	6	5	2903	2997	558765416	558765507	2.87e-19	111
HvCMF3_query	220411_10TJ18_chr3H	88.542	96	6	5	2903	2997	558311593	558311684	2.87e-19	111
HvCMF3_query	220322_HOR_1702_chr3H	88.542	96	6	5	2903	2997	568163124	568163215	2.87e-19	111
HvCMF3_query	220208_HOR_10892_chr3H	88.542	96	6	5	2903	2997	558127432	558127523	2.87e-19	111
HvCMF3_query	220131_HOR_9972_chr3H	88.542	96	6	5	2903	2997	563490600	563490691	2.87e-19	111
HvCMF3_query	211207_HOR_18321_chr3H	88.542	96	6	5	2903	2997	557672656	557672747	2.87e-19	111
HvCMF3_query	211126_HOR_8117_chr3H	88.542	96	6	5	2903	2997	555097813	555097904	2.87e-19	111
HvCMF3_query	211008_HOR_7172_chr3H	88.542	96	6	5	2903	2997	559723665	559723756	2.87e-19	111
HvCMF3_query	211008_HOR_2180_chr3H	88.542	96	6	5	2903	2997	558409986	558410077	2.87e-19	111
HvCMF3_query	211008_HOR_19184_chr3H	88.542	96	6	5	2903	2997	556927026	556927117	2.87e-19	111
HvCMF3_query	211008_HOR_13663_chr3H	88.542	96	6	5	2903	2997	561079375	561079466	2.87e-19	111
HvCMF3_query	211007_HOR_12184_chr3H	88.542	96	6	5	2903	2997	557236533	557236624	2.87e-19	111
HvCMF3_query	220613_OUN333_chr3H	88.542	96	6	5	2903	2997	556877867	556877958	2.87e-19	111
HvCMF3_query	211007_HOR_12541_chr3H	88.542	96	6	5	2903	2997	556390422	556390513	2.87e-19	111
HvCMF3_query	211008_FT628_chr3H	88.542	96	7	4	2903	2997	560340928	560341020	7.97e-20	113
HvCMF3_query	211222_HOR_21322_chr3H	88.542	96	6	5	2903	2997	558314034	558314125	2.87e-19	111
HvCMF3_query	211206_HOR_14273_chr3H	88.542	96	6	5	2903	2997	568019502	568019593	2.87e-19	111
HvCMF3_query	211008_HOR_14061_chr3H	88.542	96	6	5	2903	2997	555625318	555625409	2.87e-19	111
HvCMF3_query	220613_HOR_21599_chr3H	88.542	96	6	5	2903	2997	561720094	561720185	2.87e-19	111
HvCMF3_query	211221_HOR_14121_chr3H	88.542	96	6	5	2903	2997	557709942	557710033	2.87e-19	111
HvCMF3_query	221128_Maximus_chr3H	88.525	61	5	2	2957	3016	447827129	447827070	1.35e-07	73.1
HvCMF3_query	220816_RGT_Planet_chr3H	88.525	61	5	2	2957	3016	449053959	449053900	1.35e-07	73.1
HvCMF3_query	220519_HOR_13942_chr3H	88.525	61	5	2	2957	3016	450188430	450188371	1.35e-07	73.1
HvCMF3_query	220517_GoldenMelon_chr3H	88.525	61	5	2	2957	3016	449292234	449292175	1.35e-07	73.1
HvCMF3_query	220411_HOR_3081_chr3H	88.525	61	5	2	2957	3016	449095267	449095208	1.35e-07	73.1
HvCMF3_query	211008_HOR_2180_chr3H	88.525	61	5	2	2957	3016	452162626	452162567	1.35e-07	73.1
HvCMF3_query	211008_HOR_13663_chr3H	88.525	61	5	2	2957	3016	450373327	450373268	1.35e-07	73.1
HvCMF3_query	211007_HOR_12184_chr3H	88.525	61	5	2	2957	3016	449446127	449446068	1.35e-07	73.1
HvCMF3_query	211008_WBDC_103_chr3H	88.525	61	5	2	2957	3016	455299648	455299589	1.35e-07	73.1
HvCMF3_query	220825_HID055_chr3H	88.525	61	5	2	2957	3016	452374691	452374632	1.35e-07	73.1
HvCMF3_query	220817_FT67_chr3H	88.525	61	5	2	2957	3016	453922892	453922833	1.35e-07	73.1
HvCMF3_query	220812_WBDC_348_chr3H	88.525	61	5	2	2957	3016	451374978	451374919	1.35e-07	73.1
HvCMF3_query	211007_FT286_chr3H	88.525	61	5	2	2957	3016	448601285	448601226	1.35e-07	73.1
HvCMF3_query	211008_FT628_chr3H	88.525	61	5	2	2957	3016	452099567	452099508	1.35e-07	73.1
HvCMF3_query	211008_FT144_chr3H	88.525	61	5	2	2957	3016	451303674	451303615	1.35e-07	73.1
HvCMF3_query	211228_HOR_2779_chr3H	88.525	61	5	2	2957	3016	448368254	448368195	1.35e-07	73.1
HvCMF3_query	211207_WBDC_237_chr3H	88.525	61	5	2	2957	3016	453973505	453973446	1.35e-07	73.1
HvCMF3_query	220829_HID249_chr3H	88.525	61	5	2	2957	3016	452928853	452928794	1.35e-07	73.1
HvCMF3_query	220214_HOR_21595_chr2H	88.506	87	8	2	2934	3019	593567840	593567755	4.8e-17	104
HvCMF3_query	211228_HOR_2779_chr2H	88.506	87	8	2	2934	3019	598313599	598313514	4.8e-17	104
HvCMF3_query	211129_HOR_7385_chr2H	88.506	87	8	2	2934	3019	597888547	597888462	4.8e-17	104
HvCMF3_query	220816_Akashinirki_chr2H	88.506	87	8	2	2934	3019	597674774	597674689	4.8e-17	104
HvCMF3_query	220809_Chikurin_Ibaraki_chr2H	88.506	87	8	2	2934	3019	596786864	596786779	4.8e-17	104
HvCMF3_query	220809_Chiba_ZDM02064_chr2H	88.506	87	8	2	2934	3019	600889302	600889217	4.8e-17	104
HvCMF3_query	211008_FT628_chr2H	88.506	87	8	2	2934	3019	597636482	597636397	4.8e-17	104
HvCMF3_query	220825_HID055_chr7H	88.489	139	13	3	2871	3008	628827321	628827457	2.17e-35	165
HvCMF3_query	211008_WBDC_199_chr1H	88.462	78	6	3	2940	3016	519005865	519005940	3.74e-13	91.6
HvCMF3_query	211008_HOR_14061_chr6H	88.333	60	7	0	2957	3016	511566111	511566170	1.35e-07	73.1
HvCMF3_query	220817_FT67_chr5H	88.333	60	7	0	2957	3016	273007456	273007515	1.35e-07	73.1
HvCMF3_query	220812_WBDC_349_chr5H	88.333	60	7	0	2957	3016	272809481	272809540	1.35e-07	73.1
HvCMF3_query	220812_WBDC_348_chr5H	88.333	60	7	0	2957	3016	271835378	271835437	1.35e-07	73.1
HvCMF3_query	220812_FT11_chr5H	88.333	60	7	0	2957	3016	274428202	274428261	1.35e-07	73.1
HvCMF3_query	220810_Igri_chr5H	88.333	60	7	0	2957	3016	20217335	20217394	1.35e-07	73.1
HvCMF3_query	220810_Igri_chr5H	88.333	60	7	0	2957	3016	275142173	275142232	1.35e-07	73.1
HvCMF3_query	220810_Igri_chr5H	88.333	60	5	2	2957	3016	492272010	492272067	4.87e-07	71.3
HvCMF3_query	220809_Chikurin_Ibaraki_chr5H	88.333	60	7	0	2957	3016	274878082	274878141	1.35e-07	73.1
HvCMF3_query	220809_Chiba_ZDM02064_chr5H	88.333	60	7	0	2957	3016	277310451	277310510	1.35e-07	73.1
HvCMF3_query	220613_HOR_4224_chr5H	88.333	60	7	0	2957	3016	273939441	273939500	1.35e-07	73.1
HvCMF3_query	220613_HOR_4224_chr5H	88.333	60	5	2	2957	3016	485302561	485302618	4.87e-07	71.3
HvCMF3_query	220519_HOR_13942_chr5H	88.333	60	7	0	2957	3016	20379768	20379827	1.35e-07	73.1
HvCMF3_query	220519_HOR_13942_chr5H	88.333	60	7	0	2957	3016	274440575	274440634	1.35e-07	73.1
HvCMF3_query	220411_HOR_3081_chr5H	88.333	60	7	0	2957	3016	20651302	20651361	1.35e-07	73.1
HvCMF3_query	220411_HOR_3081_chr5H	88.333	60	7	0	2957	3016	272971726	272971785	1.35e-07	73.1
HvCMF3_query	220411_HOR_3081_chr5H	88.333	60	5	2	2957	3016	487976174	487976231	4.87e-07	71.3
HvCMF3_query	220411_Aizu6_chr5H	88.333	60	7	0	2957	3016	277240172	277240231	1.35e-07	73.1
HvCMF3_query	220411_Aizu6_chr5H	88.333	60	5	2	2957	3016	488532260	488532317	4.87e-07	71.3
HvCMF3_query	220411_10TJ18_chr5H	88.333	60	7	0	2957	3016	274751093	274751152	1.35e-07	73.1
HvCMF3_query	220208_HOR_10892_chr5H	88.333	60	7	0	2957	3016	21012154	21012213	1.35e-07	73.1
HvCMF3_query	220208_HOR_10892_chr5H	88.333	60	7	0	2957	3016	273515454	273515513	1.35e-07	73.1
HvCMF3_query	211227_HOR_3474_chr5H	88.333	60	7	0	2957	3016	274117250	274117309	1.35e-07	73.1
HvCMF3_query	211221_HOR_14121_chr5H	88.333	60	7	0	2957	3016	270178328	270178387	1.35e-07	73.1
HvCMF3_query	211129_HOR_2830_chr5H	88.333	60	7	0	2957	3016	269690616	269690675	1.35e-07	73.1
HvCMF3_query	211008_WBDC_103_chr5H	88.333	60	7	0	2957	3016	272031413	272031472	1.35e-07	73.1
HvCMF3_query	211008_HOR_495_chr5H	88.333	60	7	0	2957	3016	273687430	273687489	1.35e-07	73.1
HvCMF3_query	211008_HOR_13663_chr5H	88.333	60	7	0	2957	3016	273162226	273162285	1.35e-07	73.1
HvCMF3_query	211008_FT880_chr5H	88.333	60	7	0	2957	3016	266483321	266483380	1.35e-07	73.1
HvCMF3_query	211008_FT262_chr5H	88.333	60	7	0	2957	3016	270608005	270608064	1.35e-07	73.1
HvCMF3_query	211008_FT144_chr5H	88.333	60	7	0	2957	3016	285491761	285491820	1.35e-07	73.1
HvCMF3_query	211007_HOR_12541_chr5H	88.333	60	7	0	2957	3016	275217223	275217282	1.35e-07	73.1
HvCMF3_query	211007_HOR_12184_chr5H	88.333	60	7	0	2957	3016	271952513	271952572	1.35e-07	73.1
HvCMF3_query	220131_HOR_9972_chr5H	88.333	60	7	0	2957	3016	272879300	272879359	1.35e-07	73.1
HvCMF3_query	211228_HOR_2779_chr5H	88.333	60	7	0	2957	3016	20295416	20295475	1.35e-07	73.1
HvCMF3_query	211228_HOR_2779_chr5H	88.333	60	7	0	2957	3016	272044039	272044098	1.35e-07	73.1
HvCMF3_query	211129_HOR_7385_chr5H	88.333	60	7	0	2957	3016	277574960	277575019	1.35e-07	73.1
HvCMF3_query	211007_WBDC_133_chr5H	88.333	60	7	0	2957	3016	269025296	269025355	1.35e-07	73.1
HvCMF3_query	220812_WBDC_349_chr3H	88.333	60	6	1	2957	3016	488038264	488038322	4.87e-07	71.3
HvCMF3_query	211008_WBDC_078_chr3H	88.333	60	7	0	2957	3016	605082931	605082990	1.35e-07	73.1
HvCMF3_query	211008_FT880_chr3H	88.333	60	7	0	2957	3016	605884548	605884607	1.35e-07	73.1
HvCMF3_query	211008_FT880_chr3H	88.333	60	6	1	2957	3016	486069196	486069254	4.87e-07	71.3
HvCMF3_query	220816_Akashinirki_chr3H	88.333	60	6	1	2957	3016	485172302	485172360	4.87e-07	71.3
HvCMF3_query	220812_HOR_13594_chr3H	88.333	60	6	1	2957	3016	487347344	487347402	4.87e-07	71.3
HvCMF3_query	220810_Igri_chr3H	88.333	60	7	0	2957	3016	597435541	597435600	1.35e-07	73.1
HvCMF3_query	220809_Chikurin_Ibaraki_chr3H	88.333	60	6	1	2957	3016	483014141	483014199	4.87e-07	71.3
HvCMF3_query	220809_Chiba_ZDM02064_chr3H	88.333	60	6	1	2957	3016	486084296	486084354	4.87e-07	71.3
HvCMF3_query	220613_HOR_4224_chr3H	88.333	60	6	1	2957	3016	481461427	481461485	4.87e-07	71.3
HvCMF3_query	220613_HOR_10350_chr3H	88.333	60	6	1	2957	3016	483981873	483981931	4.87e-07	71.3
HvCMF3_query	220519_HOR_13942_chr3H	88.333	60	7	0	2957	3016	603012378	603012437	1.35e-07	73.1
HvCMF3_query	220517_GoldenMelon_chr3H	88.333	60	7	0	2957	3016	601891116	601891175	1.35e-07	73.1
HvCMF3_query	220503_HOR_9043_chr3H	88.333	60	6	1	2957	3016	479531582	479531524	4.87e-07	71.3
HvCMF3_query	220503_HOR_7552_chr3H	88.333	60	6	1	2957	3016	488604122	488604180	4.87e-07	71.3
HvCMF3_query	220411_Aizu6_chr3H	88.333	60	6	1	2957	3016	483437516	483437574	4.87e-07	71.3
HvCMF3_query	220411_10TJ18_chr3H	88.333	60	6	1	2957	3016	483241804	483241862	4.87e-07	71.3
HvCMF3_query	220322_HOR_1702_chr3H	88.333	60	6	1	2957	3016	487219718	487219776	4.87e-07	71.3
HvCMF3_query	220131_HOR_9972_chr3H	88.333	60	7	0	2957	3016	607182302	607182361	1.35e-07	73.1
HvCMF3_query	211126_HOR_6220_chr3H	88.333	60	6	1	2957	3016	484633475	484633533	4.87e-07	71.3
HvCMF3_query	211008_HOR_2180_chr3H	88.333	60	7	0	2957	3016	604589207	604589266	1.35e-07	73.1
HvCMF3_query	211008_HOR_13663_chr3H	88.333	60	7	0	2957	3016	606743580	606743639	1.35e-07	73.1
HvCMF3_query	211007_HOR_12184_chr3H	88.333	60	7	0	2957	3016	601598638	601598697	1.35e-07	73.1
HvCMF3_query	211008_WBDC_103_chr3H	88.333	60	6	1	2957	3016	488045614	488045672	4.87e-07	71.3
HvCMF3_query	220829_HID357_chr5H	88.333	60	7	0	2957	3016	184661961	184661902	1.35e-07	73.1
HvCMF3_query	220829_HID357_chr5H	88.333	60	7	0	2957	3016	286770517	286770576	1.35e-07	73.1
HvCMF3_query	220829_HID249_chr5H	88.333	60	7	0	2957	3016	268056994	268057053	1.35e-07	73.1
HvCMF3_query	220825_HID380_chr5H	88.333	60	7	0	2957	3016	19949523	19949582	1.35e-07	73.1
HvCMF3_query	220825_HID380_chr5H	88.333	60	7	0	2957	3016	274097045	274097104	1.35e-07	73.1
HvCMF3_query	220816_RGT_Planet_chr5H	88.333	60	7	0	2957	3016	276976657	276976716	1.35e-07	73.1
HvCMF3_query	220816_HOR_10096_chr5H	88.333	60	7	0	2957	3016	274985126	274985185	1.35e-07	73.1
HvCMF3_query	220816_Du_Li_Huang_ZDM01467_chr5H	88.333	60	7	0	2957	3016	276538163	276538222	1.35e-07	73.1
HvCMF3_query	220816_Akashinirki_chr5H	88.333	60	7	0	2957	3016	278018552	278018611	1.35e-07	73.1
HvCMF3_query	220812_WBDC_348_chr3H	88.333	60	6	1	2957	3016	487301220	487301278	4.87e-07	71.3
HvCMF3_query	220809_HOR_1168_chr5H	88.333	60	7	0	2957	3016	18283087	18283146	1.35e-07	73.1
HvCMF3_query	220809_HOR_1168_chr5H	88.333	60	7	0	2957	3016	270351498	270351557	1.35e-07	73.1
HvCMF3_query	220613_HOR_21599_chr5H	88.333	60	7	0	2957	3016	270380537	270380596	1.35e-07	73.1
HvCMF3_query	220613_HOR_21599_chr2H	88.333	60	7	0	2957	3016	633674678	633674619	1.35e-07	73.1
HvCMF3_query	220613_HOR_10350_chr5H	88.333	60	7	0	2957	3016	271120197	271120256	1.35e-07	73.1
HvCMF3_query	220503_HOR_7552_chr5H	88.333	60	7	0	2957	3016	275686223	275686282	1.35e-07	73.1
HvCMF3_query	220322_HOR_1702_chr5H	88.333	60	7	0	2957	3016	20123852	20123911	1.35e-07	73.1
HvCMF3_query	220322_HOR_1702_chr5H	88.333	60	7	0	2957	3016	271417771	271417830	1.35e-07	73.1
HvCMF3_query	220214_HOR_21595_chr5H	88.333	60	7	0	2957	3016	269001247	269001306	1.35e-07	73.1
HvCMF3_query	220131_HOR_21256_chr5H	88.333	60	7	0	2957	3016	20640798	20640857	1.35e-07	73.1
HvCMF3_query	220131_HOR_21256_chr5H	88.333	60	7	0	2957	3016	270639281	270639340	1.35e-07	73.1
HvCMF3_query	211207_HOR_18321_chr5H	88.333	60	7	0	2957	3016	19777083	19777142	1.35e-07	73.1
HvCMF3_query	211207_HOR_18321_chr5H	88.333	60	7	0	2957	3016	273275314	273275373	1.35e-07	73.1
HvCMF3_query	211206_HOR_14273_chr5H	88.333	60	7	0	2957	3016	271293621	271293680	1.35e-07	73.1
HvCMF3_query	211124_Barke_chr5H	88.333	60	7	0	2957	3016	279554806	279554865	1.35e-07	73.1
HvCMF3_query	211008_WBDC_207_chr5H	88.333	60	7	0	2957	3016	23384674	23384733	1.35e-07	73.1
HvCMF3_query	211008_WBDC_207_chr5H	88.333	60	7	0	2957	3016	275050687	275050746	1.35e-07	73.1
HvCMF3_query	211008_WBDC_207_chr5H	88.333	60	7	0	2957	3016	539662587	539662646	1.35e-07	73.1
HvCMF3_query	211008_WBDC_103_chr2H	88.333	60	6	1	2957	3016	15213872	15213814	4.87e-07	71.3
HvCMF3_query	211008_WBDC_078_chr5H	88.333	60	7	0	2957	3016	269319419	269319478	1.35e-07	73.1
HvCMF3_query	211008_FT333_chr5H	88.333	60	7	0	2957	3016	270562273	270562332	1.35e-07	73.1
HvCMF3_query	211008_FT262_chr4H	88.333	60	7	0	2957	3016	435299733	435299674	1.35e-07	73.1
HvCMF3_query	211007_HOR_12541_chr2H	88.333	60	7	0	2957	3016	637579129	637579070	1.35e-07	73.1
HvCMF3_query	211007_FT286_chr5H	88.333	60	7	0	2957	3016	16669095	16669154	1.35e-07	73.1
HvCMF3_query	211007_FT286_chr5H	88.333	60	7	0	2957	3016	267199744	267199803	1.35e-07	73.1
HvCMF3_query	200416_MorexV3_chr5H	88.333	60	7	0	2957	3016	269887806	269887865	1.35e-07	73.1
HvCMF3_query	220411_HOR_3081_chr2H	88.333	60	7	0	2957	3016	636048547	636048488	1.35e-07	73.1
HvCMF3_query	211008_WBDC_184_chr4H	88.333	60	7	0	2957	3016	444857574	444857515	1.35e-07	73.1
HvCMF3_query	211008_WBDC_078_chr4H	88.333	60	7	0	2957	3016	438220382	438220323	1.35e-07	73.1
HvCMF3_query	211008_HOR_495_chr2H	88.333	60	7	0	2957	3016	637195975	637195916	1.35e-07	73.1
HvCMF3_query	211008_FT880_chr4H	88.333	60	7	0	2957	3016	438466819	438466760	1.35e-07	73.1
HvCMF3_query	211008_FT628_chr3H	88.333	60	6	1	2957	3016	484411122	484411180	4.87e-07	71.3
HvCMF3_query	211008_FT144_chr3H	88.333	60	6	1	2957	3016	482819380	482819438	4.87e-07	71.3
HvCMF3_query	221128_Maximus_chr2H	88.333	60	7	0	2957	3016	637649313	637649254	1.35e-07	73.1
HvCMF3_query	220817_FT67_chr7H	88.333	60	7	0	2957	3016	635776793	635776734	1.35e-07	73.1
HvCMF3_query	220810_Igri_chr2H	88.333	60	7	0	2957	3016	635004862	635004803	1.35e-07	73.1
HvCMF3_query	220809_Hocket_chr5H	88.333	60	7	0	2957	3016	274020549	274020608	1.35e-07	73.1
HvCMF3_query	220809_Hocket_chr2H	88.333	60	7	0	2957	3016	633999037	633998978	1.35e-07	73.1
HvCMF3_query	220809_Foma_chr2H	88.333	60	7	0	2957	3016	634016201	634016142	1.35e-07	73.1
HvCMF3_query	220613_OUN333_chr5H	88.333	60	7	0	2957	3016	272913553	272913612	1.35e-07	73.1
HvCMF3_query	220214_HOR_21595_chr2H	88.333	60	7	0	2957	3016	636329450	636329391	1.35e-07	73.1
HvCMF3_query	211206_HOR_14273_chr1H	88.333	60	7	0	2957	3016	539968834	539968775	1.35e-07	73.1
HvCMF3_query	211129_HOR_2830_chr2H	88.333	60	7	0	2957	3016	635124406	635124347	1.35e-07	73.1
HvCMF3_query	211126_HOR_8117_chr5H	88.333	60	7	0	2957	3016	280153851	280153910	1.35e-07	73.1
HvCMF3_query	211124_Barke_chr2H	88.333	60	7	0	2957	3016	635119760	635119701	1.35e-07	73.1
HvCMF3_query	211008_HOR_19184_chr5H	88.333	60	7	0	2957	3016	273400149	273400208	1.35e-07	73.1
HvCMF3_query	211008_HOR_14061_chr2H	88.333	60	7	0	2957	3016	638023791	638023732	1.35e-07	73.1
HvCMF3_query	221128_Maximus_chr5H	88.333	60	7	0	2957	3016	20528423	20528482	1.35e-07	73.1
HvCMF3_query	221128_Maximus_chr5H	88.333	60	7	0	2957	3016	271529789	271529848	1.35e-07	73.1
HvCMF3_query	220830_Bowman_chr5H	88.333	60	7	0	2957	3016	274021725	274021784	1.35e-07	73.1
HvCMF3_query	220830_Bowman_chr2H	88.333	60	7	0	2957	3016	640706494	640706435	1.35e-07	73.1
HvCMF3_query	220825_HID101_chr5H	88.333	60	7	0	2957	3016	273846616	273846675	1.35e-07	73.1
HvCMF3_query	220816_HOR_10096_chr2H	88.333	60	7	0	2957	3016	638200168	638200109	1.35e-07	73.1
HvCMF3_query	220812_HOR_13594_chr5H	88.333	60	7	0	2957	3016	19344600	19344659	1.35e-07	73.1
HvCMF3_query	220812_HOR_13594_chr5H	88.333	60	7	0	2957	3016	271839710	271839769	1.35e-07	73.1
HvCMF3_query	220812_HOR_13594_chr2H	88.333	60	7	0	2957	3016	636217892	636217833	1.35e-07	73.1
HvCMF3_query	220809_Foma_chr5H	88.333	60	7	0	2957	3016	271879793	271879852	1.35e-07	73.1
HvCMF3_query	220809_Chikurin_Ibaraki_chr2H	88.333	60	7	0	2957	3016	639030098	639030039	1.35e-07	73.1
HvCMF3_query	220809_Chiba_ZDM02064_chr2H	88.333	60	7	0	2957	3016	643195212	643195153	1.35e-07	73.1
HvCMF3_query	220613_HOR_4224_chr2H	88.333	60	7	0	2957	3016	639234487	639234428	1.35e-07	73.1
HvCMF3_query	220519_HOR_3365_chr5H	88.333	60	7	0	2957	3016	271544668	271544727	1.35e-07	73.1
HvCMF3_query	220518_HOR_13821_chr5H	88.333	60	7	0	2957	3016	277090508	277090567	1.35e-07	73.1
HvCMF3_query	220518_HOR_13821_chr2H	88.333	60	7	0	2957	3016	632911338	632911279	1.35e-07	73.1
HvCMF3_query	220517_GoldenMelon_chr5H	88.333	60	7	0	2957	3016	277216419	277216478	1.35e-07	73.1
HvCMF3_query	220503_HOR_9043_chr5H	88.333	60	7	0	2957	3016	273471048	273471107	1.35e-07	73.1
HvCMF3_query	220503_HOR_9043_chr2H	88.333	60	7	0	2957	3016	646573703	646573644	1.35e-07	73.1
HvCMF3_query	220503_HOR_8148_chr5H	88.333	60	7	0	2957	3016	274010458	274010517	1.35e-07	73.1
HvCMF3_query	220503_HOR_8148_chr2H	88.333	60	7	0	2957	3016	634950861	634950802	1.35e-07	73.1
HvCMF3_query	220503_HOR_7552_chr2H	88.333	60	7	0	2957	3016	641940929	641940870	1.35e-07	73.1
HvCMF3_query	220411_Aizu6_chr2H	88.333	60	7	0	2957	3016	639838656	639838597	1.35e-07	73.1
HvCMF3_query	220322_HOR_1702_chr2H	88.333	60	7	0	2957	3016	638013112	638013053	1.35e-07	73.1
HvCMF3_query	220322_Bonus_chr5H	88.333	60	7	0	2957	3016	271402722	271402781	1.35e-07	73.1
HvCMF3_query	220214_Golden_Promise_chr5H	88.333	60	7	0	2957	3016	20819957	20820016	1.35e-07	73.1
HvCMF3_query	220214_Golden_Promise_chr5H	88.333	60	7	0	2957	3016	271858356	271858415	1.35e-07	73.1
HvCMF3_query	220131_HOR_9972_chr2H	88.333	60	7	0	2957	3016	639361389	639361330	1.35e-07	73.1
HvCMF3_query	211222_HOR_21322_chr5H	88.333	60	7	0	2957	3016	273672157	273672216	1.35e-07	73.1
HvCMF3_query	211222_HOR_21322_chr3H	88.333	60	7	0	2957	3016	602537669	602537728	1.35e-07	73.1
HvCMF3_query	211207_HOR_18321_chr2H	88.333	60	7	0	2957	3016	638744463	638744404	1.35e-07	73.1
HvCMF3_query	211126_HOR_8117_chr2H	88.333	60	7	0	2957	3016	635999922	635999863	1.35e-07	73.1
HvCMF3_query	211126_HOR_6220_chr5H	88.333	60	7	0	2957	3016	270693813	270693872	1.35e-07	73.1
HvCMF3_query	211008_WBDC_207_chr2H	88.333	60	7	0	2957	3016	641677099	641677040	1.35e-07	73.1
HvCMF3_query	211008_WBDC_184_chr5H	88.333	60	7	0	2957	3016	283765359	283765418	1.35e-07	73.1
HvCMF3_query	211008_HOR_7172_chr5H	88.333	60	7	0	2957	3016	278836056	278836115	1.35e-07	73.1
HvCMF3_query	211008_HOR_2180_chr5H	88.333	60	7	0	2957	3016	268774239	268774298	1.35e-07	73.1
HvCMF3_query	211008_HOR_2180_chr2H	88.333	60	7	0	2957	3016	636545444	636545385	1.35e-07	73.1
HvCMF3_query	211008_HOR_14061_chr5H	88.333	60	7	0	2957	3016	19039104	19039163	1.35e-07	73.1
HvCMF3_query	211008_HOR_14061_chr5H	88.333	60	7	0	2957	3016	273619598	273619657	1.35e-07	73.1
HvCMF3_query	211008_HOR_13663_chr2H	88.333	60	7	0	2957	3016	635891410	635891351	1.35e-07	73.1
HvCMF3_query	211007_HOR_12184_chr2H	88.333	60	7	0	2957	3016	638360554	638360495	1.35e-07	73.1
HvCMF3_query	220825_HID055_chr5H	88.333	60	7	0	2957	3016	278276964	278277023	1.35e-07	73.1
HvCMF3_query	220816_RGT_Planet_chr2H	88.333	60	7	0	2957	3016	635409510	635409451	1.35e-07	73.1
HvCMF3_query	211228_HOR_2779_chr3H	88.333	60	6	1	2957	3016	481135339	481135397	4.87e-07	71.3
HvCMF3_query	211207_WBDC_237_chr3H	88.333	60	6	1	2957	3016	487504815	487504873	4.87e-07	71.3
HvCMF3_query	211206_HOR_14273_chr3H	88.333	60	6	1	2957	3016	487730602	487730660	4.87e-07	71.3
HvCMF3_query	211008_WBDC_199_chr5H	88.333	60	7	0	2957	3016	274716410	274716469	1.35e-07	73.1
HvCMF3_query	211008_FT628_chr5H	88.333	60	7	0	2957	3016	267620255	267620314	1.35e-07	73.1
HvCMF3_query	220613_HOR_21599_chr3H	88.333	60	7	0	2957	3016	606680454	606680513	1.35e-07	73.1
HvCMF3_query	220214_HOR_21595_chr3H	88.333	60	7	0	2957	3016	602608275	602608334	1.35e-07	73.1
HvCMF3_query	211221_HOR_14121_chr3H	88.333	60	7	0	2957	3016	602344751	602344810	1.35e-07	73.1
HvCMF3_query	220812_FT11_chr1H	88.235	170	17	3	2847	3016	47390013	47390179	5.95e-46	200
HvCMF3_query	211007_HOR_12541_chr1H	88.235	85	10	0	2932	3016	99319627	99319543	1.73e-16	102
HvCMF3_query	211206_HOR_14273_chr1H	88.235	85	10	0	2932	3016	101365121	101365037	1.73e-16	102
HvCMF3_query	211007_HOR_12541_chr7H	88.235	68	7	1	2847	2913	526368770	526368703	8.09e-10	80.5
HvCMF3_query	220519_HOR_3365_chr1H	88.235	85	10	0	2932	3016	103445623	103445539	1.73e-16	102
HvCMF3_query	211227_HOR_3474_chr1H	88.235	85	10	0	2932	3016	106400858	106400774	1.73e-16	102
HvCMF3_query	211207_WBDC_237_chr1H	88.235	85	6	4	2933	3016	497221035	497220954	2.23e-15	99
HvCMF3_query	211008_FT628_chr1H	88.235	85	6	4	2933	3016	497152728	497152647	2.23e-15	99
HvCMF3_query	220812_WBDC_349_chr7H	88.148	135	12	4	2883	3016	18849939	18850070	3.63e-33	158
HvCMF3_query	220812_WBDC_348_chr5H	88.136	59	6	1	2852	2910	377092214	377092271	1.75e-06	69.4
HvCMF3_query	211008_FT333_chr1H	88.136	59	6	1	2958	3016	383522222	383522165	1.75e-06	69.4
HvCMF3_query	220825_HID380_chr7H	88.136	59	5	2	2959	3016	569505040	569505097	1.75e-06	69.4
HvCMF3_query	220816_Du_Li_Huang_ZDM01467_chr7H	88.136	59	5	2	2959	3016	576252724	576252781	1.75e-06	69.4
HvCMF3_query	220613_OUN333_chr7H	88.136	59	5	2	2959	3016	584346466	584346523	1.75e-06	69.4
HvCMF3_query	220503_HOR_7552_chr7H	88.136	59	5	2	2959	3016	584344739	584344796	1.75e-06	69.4
HvCMF3_query	220411_10TJ18_chr7H	88.136	59	5	2	2959	3016	585199772	585199829	1.75e-06	69.4
HvCMF3_query	220322_HOR_1702_chr7H	88.136	59	7	0	2958	3016	549356110	549356052	4.87e-07	71.3
HvCMF3_query	220322_HOR_1702_chr7H	88.136	59	5	2	2959	3016	570729168	570729225	1.75e-06	69.4
HvCMF3_query	211228_HOR_2779_chr7H	88.136	59	7	0	2958	3016	553174946	553174888	4.87e-07	71.3
HvCMF3_query	211228_HOR_2779_chr7H	88.136	59	5	2	2959	3016	574348527	574348584	1.75e-06	69.4
HvCMF3_query	211227_HOR_3474_chr7H	88.136	59	5	2	2959	3016	577171008	577171065	1.75e-06	69.4
HvCMF3_query	211207_WBDC_237_chr5H	88.136	59	7	0	2958	3016	280812861	280812919	4.87e-07	71.3
HvCMF3_query	211008_HOR_19184_chr7H	88.136	59	5	2	2959	3016	578557804	578557861	1.75e-06	69.4
HvCMF3_query	211008_HOR_14061_chr7H	88.136	59	5	2	2959	3016	572643934	572643991	1.75e-06	69.4
HvCMF3_query	211008_FT144_chr7H	88.136	59	5	2	2959	3016	584223631	584223688	1.75e-06	69.4
HvCMF3_query	220816_Du_Li_Huang_ZDM01467_chr1H	88.136	59	6	1	2958	3016	384706884	384706827	1.75e-06	69.4
HvCMF3_query	220810_Igri_chr1H	88.136	59	6	1	2958	3016	387041546	387041489	1.75e-06	69.4
HvCMF3_query	220517_GoldenMelon_chr1H	88.136	59	6	1	2958	3016	385261987	385261930	1.75e-06	69.4
HvCMF3_query	220411_HOR_3081_chr1H	88.136	59	6	1	2958	3016	385295429	385295372	1.75e-06	69.4
HvCMF3_query	220214_Golden_Promise_chr1H	88.136	59	6	1	2958	3016	381965932	381965875	1.75e-06	69.4
HvCMF3_query	211124_Barke_chr1H	88.136	59	6	1	2958	3016	385121135	385121078	1.75e-06	69.4
HvCMF3_query	211007_FT286_chr7H	88.136	59	5	2	2959	3016	582192048	582192105	1.75e-06	69.4
HvCMF3_query	211206_HOR_14273_chr7H	88.136	59	5	2	2959	3016	580117392	580117449	1.75e-06	69.4
HvCMF3_query	211129_HOR_7385_chr7H	88.136	59	7	0	2958	3016	558985396	558985338	4.87e-07	71.3
HvCMF3_query	220812_FT11_chr7H	88.136	59	5	2	2959	3016	585877269	585877326	1.75e-06	69.4
HvCMF3_query	220809_Hocket_chr7H	88.136	59	7	0	2958	3016	556473937	556473879	4.87e-07	71.3
HvCMF3_query	220809_Hocket_chr7H	88.136	59	5	2	2959	3016	577616863	577616920	1.75e-06	69.4
HvCMF3_query	221128_Maximus_chr1H	88.136	59	6	1	2958	3016	386704090	386704033	1.75e-06	69.4
HvCMF3_query	220825_HID101_chr4H	88.136	59	7	0	2852	2910	595504711	595504769	4.87e-07	71.3
HvCMF3_query	220816_RGT_Planet_chr1H	88.136	59	6	1	2958	3016	386348503	386348446	1.75e-06	69.4
HvCMF3_query	220809_Hocket_chr1H	88.136	59	6	1	2958	3016	382050992	382050935	1.75e-06	69.4
HvCMF3_query	211207_WBDC_237_chr4H	88.136	59	6	1	2852	2910	606676827	606676884	1.75e-06	69.4
HvCMF3_query	211129_HOR_2830_chr4H	88.136	59	7	0	2852	2910	602332148	602332206	4.87e-07	71.3
HvCMF3_query	211008_WBDC_184_chr4H	88.136	59	7	0	2852	2910	610255727	610255785	4.87e-07	71.3
HvCMF3_query	211007_HOR_12541_chr4H	88.136	59	7	0	2852	2910	608859445	608859503	4.87e-07	71.3
HvCMF3_query	220817_FT67_chr7H	88.136	59	7	0	2958	3016	561214913	561214855	4.87e-07	71.3
HvCMF3_query	220816_Akashinirki_chr7H	88.136	59	5	2	2959	3016	577130179	577130236	1.75e-06	69.4
HvCMF3_query	211206_HOR_14273_chr1H	88.136	59	6	1	2958	3016	385443316	385443259	1.75e-06	69.4
HvCMF3_query	211008_HOR_495_chr7H	88.136	59	5	2	2959	3016	578177466	578177523	1.75e-06	69.4
HvCMF3_query	211008_HOR_19184_chr1H	88.136	59	6	1	2958	3016	387666157	387666100	1.75e-06	69.4
HvCMF3_query	211007_HOR_12541_chr7H	88.136	59	5	2	2959	3016	577891340	577891397	1.75e-06	69.4
HvCMF3_query	220830_Bowman_chr1H	88.136	59	6	1	2958	3016	383842325	383842268	1.75e-06	69.4
HvCMF3_query	220816_HOR_10096_chr1H	88.136	59	6	1	2958	3016	385586616	385586559	1.75e-06	69.4
HvCMF3_query	220812_WBDC_348_chr7H	88.136	59	7	0	2958	3016	561266976	561266918	4.87e-07	71.3
HvCMF3_query	220812_HOR_13594_chr1H	88.136	59	6	1	2958	3016	385537587	385537530	1.75e-06	69.4
HvCMF3_query	220809_Foma_chr1H	88.136	59	6	1	2958	3016	388623717	388623660	1.75e-06	69.4
HvCMF3_query	220613_HOR_21599_chr7H	88.136	59	5	2	2959	3016	580620030	580620087	1.75e-06	69.4
HvCMF3_query	220613_HOR_10350_chr1H	88.136	59	6	1	2958	3016	385599105	385599048	1.75e-06	69.4
HvCMF3_query	220519_HOR_3365_chr1H	88.136	59	6	1	2958	3016	388346152	388346095	1.75e-06	69.4
HvCMF3_query	220518_HOR_13821_chr7H	88.136	59	5	2	2959	3016	575843671	575843728	1.75e-06	69.4
HvCMF3_query	220503_HOR_9043_chr1H	88.136	59	6	1	2958	3016	385125792	385125735	1.75e-06	69.4
HvCMF3_query	220503_HOR_7552_chr1H	88.136	59	6	1	2958	3016	388584561	388584504	1.75e-06	69.4
HvCMF3_query	220411_10TJ18_chr1H	88.136	59	6	1	2958	3016	386583418	386583361	1.75e-06	69.4
HvCMF3_query	220322_Bonus_chr1H	88.136	59	6	1	2958	3016	383404087	383404030	1.75e-06	69.4
HvCMF3_query	220208_HOR_10892_chr1H	88.136	59	6	1	2958	3016	388970883	388970826	1.75e-06	69.4
HvCMF3_query	211228_HOR_2779_chr1H	88.136	59	6	1	2958	3016	386923049	386922992	1.75e-06	69.4
HvCMF3_query	211227_HOR_3474_chr1H	88.136	59	6	1	2958	3016	390087628	390087571	1.75e-06	69.4
HvCMF3_query	211222_HOR_21322_chr1H	88.136	59	6	1	2958	3016	384269924	384269867	1.75e-06	69.4
HvCMF3_query	211221_HOR_14121_chr7H	88.136	59	5	2	2959	3016	578553176	578553233	1.75e-06	69.4
HvCMF3_query	211207_HOR_18321_chr1H	88.136	59	6	1	2958	3016	388512352	388512295	1.75e-06	69.4
HvCMF3_query	211129_HOR_7385_chr1H	88.136	59	6	1	2958	3016	384846713	384846656	1.75e-06	69.4
HvCMF3_query	211129_HOR_2830_chr1H	88.136	59	6	1	2958	3016	384674882	384674825	1.75e-06	69.4
HvCMF3_query	211126_HOR_6220_chr1H	88.136	59	6	1	2958	3016	387096526	387096469	1.75e-06	69.4
HvCMF3_query	211008_WBDC_199_chr1H	88.136	59	6	1	2958	3016	386593026	386592969	1.75e-06	69.4
HvCMF3_query	211008_HOR_7172_chr7H	88.136	59	5	2	2959	3016	578554763	578554820	1.75e-06	69.4
HvCMF3_query	211008_HOR_2180_chr1H	88.136	59	6	1	2958	3016	384087443	384087386	1.75e-06	69.4
HvCMF3_query	211008_HOR_14061_chr1H	88.136	59	6	1	2958	3016	383550489	383550432	1.75e-06	69.4
HvCMF3_query	211008_HOR_13663_chr1H	88.136	59	6	1	2958	3016	386795647	386795590	1.75e-06	69.4
HvCMF3_query	211008_FT144_chr1H	88.136	59	6	1	2958	3016	389946405	389946348	1.75e-06	69.4
HvCMF3_query	211007_WBDC_133_chr7H	88.136	59	7	0	2958	3016	553619595	553619537	4.87e-07	71.3
HvCMF3_query	211007_HOR_12184_chr1H	88.136	59	6	1	2958	3016	386298960	386298903	1.75e-06	69.4
HvCMF3_query	200416_MorexV3_chr1H	88.136	59	6	1	2958	3016	382482988	382482931	1.75e-06	69.4
HvCMF3_query	220613_HOR_4224_chr1H	88.136	59	6	1	2958	3016	382727766	382727709	1.75e-06	69.4
HvCMF3_query	220411_Aizu6_chr1H	88.136	59	6	1	2958	3016	385653110	385653053	1.75e-06	69.4
HvCMF3_query	220131_HOR_21256_chr7H	88.136	59	5	2	2959	3016	574597040	574597097	1.75e-06	69.4
HvCMF3_query	211129_HOR_2830_chr7H	88.136	59	5	2	2959	3016	572897666	572897723	1.75e-06	69.4
HvCMF3_query	221128_Maximus_chr7H	88.136	59	5	2	2959	3016	578514000	578514057	1.75e-06	69.4
HvCMF3_query	220830_Bowman_chr7H	88.136	59	5	2	2959	3016	579216575	579216632	1.75e-06	69.4
HvCMF3_query	220825_HID055_chr7H	88.136	59	7	0	2958	3016	554991593	554991535	4.87e-07	71.3
HvCMF3_query	220816_RGT_Planet_chr7H	88.136	59	5	2	2959	3016	482227837	482227780	1.75e-06	69.4
HvCMF3_query	220812_HOR_13594_chr7H	88.136	59	5	2	2959	3016	577540752	577540809	1.75e-06	69.4
HvCMF3_query	220809_HOR_1168_chr7H	88.136	59	5	2	2959	3016	582213856	582213913	1.75e-06	69.4
HvCMF3_query	220809_Chikurin_Ibaraki_chr7H	88.136	59	5	2	2959	3016	574242029	574242086	1.75e-06	69.4
HvCMF3_query	220809_Chiba_ZDM02064_chr7H	88.136	59	5	2	2959	3016	573252375	573252432	1.75e-06	69.4
HvCMF3_query	220613_HOR_4224_chr7H	88.136	59	5	2	2959	3016	577436870	577436927	1.75e-06	69.4
HvCMF3_query	220519_HOR_3365_chr7H	88.136	59	5	2	2959	3016	576020016	576020073	1.75e-06	69.4
HvCMF3_query	220519_HOR_13942_chr7H	88.136	59	5	2	2959	3016	576013573	576013630	1.75e-06	69.4
HvCMF3_query	220517_GoldenMelon_chr7H	88.136	59	7	0	2958	3016	553786890	553786832	4.87e-07	71.3
HvCMF3_query	220517_GoldenMelon_chr7H	88.136	59	5	2	2959	3016	575802736	575802793	1.75e-06	69.4
HvCMF3_query	220503_HOR_8148_chr7H	88.136	59	5	2	2959	3016	572297947	572298004	1.75e-06	69.4
HvCMF3_query	220411_HOR_3081_chr7H	88.136	59	5	2	2959	3016	577598114	577598171	1.75e-06	69.4
HvCMF3_query	220411_Aizu6_chr7H	88.136	59	5	2	2959	3016	580491102	580491159	1.75e-06	69.4
HvCMF3_query	220322_Bonus_chr7H	88.136	59	5	2	2959	3016	578408198	578408255	1.75e-06	69.4
HvCMF3_query	220214_Golden_Promise_chr7H	88.136	59	5	2	2959	3016	576465483	576465540	1.75e-06	69.4
HvCMF3_query	220208_HOR_10892_chr7H	88.136	59	7	0	2958	3016	556391833	556391775	4.87e-07	71.3
HvCMF3_query	220208_HOR_10892_chr7H	88.136	59	5	2	2959	3016	578185986	578186043	1.75e-06	69.4
HvCMF3_query	220131_HOR_9972_chr7H	88.136	59	5	2	2959	3016	578071505	578071562	1.75e-06	69.4
HvCMF3_query	211222_HOR_21322_chr7H	88.136	59	5	2	2959	3016	571111534	571111591	1.75e-06	69.4
HvCMF3_query	211207_WBDC_237_chr7H	88.136	59	7	0	2958	3016	551263536	551263478	4.87e-07	71.3
HvCMF3_query	211207_HOR_18321_chr7H	88.136	59	7	0	2958	3016	552943825	552943767	4.87e-07	71.3
HvCMF3_query	211207_HOR_18321_chr7H	88.136	59	5	2	2959	3016	574946462	574946519	1.75e-06	69.4
HvCMF3_query	211126_HOR_8117_chr7H	88.136	59	5	2	2959	3016	574166876	574166933	1.75e-06	69.4
HvCMF3_query	211124_Barke_chr7H	88.136	59	5	2	2959	3016	573348655	573348712	1.75e-06	69.4
HvCMF3_query	220817_FT67_chr4H	88.095	126	14	1	2901	3026	576249390	576249514	2.19e-30	148
HvCMF3_query	211007_HOR_12541_chr4H	88.095	126	14	1	2901	3026	577102289	577102413	2.19e-30	148
HvCMF3_query	211008_WBDC_078_chr1H	88.095	84	8	2	2933	3016	497740149	497740068	2.23e-15	99
HvCMF3_query	220812_WBDC_349_chr4H	88.095	126	14	1	2901	3026	578704143	578704267	2.19e-30	148
HvCMF3_query	220812_WBDC_348_chr2H	88.073	109	10	3	2902	3009	637868335	637868229	1.02e-23	126
HvCMF3_query	220613_OUN333_chr3H	88.05	159	15	4	2852	3009	563650932	563650777	1.67e-41	185
HvCMF3_query	211007_FT286_chr7H	88.05	159	16	3	2852	3009	583455608	583455452	1.67e-41	185
HvCMF3_query	211008_WBDC_103_chr1H	88.043	92	9	1	2932	3023	106511540	106511451	3.71e-18	108
HvCMF3_query	211008_WBDC_199_chr6H	88.024	167	14	6	2852	3016	18802328	18802490	9.95e-44	193
HvCMF3_query	211008_WBDC_078_chr3H	88	100	8	4	2899	2997	560836617	560836713	2.22e-20	115
HvCMF3_query	211008_FT880_chr3H	88	100	8	4	2899	2997	561654841	561654937	2.22e-20	115
HvCMF3_query	220825_HID055_chr3H	88	100	8	4	2899	2997	568795085	568795181	2.22e-20	115
HvCMF3_query	220817_FT67_chr3H	88	100	8	4	2899	2997	565107135	565107231	2.22e-20	115
HvCMF3_query	220812_WBDC_348_chr3H	88	100	8	4	2899	2997	561660486	561660582	2.22e-20	115
HvCMF3_query	211008_HOR_495_chr3H	88	100	8	4	2899	2997	560670829	560670925	2.22e-20	115
HvCMF3_query	211207_WBDC_237_chr3H	88	100	8	4	2899	2997	564832338	564832434	2.22e-20	115
HvCMF3_query	220825_HID101_chr3H	88	100	8	4	2899	2997	558236930	558237026	2.22e-20	115
HvCMF3_query	220812_WBDC_349_chr3H	87.952	166	16	4	2852	3016	575052762	575052600	9.95e-44	193
HvCMF3_query	211008_WBDC_207_chr3H	87.952	166	16	4	2852	3016	567712120	567711958	9.95e-44	193
HvCMF3_query	211008_WBDC_103_chr4H	87.952	166	17	3	2852	3016	544622889	544623052	9.95e-44	193
HvCMF3_query	211008_WBDC_078_chr3H	87.952	166	16	4	2852	3016	567633330	567633168	9.95e-44	193
HvCMF3_query	211008_FT880_chr3H	87.952	166	16	4	2852	3016	568272581	568272419	9.95e-44	193
HvCMF3_query	211008_FT262_chr3H	87.952	166	16	4	2852	3016	570881072	570880910	9.95e-44	193
HvCMF3_query	211008_HOR_7172_chr3H	87.931	58	6	1	2958	3015	213177691	213177635	6.29e-06	67.6
HvCMF3_query	220817_FT67_chr3H	87.931	58	7	0	2959	3016	609266159	609266216	1.75e-06	69.4
HvCMF3_query	211007_FT286_chr4H	87.931	58	5	2	2953	3009	9242249	9242193	6.29e-06	67.6
HvCMF3_query	220812_WBDC_348_chr7H	87.931	58	7	0	2959	3016	583171395	583171452	1.75e-06	69.4
HvCMF3_query	220613_HOR_21599_chr7H	87.931	58	6	1	2959	3016	551133934	551133990	6.29e-06	67.6
HvCMF3_query	211222_HOR_21322_chr3H	87.931	58	7	0	2907	2964	591101331	591101388	1.75e-06	69.4
HvCMF3_query	211007_WBDC_133_chr1H	87.931	58	6	1	2959	3016	386879186	386879130	6.29e-06	67.6
HvCMF3_query	211008_FT628_chr5H	87.931	116	13	1	2901	3016	550523643	550523757	1.7e-26	135
HvCMF3_query	220825_HID055_chr7H	87.931	58	7	0	2959	3016	576844078	576844135	1.75e-06	69.4
HvCMF3_query	211008_FT333_chr6H	87.912	91	10	1	2926	3016	3227605	3227694	1.33e-17	106
HvCMF3_query	220817_FT67_chr6H	87.912	91	10	1	2926	3016	4620664	4620753	1.33e-17	106
HvCMF3_query	220812_WBDC_349_chr3H	87.879	99	10	2	2899	2997	567262958	567263054	2.22e-20	115
HvCMF3_query	211008_WBDC_207_chr3H	87.879	99	10	2	2899	2997	561184966	561185062	2.22e-20	115
HvCMF3_query	220816_Akashinirki_chr3H	87.879	99	10	2	2899	2997	565825582	565825678	2.22e-20	115
HvCMF3_query	211008_FT144_chr3H	87.879	99	10	2	2899	2997	559271085	559271181	2.22e-20	115
HvCMF3_query	220825_HID380_chr7H	87.857	140	16	1	2870	3009	523947182	523947044	7.8e-35	163
HvCMF3_query	220816_Du_Li_Huang_ZDM01467_chr7H	87.857	140	16	1	2870	3009	531152977	531152839	7.8e-35	163
HvCMF3_query	220613_OUN333_chr7H	87.857	140	16	1	2870	3009	539351563	539351425	7.8e-35	163
HvCMF3_query	220503_HOR_7552_chr7H	87.857	140	16	1	2870	3009	537726461	537726323	7.8e-35	163
HvCMF3_query	220411_10TJ18_chr7H	87.857	140	16	1	2870	3009	539095271	539095133	7.8e-35	163
HvCMF3_query	220322_HOR_1702_chr7H	87.857	140	16	1	2870	3009	526289077	526288939	7.8e-35	163
HvCMF3_query	211228_HOR_2779_chr7H	87.857	140	16	1	2870	3009	528855200	528855062	7.8e-35	163
HvCMF3_query	211227_HOR_3474_chr7H	87.857	140	16	1	2870	3009	531166886	531166748	7.8e-35	163
HvCMF3_query	211008_HOR_14061_chr7H	87.857	140	16	1	2870	3009	527301139	527301001	7.8e-35	163
HvCMF3_query	211008_FT144_chr7H	87.857	140	16	1	2870	3009	537608039	537607901	7.8e-35	163
HvCMF3_query	211129_HOR_7385_chr7H	87.857	140	16	1	2870	3009	534591603	534591465	7.8e-35	163
HvCMF3_query	220809_Hocket_chr7H	87.857	140	16	1	2870	3009	532747624	532747486	7.8e-35	163
HvCMF3_query	220816_Akashinirki_chr7H	87.857	140	16	1	2870	3009	530935404	530935266	7.8e-35	163
HvCMF3_query	211008_HOR_495_chr7H	87.857	140	16	1	2870	3009	532948458	532948320	7.8e-35	163
HvCMF3_query	211007_HOR_12541_chr7H	87.857	140	16	1	2870	3009	533087407	533087269	7.8e-35	163
HvCMF3_query	220613_HOR_21599_chr7H	87.857	140	16	1	2870	3009	534336478	534336340	7.8e-35	163
HvCMF3_query	220518_HOR_13821_chr7H	87.857	140	16	1	2870	3009	530681509	530681371	7.8e-35	163
HvCMF3_query	211008_HOR_7172_chr7H	87.857	140	16	1	2870	3009	531927853	531927715	7.8e-35	163
HvCMF3_query	221128_Maximus_chr7H	87.857	140	16	1	2870	3009	532557126	532556988	7.8e-35	163
HvCMF3_query	220816_HOR_10096_chr7H	87.857	140	16	1	2870	3009	534637548	534637410	7.8e-35	163
HvCMF3_query	220810_Igri_chr7H	87.857	140	16	1	2870	3009	530507632	530507494	7.8e-35	163
HvCMF3_query	220809_HOR_1168_chr7H	87.857	140	16	1	2870	3009	536295991	536295853	7.8e-35	163
HvCMF3_query	220519_HOR_3365_chr7H	87.857	140	16	1	2870	3009	530566421	530566283	7.8e-35	163
HvCMF3_query	220519_HOR_13942_chr7H	87.857	140	16	1	2870	3009	530738638	530738500	7.8e-35	163
HvCMF3_query	220517_GoldenMelon_chr7H	87.857	140	16	1	2870	3009	530181758	530181620	7.8e-35	163
HvCMF3_query	220503_HOR_8148_chr7H	87.857	140	16	1	2870	3009	526777462	526777324	7.8e-35	163
HvCMF3_query	220411_HOR_3081_chr7H	87.857	140	16	1	2870	3009	532094562	532094424	7.8e-35	163
HvCMF3_query	220322_Bonus_chr7H	87.857	140	16	1	2870	3009	532674543	532674405	7.8e-35	163
HvCMF3_query	220214_Golden_Promise_chr7H	87.857	140	16	1	2870	3009	530632600	530632462	7.8e-35	163
HvCMF3_query	211222_HOR_21322_chr7H	87.857	140	16	1	2870	3009	525949854	525949716	7.8e-35	163
HvCMF3_query	211126_HOR_8117_chr7H	87.857	140	16	1	2870	3009	528744840	528744702	7.8e-35	163
HvCMF3_query	211124_Barke_chr7H	87.857	140	16	1	2870	3009	527444883	527444745	7.8e-35	163
HvCMF3_query	211008_WBDC_103_chr1H	87.838	74	8	1	2949	3021	513716149	513716222	1.74e-11	86.1
HvCMF3_query	220829_HID357_chr1H	87.838	74	8	1	2949	3021	510234834	510234761	1.74e-11	86.1
HvCMF3_query	211008_WBDC_199_chr1H	87.838	74	8	1	2949	3021	510076042	510075969	1.74e-11	86.1
HvCMF3_query	211008_WBDC_184_chr1H	87.826	115	13	1	2902	3016	484072103	484071990	6.12e-26	134
HvCMF3_query	211008_WBDC_207_chr5H	87.821	156	15	4	2862	3016	415310433	415310281	7.75e-40	180
HvCMF3_query	211008_FT333_chr5H	87.821	156	15	4	2862	3016	411112624	411112472	7.75e-40	180
HvCMF3_query	211008_FT262_chr4H	87.719	57	7	0	2953	3009	9308425	9308369	6.29e-06	67.6
HvCMF3_query	220830_Bowman_chr4H	87.719	57	7	0	2953	3009	11306631	11306575	6.29e-06	67.6
HvCMF3_query	220816_RGT_Planet_chr4H	87.719	57	7	0	2953	3009	10935832	10935776	6.29e-06	67.6
HvCMF3_query	220816_HOR_10096_chr4H	87.719	57	7	0	2953	3009	11787693	11787637	6.29e-06	67.6
HvCMF3_query	220812_WBDC_348_chr4H	87.719	57	7	0	2953	3009	11888329	11888273	6.29e-06	67.6
HvCMF3_query	220812_HOR_13594_chr4H	87.719	57	7	0	2953	3009	10768913	10768857	6.29e-06	67.6
HvCMF3_query	220809_HOR_1168_chr4H	87.719	57	7	0	2953	3009	11475293	11475237	6.29e-06	67.6
HvCMF3_query	220809_Hocket_chr4H	87.719	57	7	0	2953	3009	11575766	11575710	6.29e-06	67.6
HvCMF3_query	220613_HOR_21599_chr4H	87.719	57	7	0	2953	3009	11081584	11081528	6.29e-06	67.6
HvCMF3_query	220613_HOR_10350_chr4H	87.719	57	7	0	2953	3009	11626939	11626883	6.29e-06	67.6
HvCMF3_query	220519_HOR_13942_chr4H	87.719	57	7	0	2953	3009	10766692	10766636	6.29e-06	67.6
HvCMF3_query	220517_GoldenMelon_chr4H	87.719	57	7	0	2953	3009	9928959	9928903	6.29e-06	67.6
HvCMF3_query	220503_HOR_9043_chr4H	87.719	57	7	0	2953	3009	11699337	11699281	6.29e-06	67.6
HvCMF3_query	220503_HOR_8148_chr4H	87.719	57	7	0	2953	3009	10598525	10598469	6.29e-06	67.6
HvCMF3_query	220322_HOR_1702_chr4H	87.719	57	7	0	2953	3009	10303859	10303803	6.29e-06	67.6
HvCMF3_query	220214_HOR_21595_chr4H	87.719	57	7	0	2953	3009	9900628	9900572	6.29e-06	67.6
HvCMF3_query	220208_HOR_10892_chr4H	87.719	57	7	0	2953	3009	10634627	10634571	6.29e-06	67.6
HvCMF3_query	220131_HOR_9972_chr4H	87.719	57	7	0	2953	3009	10302456	10302400	6.29e-06	67.6
HvCMF3_query	220131_HOR_21256_chr4H	87.719	57	7	0	2953	3009	12553587	12553531	6.29e-06	67.6
HvCMF3_query	211221_HOR_14121_chr4H	87.719	57	7	0	2953	3009	9739914	9739858	6.29e-06	67.6
HvCMF3_query	211207_HOR_18321_chr4H	87.719	57	7	0	2953	3009	10515619	10515563	6.29e-06	67.6
HvCMF3_query	211206_HOR_14273_chr4H	87.719	57	7	0	2953	3009	11211518	11211462	6.29e-06	67.6
HvCMF3_query	211126_HOR_8117_chr4H	87.719	57	7	0	2953	3009	10224700	10224644	6.29e-06	67.6
HvCMF3_query	211126_HOR_6220_chr4H	87.719	57	7	0	2953	3009	11511748	11511692	6.29e-06	67.6
HvCMF3_query	211124_Barke_chr4H	87.719	57	7	0	2953	3009	9249544	9249488	6.29e-06	67.6
HvCMF3_query	211008_WBDC_207_chr4H	87.719	57	7	0	2953	3009	11009820	11009764	6.29e-06	67.6
HvCMF3_query	211008_WBDC_184_chr4H	87.719	57	7	0	2953	3009	9797697	9797641	6.29e-06	67.6
HvCMF3_query	211008_WBDC_078_chr4H	87.719	57	7	0	2953	3009	9880682	9880626	6.29e-06	67.6
HvCMF3_query	211008_HOR_14061_chr4H	87.719	57	7	0	2953	3009	10939559	10939503	6.29e-06	67.6
HvCMF3_query	211008_FT333_chr4H	87.719	57	7	0	2953	3009	8375695	8375639	6.29e-06	67.6
HvCMF3_query	211007_HOR_12541_chr4H	87.719	57	7	0	2953	3009	9736454	9736398	6.29e-06	67.6
HvCMF3_query	211007_HOR_12184_chr4H	87.719	57	7	0	2953	3009	9246430	9246374	6.29e-06	67.6
HvCMF3_query	220825_HID380_chr4H	87.719	57	7	0	2953	3009	10492755	10492699	6.29e-06	67.6
HvCMF3_query	211008_HOR_7172_chr4H	87.719	57	7	0	2953	3009	8038461	8038405	6.29e-06	67.6
HvCMF3_query	220812_WBDC_349_chr4H	87.719	57	7	0	2953	3009	12353012	12352956	6.29e-06	67.6
HvCMF3_query	211008_HOR_19184_chr4H	87.719	57	7	0	2953	3009	9158406	9158350	6.29e-06	67.6
HvCMF3_query	220812_WBDC_348_chr4H	87.692	65	8	0	2941	3005	172462031	172461967	1.05e-08	76.8
HvCMF3_query	220503_HOR_8148_chr4H	87.692	65	8	0	2941	3005	196451364	196451428	1.05e-08	76.8
HvCMF3_query	211008_WBDC_184_chr4H	87.692	65	8	0	2941	3005	180746238	180746302	1.05e-08	76.8
HvCMF3_query	211008_FT144_chr3H	87.692	65	8	0	2903	2967	37912251	37912315	1.05e-08	76.8
HvCMF3_query	211008_FT144_chr3H	87.692	65	8	0	2903	2967	38056260	38056324	1.05e-08	76.8
HvCMF3_query	220825_HID055_chr2H	87.692	65	8	0	2902	2966	613643448	613643384	1.05e-08	76.8
HvCMF3_query	211007_WBDC_133_chr4H	87.654	81	10	0	2907	2987	547965975	547966055	2.89e-14	95.3
HvCMF3_query	220825_HID055_chr4H	87.597	129	15	1	2871	2999	575872675	575872802	2.19e-30	148
HvCMF3_query	220812_WBDC_348_chr2H	87.597	129	15	1	2871	2999	599514380	599514507	2.19e-30	148
HvCMF3_query	220809_Hocket_chr2H	87.597	129	15	1	2871	2999	592235292	592235419	2.19e-30	148
HvCMF3_query	211227_HOR_3474_chr2H	87.597	129	15	1	2871	2999	596059677	596059804	2.19e-30	148
HvCMF3_query	220812_HOR_13594_chr2H	87.597	129	15	1	2871	2999	593568574	593568701	2.19e-30	148
HvCMF3_query	220613_OUN333_chr2H	87.597	129	15	1	2871	2999	593413606	593413733	2.19e-30	148
HvCMF3_query	220503_HOR_9043_chr2H	87.597	129	15	1	2871	2999	601859001	601859128	2.19e-30	148
HvCMF3_query	220131_HOR_21256_chr2H	87.597	129	15	1	2871	2999	594075586	594075713	2.19e-30	148
HvCMF3_query	211008_HOR_7172_chr2H	87.597	129	15	1	2871	2999	596153712	596153839	2.19e-30	148
HvCMF3_query	220613_HOR_10350_chr2H	87.597	129	15	1	2871	2999	593344440	593344567	2.19e-30	148
HvCMF3_query	220411_10TJ18_chr2H	87.597	129	15	1	2871	2999	598002366	598002493	2.19e-30	148
HvCMF3_query	211126_HOR_6220_chr2H	87.597	129	15	1	2871	2999	598199830	598199957	2.19e-30	148
HvCMF3_query	211008_WBDC_207_chr6H	87.5	64	6	2	2958	3020	327413663	327413601	1.35e-07	73.1
HvCMF3_query	220812_FT11_chr6H	87.5	64	6	2	2958	3020	342902682	342902620	1.35e-07	73.1
HvCMF3_query	211008_FT262_chr6H	87.5	64	6	2	2958	3020	322645321	322645259	1.35e-07	73.1
HvCMF3_query	211008_WBDC_103_chr5H	87.5	160	15	5	2862	3019	419386548	419386392	7.75e-40	180
HvCMF3_query	211008_WBDC_103_chr4H	87.5	64	8	0	2957	3020	493411287	493411350	3.76e-08	75
HvCMF3_query	220830_Bowman_chr3H	87.5	72	5	4	2957	3026	447875381	447875312	8.09e-10	80.5
HvCMF3_query	220816_HOR_10096_chr3H	87.5	72	5	4	2957	3026	451755654	451755585	8.09e-10	80.5
HvCMF3_query	220812_HOR_13594_chr3H	87.5	72	5	4	2957	3026	454941575	454941506	8.09e-10	80.5
HvCMF3_query	220810_Igri_chr3H	87.5	72	5	4	2957	3026	446283454	446283385	8.09e-10	80.5
HvCMF3_query	220809_Hocket_chr3H	87.5	72	5	4	2957	3026	446938033	446937964	8.09e-10	80.5
HvCMF3_query	220809_Foma_chr3H	87.5	72	5	4	2957	3026	446654261	446654192	8.09e-10	80.5
HvCMF3_query	220613_HOR_10350_chr3H	87.5	72	5	4	2957	3026	451472822	451472753	8.09e-10	80.5
HvCMF3_query	220519_HOR_3365_chr3H	87.5	72	5	4	2957	3026	450201586	450201517	8.09e-10	80.5
HvCMF3_query	220518_HOR_13821_chr3H	87.5	72	5	4	2957	3026	451127658	451127589	8.09e-10	80.5
HvCMF3_query	220322_HOR_1702_chr7H	87.5	72	8	1	2936	3007	88946790	88946720	2.25e-10	82.4
HvCMF3_query	220322_Bonus_chr3H	87.5	72	5	4	2957	3026	446350778	446350709	8.09e-10	80.5
HvCMF3_query	220214_Golden_Promise_chr3H	87.5	72	5	4	2957	3026	446446309	446446240	8.09e-10	80.5
HvCMF3_query	220208_HOR_10892_chr3H	87.5	72	5	4	2957	3026	451281945	451281876	8.09e-10	80.5
HvCMF3_query	211126_HOR_8117_chr3H	87.5	72	5	4	2957	3026	450830745	450830676	8.09e-10	80.5
HvCMF3_query	211126_HOR_6220_chr3H	87.5	72	5	4	2957	3026	452296786	452296717	8.09e-10	80.5
HvCMF3_query	211124_Barke_chr3H	87.5	72	5	4	2957	3026	450485650	450485581	8.09e-10	80.5
HvCMF3_query	211007_FT286_chr7H	87.5	152	18	1	2858	3009	533518899	533518749	3.61e-38	174
HvCMF3_query	220809_Hocket_chr7H	87.5	72	8	1	2936	3007	90693449	90693379	2.25e-10	82.4
HvCMF3_query	220809_Chikurin_Ibaraki_chr4H	87.5	64	8	0	2957	3020	487431559	487431622	3.76e-08	75
HvCMF3_query	220809_Chiba_ZDM02064_chr4H	87.5	64	8	0	2957	3020	492883219	492883282	3.76e-08	75
HvCMF3_query	211008_WBDC_207_chr4H	87.5	64	8	0	2957	3020	490219749	490219812	3.76e-08	75
HvCMF3_query	211008_WBDC_184_chr7H	87.5	72	8	1	2936	3007	94233224	94233154	2.25e-10	82.4
HvCMF3_query	220829_HID357_chr1H	87.5	64	4	4	2955	3016	460109132	460109193	4.87e-07	71.3
HvCMF3_query	220613_HOR_21599_chr7H	87.5	72	8	1	2936	3007	91991771	91991701	2.25e-10	82.4
HvCMF3_query	220518_HOR_13821_chr7H	87.5	72	8	1	2936	3007	92009875	92009805	2.25e-10	82.4
HvCMF3_query	211222_HOR_21322_chr3H	87.5	72	5	4	2957	3026	450518490	450518421	8.09e-10	80.5
HvCMF3_query	211221_HOR_14121_chr7H	87.5	152	18	1	2858	3009	533768356	533768206	3.61e-38	174
HvCMF3_query	211221_HOR_14121_chr7H	87.5	72	8	1	2936	3007	92802126	92802056	2.25e-10	82.4
HvCMF3_query	211008_HOR_495_chr3H	87.5	72	5	4	2957	3026	451158437	451158368	8.09e-10	80.5
HvCMF3_query	220812_FT11_chr4H	87.5	64	8	0	2957	3020	492365325	492365388	3.76e-08	75
HvCMF3_query	220131_HOR_21256_chr7H	87.5	152	18	1	2858	3009	528708126	528707976	3.61e-38	174
HvCMF3_query	211129_HOR_2830_chr7H	87.5	152	18	1	2858	3009	527955280	527955130	3.61e-38	174
HvCMF3_query	211129_HOR_2830_chr7H	87.5	72	8	1	2936	3007	90610936	90610866	2.25e-10	82.4
HvCMF3_query	211008_HOR_14061_chr3H	87.5	72	5	4	2957	3026	448701278	448701209	8.09e-10	80.5
HvCMF3_query	221128_Maximus_chr7H	87.5	72	8	1	2936	3007	94344684	94344614	2.25e-10	82.4
HvCMF3_query	220830_Bowman_chr7H	87.5	72	8	1	2936	3007	89445934	89445864	2.25e-10	82.4
HvCMF3_query	220825_HID101_chr3H	87.5	72	5	4	2957	3026	449576631	449576562	8.09e-10	80.5
HvCMF3_query	220816_RGT_Planet_chr7H	87.5	72	8	1	2936	3007	94447004	94446934	2.25e-10	82.4
HvCMF3_query	220812_HOR_13594_chr7H	87.5	72	8	1	2936	3007	90509575	90509505	2.25e-10	82.4
HvCMF3_query	220613_HOR_21599_chr3H	87.5	72	5	4	2957	3026	454111540	454111471	8.09e-10	80.5
HvCMF3_query	220519_HOR_3365_chr7H	87.5	72	8	1	2936	3007	92742228	92742158	2.25e-10	82.4
HvCMF3_query	220503_HOR_8148_chr7H	87.5	72	8	1	2936	3007	89732949	89732879	2.25e-10	82.4
HvCMF3_query	220322_Bonus_chr7H	87.5	72	8	1	2936	3007	94785976	94785906	2.25e-10	82.4
HvCMF3_query	220214_HOR_21595_chr3H	87.5	96	7	5	2903	2997	558396996	558397087	1.33e-17	106
HvCMF3_query	220214_HOR_21595_chr3H	87.5	72	5	4	2957	3026	451359370	451359301	8.09e-10	80.5
HvCMF3_query	220214_Golden_Promise_chr7H	87.5	72	8	1	2936	3007	93847572	93847502	2.25e-10	82.4
HvCMF3_query	220131_HOR_9972_chr7H	87.5	72	8	1	2936	3007	89290097	89290027	2.25e-10	82.4
HvCMF3_query	211221_HOR_14121_chr3H	87.5	72	5	4	2957	3026	451875342	451875273	8.09e-10	80.5
HvCMF3_query	211207_WBDC_237_chr7H	87.5	72	8	1	2936	3007	91452256	91452186	2.25e-10	82.4
HvCMF3_query	211126_HOR_8117_chr7H	87.5	72	8	1	2936	3007	88738466	88738396	2.25e-10	82.4
HvCMF3_query	211124_Barke_chr7H	87.5	72	8	1	2936	3007	89638568	89638498	2.25e-10	82.4
HvCMF3_query	220825_HID055_chr6H	87.425	167	15	6	2852	3016	16800748	16800910	4.63e-42	187
HvCMF3_query	211008_FT144_chr6H	87.425	167	15	6	2852	3016	18573656	18573818	4.63e-42	187
HvCMF3_query	211008_FT333_chr1H	87.425	167	19	2	2851	3016	360616692	360616527	3.58e-43	191
HvCMF3_query	211008_WBDC_103_chr4H	87.421	159	17	3	2852	3009	582525585	582525741	7.75e-40	180
HvCMF3_query	221128_Maximus_chr3H	87.349	166	17	4	2852	3016	561843260	561843098	4.63e-42	187
HvCMF3_query	220830_Bowman_chr3H	87.349	166	17	4	2852	3016	563690032	563689870	4.63e-42	187
HvCMF3_query	220825_HID380_chr7H	87.349	166	18	3	2852	3016	608169145	608169308	4.63e-42	187
HvCMF3_query	220816_RGT_Planet_chr3H	87.349	166	17	4	2852	3016	563193866	563193704	4.63e-42	187
HvCMF3_query	220816_HOR_10096_chr3H	87.349	166	17	4	2852	3016	565241257	565241095	4.63e-42	187
HvCMF3_query	220816_Du_Li_Huang_ZDM01467_chr7H	87.349	166	18	3	2852	3016	615343006	615343169	4.63e-42	187
HvCMF3_query	220816_Du_Li_Huang_ZDM01467_chr3H	87.349	166	17	4	2852	3016	571393877	571393715	4.63e-42	187
HvCMF3_query	220816_Akashinirki_chr3H	87.349	166	17	4	2852	3016	572436489	572436327	4.63e-42	187
HvCMF3_query	220812_HOR_13594_chr3H	87.349	166	17	4	2852	3016	565266764	565266602	4.63e-42	187
HvCMF3_query	220810_Igri_chr3H	87.349	166	17	4	2852	3016	559212926	559212764	4.63e-42	187
HvCMF3_query	220809_Hocket_chr3H	87.349	166	17	4	2852	3016	558095669	558095507	4.63e-42	187
HvCMF3_query	220809_Foma_chr3H	87.349	166	17	4	2852	3016	559411024	559410862	4.63e-42	187
HvCMF3_query	220809_Chikurin_Ibaraki_chr3H	87.349	166	17	4	2852	3016	568658111	568657949	4.63e-42	187
HvCMF3_query	220809_Chiba_ZDM02064_chr3H	87.349	166	17	4	2852	3016	572363661	572363499	4.63e-42	187
HvCMF3_query	220613_OUN333_chr7H	87.349	166	18	3	2852	3016	623367710	623367873	4.63e-42	187
HvCMF3_query	220613_HOR_4224_chr3H	87.349	166	17	4	2852	3016	564262943	564262781	4.63e-42	187
HvCMF3_query	220613_HOR_10350_chr3H	87.349	166	17	4	2852	3016	563079315	563079153	4.63e-42	187
HvCMF3_query	220519_HOR_3365_chr3H	87.349	166	17	4	2852	3016	561909856	561909694	4.63e-42	187
HvCMF3_query	220519_HOR_13942_chr3H	87.349	166	17	4	2852	3016	563765501	563765339	4.63e-42	187
HvCMF3_query	220518_HOR_13821_chr3H	87.349	166	17	4	2852	3016	560967832	560967670	4.63e-42	187
HvCMF3_query	220517_GoldenMelon_chr3H	87.349	166	17	4	2852	3016	563791367	563791205	4.63e-42	187
HvCMF3_query	220503_HOR_9043_chr3H	87.349	166	17	4	2852	3016	566323333	566323171	4.63e-42	187
HvCMF3_query	220503_HOR_8148_contig_corrected_v1_6903	87.349	166	17	4	2852	3016	2706	2544	4.63e-42	187
HvCMF3_query	220503_HOR_7552_chr7H	87.349	166	18	3	2852	3016	622406175	622406338	4.63e-42	187
HvCMF3_query	220503_HOR_7552_chr3H	87.349	166	17	4	2852	3016	573217190	573217028	4.63e-42	187
HvCMF3_query	220411_HOR_3081_chr3H	87.349	166	17	4	2852	3016	567056435	567056273	4.63e-42	187
HvCMF3_query	220411_Aizu6_chr3H	87.349	166	17	4	2852	3016	565637265	565637103	4.63e-42	187
HvCMF3_query	220411_10TJ18_chr7H	87.349	166	18	3	2852	3016	624102728	624102891	4.63e-42	187
HvCMF3_query	220411_10TJ18_chr3H	87.349	166	17	4	2852	3016	564825914	564825752	4.63e-42	187
HvCMF3_query	220322_HOR_1702_chr7H	87.349	166	18	3	2852	3016	608474040	608474203	4.63e-42	187
HvCMF3_query	220322_HOR_1702_chr3H	87.349	166	17	4	2852	3016	574657574	574657412	4.63e-42	187
HvCMF3_query	220322_Bonus_chr3H	87.349	166	17	4	2852	3016	558842041	558841879	4.63e-42	187
HvCMF3_query	220214_Golden_Promise_chr3H	87.349	166	17	4	2852	3016	558922491	558922329	4.63e-42	187
HvCMF3_query	220208_HOR_10892_chr3H	87.349	166	17	4	2852	3016	564570894	564570732	4.63e-42	187
HvCMF3_query	220131_HOR_9972_chr3H	87.349	166	17	4	2852	3016	570163975	570163813	4.63e-42	187
HvCMF3_query	211228_HOR_2779_chr7H	87.349	166	18	3	2852	3016	614356212	614356375	4.63e-42	187
HvCMF3_query	211227_HOR_3474_chr7H	87.349	166	18	3	2852	3016	614493732	614493895	4.63e-42	187
HvCMF3_query	211207_HOR_18321_chr3H	87.349	166	17	4	2852	3016	564027306	564027144	4.63e-42	187
HvCMF3_query	211126_HOR_8117_chr3H	87.349	166	17	4	2852	3016	561862421	561862259	4.63e-42	187
HvCMF3_query	211126_HOR_6220_chr3H	87.349	166	17	4	2852	3016	566784379	566784217	4.63e-42	187
HvCMF3_query	211124_Barke_chr3H	87.349	166	17	4	2852	3016	562762700	562762538	4.63e-42	187
HvCMF3_query	211008_WBDC_199_chr3H	87.349	166	17	4	2852	3016	565258415	565258253	4.63e-42	187
HvCMF3_query	211008_HOR_7172_chr3H	87.349	166	17	4	2852	3016	566448468	566448306	4.63e-42	187
HvCMF3_query	211008_HOR_2180_chr3H	87.349	166	17	4	2852	3016	565198033	565197871	4.63e-42	187
HvCMF3_query	211008_HOR_19184_chr7H	87.349	166	18	3	2852	3016	616897797	616897960	4.63e-42	187
HvCMF3_query	211008_HOR_19184_chr3H	87.349	166	17	4	2852	3016	563503738	563503576	4.63e-42	187
HvCMF3_query	211008_HOR_14061_chr7H	87.349	166	18	3	2852	3016	611268392	611268555	4.63e-42	187
HvCMF3_query	211008_HOR_13663_chr3H	87.349	166	17	4	2852	3016	567957889	567957727	4.63e-42	187
HvCMF3_query	211008_FT144_chr7H	87.349	166	18	3	2852	3016	622958942	622959105	4.63e-42	187
HvCMF3_query	211007_WBDC_133_chr4H	87.349	166	18	3	2852	3016	21350906	21351069	4.63e-42	187
HvCMF3_query	211007_HOR_12184_chr3H	87.349	166	17	4	2852	3016	563913773	563913611	4.63e-42	187
HvCMF3_query	211008_WBDC_103_chr3H	87.349	166	16	5	2852	3016	572179705	572179544	1.67e-41	185
HvCMF3_query	220411_10TJ18_chr6H	87.324	71	6	3	2951	3020	542591523	542591455	2.91e-09	78.7
HvCMF3_query	211007_WBDC_133_chr6H	87.324	71	6	3	2951	3020	539187331	539187263	2.91e-09	78.7
HvCMF3_query	211008_WBDC_199_chr6H	87.324	71	6	3	2951	3020	541894624	541894556	2.91e-09	78.7
HvCMF3_query	220825_HID101_chr6H	87.324	71	6	3	2951	3020	537593605	537593537	2.91e-09	78.7
HvCMF3_query	220812_WBDC_348_chr6H	87.324	71	6	3	2951	3020	568231935	568231867	2.91e-09	78.7
HvCMF3_query	211008_HOR_7172_chr6H	87.324	71	6	3	2951	3020	552548887	552548819	2.91e-09	78.7
HvCMF3_query	220812_FT11_chr5H	87.302	63	3	5	2848	2910	390330383	390330440	6.29e-06	67.6
HvCMF3_query	220519_HOR_13942_chr5H	87.302	63	3	5	2848	2910	384688179	384688236	6.29e-06	67.6
HvCMF3_query	220411_HOR_3081_chr5H	87.302	63	3	5	2848	2910	380035758	380035815	6.29e-06	67.6
HvCMF3_query	220208_HOR_10892_chr5H	87.302	63	3	5	2848	2910	379008909	379008966	6.29e-06	67.6
HvCMF3_query	211221_HOR_14121_chr5H	87.302	63	3	5	2848	2910	378689950	378690007	6.29e-06	67.6
HvCMF3_query	211129_HOR_2830_chr5H	87.302	63	3	5	2848	2910	375643975	375644032	6.29e-06	67.6
HvCMF3_query	211008_WBDC_103_chr5H	87.302	63	3	5	2848	2910	386220830	386220887	6.29e-06	67.6
HvCMF3_query	211008_HOR_13663_chr5H	87.302	63	3	5	2848	2910	380255351	380255408	6.29e-06	67.6
HvCMF3_query	211008_FT880_chr5H	87.302	63	3	5	2848	2910	374409875	374409932	6.29e-06	67.6
HvCMF3_query	211007_WBDC_133_chr5H	87.302	63	3	5	2848	2910	373975514	373975571	6.29e-06	67.6
HvCMF3_query	220825_HID380_chr7H	87.302	63	6	2	2955	3016	471008285	471008224	4.87e-07	71.3
HvCMF3_query	220613_OUN333_chr7H	87.302	63	6	2	2955	3016	486082853	486082792	4.87e-07	71.3
HvCMF3_query	220503_HOR_7552_chr7H	87.302	63	6	2	2955	3016	483956297	483956236	4.87e-07	71.3
HvCMF3_query	220322_HOR_1702_chr7H	87.302	63	6	2	2955	3016	473128022	473127961	4.87e-07	71.3
HvCMF3_query	211227_HOR_3474_chr7H	87.302	63	6	2	2955	3016	478066362	478066301	4.87e-07	71.3
HvCMF3_query	211207_WBDC_237_chr5H	87.302	63	3	5	2848	2910	387228586	387228643	6.29e-06	67.6
HvCMF3_query	211008_HOR_19184_chr7H	87.302	63	6	2	2955	3016	479956406	479956345	4.87e-07	71.3
HvCMF3_query	211206_HOR_14273_chr7H	87.302	63	6	2	2955	3016	481288052	481287991	4.87e-07	71.3
HvCMF3_query	220829_HID357_chr5H	87.302	63	3	5	2848	2910	393769886	393769943	6.29e-06	67.6
HvCMF3_query	220829_HID249_chr5H	87.302	63	3	5	2848	2910	377113210	377113267	6.29e-06	67.6
HvCMF3_query	220816_HOR_10096_chr5H	87.302	63	3	5	2848	2910	382528342	382528399	6.29e-06	67.6
HvCMF3_query	220809_HOR_1168_chr5H	87.302	63	3	5	2848	2910	380698679	380698736	6.29e-06	67.6
HvCMF3_query	220809_Hocket_chr7H	87.302	63	6	2	2955	3016	478417690	478417629	4.87e-07	71.3
HvCMF3_query	220613_HOR_21599_chr5H	87.302	63	3	5	2848	2910	375930404	375930461	6.29e-06	67.6
HvCMF3_query	220322_HOR_1702_chr5H	87.302	63	3	5	2848	2910	377098183	377098240	6.29e-06	67.6
HvCMF3_query	220214_HOR_21595_chr5H	87.302	63	3	5	2848	2910	376706199	376706256	6.29e-06	67.6
HvCMF3_query	220131_HOR_21256_chr5H	87.302	63	3	5	2848	2910	376494693	376494750	6.29e-06	67.6
HvCMF3_query	211207_HOR_18321_chr5H	87.302	63	3	5	2848	2910	378889383	378889440	6.29e-06	67.6
HvCMF3_query	211206_HOR_14273_chr5H	87.302	63	3	5	2848	2910	377849953	377850010	6.29e-06	67.6
HvCMF3_query	211124_Barke_chr5H	87.302	63	3	5	2848	2910	389246494	389246551	6.29e-06	67.6
HvCMF3_query	211008_WBDC_078_chr5H	87.302	63	3	5	2848	2910	377282308	377282365	6.29e-06	67.6
HvCMF3_query	211008_FT333_chr5H	87.302	63	3	5	2848	2910	377442380	377442437	6.29e-06	67.6
HvCMF3_query	211007_FT286_chr5H	87.302	63	3	5	2848	2910	377294358	377294415	6.29e-06	67.6
HvCMF3_query	211007_HOR_12541_chr1H	87.302	63	6	2	2955	3016	460262280	460262341	4.87e-07	71.3
HvCMF3_query	220809_Hocket_chr5H	87.302	63	3	5	2848	2910	379843197	379843254	6.29e-06	67.6
HvCMF3_query	211126_HOR_8117_chr5H	87.302	63	3	5	2848	2910	386905443	386905500	6.29e-06	67.6
HvCMF3_query	211008_HOR_495_chr7H	87.302	63	6	2	2955	3016	478600005	478599944	4.87e-07	71.3
HvCMF3_query	221128_Maximus_chr5H	87.302	63	3	5	2848	2910	378847507	378847564	6.29e-06	67.6
HvCMF3_query	220830_Bowman_chr5H	87.302	63	3	5	2848	2910	379844704	379844761	6.29e-06	67.6
HvCMF3_query	220825_HID101_chr5H	87.302	63	3	5	2848	2910	383475181	383475238	6.29e-06	67.6
HvCMF3_query	220825_HID055_chr1H	87.302	63	6	2	2955	3016	459245243	459245304	4.87e-07	71.3
HvCMF3_query	220812_HOR_13594_chr5H	87.302	63	3	5	2848	2910	379249173	379249230	6.29e-06	67.6
HvCMF3_query	220809_Foma_chr5H	87.302	63	3	5	2848	2910	378477817	378477874	6.29e-06	67.6
HvCMF3_query	220518_HOR_13821_chr7H	87.302	63	6	2	2955	3016	476303639	476303578	4.87e-07	71.3
HvCMF3_query	220518_HOR_13821_chr5H	87.302	63	3	5	2848	2910	383895411	383895468	6.29e-06	67.6
HvCMF3_query	220517_GoldenMelon_chr5H	87.302	63	3	5	2848	2910	382609078	382609135	6.29e-06	67.6
HvCMF3_query	220503_HOR_8148_chr5H	87.302	63	3	5	2848	2910	379848673	379848730	6.29e-06	67.6
HvCMF3_query	220322_Bonus_chr5H	87.302	63	3	5	2848	2910	377972372	377972429	6.29e-06	67.6
HvCMF3_query	220214_Golden_Promise_chr5H	87.302	63	3	5	2848	2910	378753659	378753716	6.29e-06	67.6
HvCMF3_query	211227_HOR_3474_chr1H	87.302	63	6	2	2955	3016	461904852	461904913	4.87e-07	71.3
HvCMF3_query	211222_HOR_21322_chr5H	87.302	63	3	5	2848	2910	379331525	379331582	6.29e-06	67.6
HvCMF3_query	211221_HOR_14121_chr7H	87.302	63	6	2	2955	3016	479383749	479383688	4.87e-07	71.3
HvCMF3_query	211008_WBDC_199_chr1H	87.302	63	6	2	2955	3016	458229830	458229891	4.87e-07	71.3
HvCMF3_query	211008_WBDC_184_chr5H	87.302	63	3	5	2848	2910	396205803	396205860	6.29e-06	67.6
HvCMF3_query	211008_HOR_7172_chr7H	87.302	63	6	2	2955	3016	477418203	477418142	4.87e-07	71.3
HvCMF3_query	211008_HOR_14061_chr5H	87.302	63	3	5	2848	2910	378997820	378997877	6.29e-06	67.6
HvCMF3_query	211008_FT144_chr1H	87.302	63	6	2	2955	3016	461634596	461634657	4.87e-07	71.3
HvCMF3_query	220825_HID055_chr5H	87.302	63	3	5	2848	2910	390239581	390239638	6.29e-06	67.6
HvCMF3_query	211129_HOR_2830_chr7H	87.302	63	6	2	2955	3016	473857511	473857450	4.87e-07	71.3
HvCMF3_query	211008_WBDC_199_chr5H	87.302	63	3	5	2848	2910	380947713	380947770	6.29e-06	67.6
HvCMF3_query	211008_FT628_chr5H	87.302	63	3	5	2848	2910	373437524	373437581	6.29e-06	67.6
HvCMF3_query	221128_Maximus_chr7H	87.302	63	6	2	2955	3016	478512648	478512587	4.87e-07	71.3
HvCMF3_query	220830_Bowman_chr7H	87.302	63	6	2	2955	3016	479123844	479123783	4.87e-07	71.3
HvCMF3_query	220825_HID055_chr7H	87.302	63	6	2	2955	3016	478114144	478114083	4.87e-07	71.3
HvCMF3_query	220816_RGT_Planet_chr7H	87.302	63	6	2	2955	3016	582460553	582460614	4.87e-07	71.3
HvCMF3_query	220816_HOR_10096_chr7H	87.302	63	6	2	2955	3016	480327818	480327757	4.87e-07	71.3
[truncated: 23,015 more rows]

## Sheet: HvCMF4
HvCMF4_query	221128_Maximus_chr4H	100	5191	0	0	1	5191	592543147	592548337	0	9587
HvCMF4_query	220809_Hocket_chr4H	100	5191	0	0	1	5191	593964695	593969885	0	9587
HvCMF4_query	220809_Foma_chr4H	100	5191	0	0	1	5191	592779910	592785100	0	9587
HvCMF4_query	220322_Bonus_chr4H	100	5191	0	0	1	5191	590921358	590926548	0	9587
HvCMF4_query	211008_HOR_2180_chr4H	100	5191	0	0	1	5191	592143808	592148998	0	9587
HvCMF4_query	200416_MorexV3_chr4H	100	5191	0	0	1	5191	592287868	592293058	0	9587
HvCMF4_query	220810_Igri_chr4H	99.981	5191	1	0	1	5191	590267997	590273187	0	9581
HvCMF4_query	220809_HOR_1168_chr4H	99.981	5191	1	0	1	5191	593026686	593031876	0	9581
HvCMF4_query	220518_HOR_13821_chr4H	99.981	5191	1	0	1	5191	590314193	590319383	0	9581
HvCMF4_query	220517_GoldenMelon_chr4H	99.981	5191	1	0	1	5191	590654759	590659949	0	9581
HvCMF4_query	220411_HOR_3081_chr4H	99.981	5191	1	0	1	5191	592872089	592877279	0	9581
HvCMF4_query	211126_HOR_8117_chr4H	99.981	5191	1	0	1	5191	591086896	591092086	0	9581
HvCMF4_query	211008_HOR_495_chr4H	99.961	5192	1	1	1	5191	589991166	589996357	0	9575
HvCMF4_query	211008_WBDC_103_chr4H	99.268	5194	22	5	1	5181	594573209	594578399	0	9367
HvCMF4_query	220830_Bowman_chr4H	99.249	5193	24	7	2	5181	591071441	591076631	0	9359
HvCMF4_query	220503_HOR_8148_chr4H	99.249	5193	24	7	2	5181	591348105	591353295	0	9359
HvCMF4_query	220214_Golden_Promise_chr4H	99.249	5193	24	7	2	5181	590212819	590218009	0	9359
HvCMF4_query	211124_Barke_chr4H	99.249	5193	24	7	2	5181	588772294	588777484	0	9359
HvCMF4_query	211008_HOR_14061_chr4H	99.249	5193	24	7	2	5181	591480714	591485904	0	9359
HvCMF4_query	211007_HOR_12184_chr4H	99.249	5193	24	7	2	5181	588772345	588777535	0	9359
HvCMF4_query	220816_HOR_10096_chr4H	99.23	5193	25	7	2	5181	593677154	593682344	0	9354
HvCMF4_query	220322_HOR_1702_chr4H	99.226	5171	22	7	1	5163	592611588	592616748	0	9311
HvCMF4_query	220131_HOR_9972_chr4H	99.226	5171	22	7	1	5163	592650413	592655573	0	9311
HvCMF4_query	211207_HOR_18321_chr4H	99.207	5171	23	7	1	5163	590493334	590498494	0	9306
HvCMF4_query	220613_OUN333_chr4H	99.018	5194	27	5	2	5185	590005530	590010709	0	9287
HvCMF4_query	220613_HOR_4224_chr4H	99.018	5194	27	5	2	5185	590908372	590913551	0	9287
HvCMF4_query	220411_Aizu6_chr4H	99.018	5194	27	5	2	5185	593682311	593687490	0	9287
HvCMF4_query	211008_WBDC_207_chr4H	99.018	5194	27	5	2	5185	592563274	592568453	0	9287
HvCMF4_query	211008_WBDC_078_chr4H	99.018	5194	27	5	2	5185	588227039	588232218	0	9287
HvCMF4_query	211008_HOR_19184_chr4H	99.018	5194	27	5	2	5185	589315264	589320443	0	9287
HvCMF4_query	211008_FT333_chr4H	99.018	5194	27	5	2	5185	584948932	584954111	0	9287
HvCMF4_query	211008_FT262_chr4H	99.018	5194	27	5	2	5185	585078490	585083669	0	9287
HvCMF4_query	211008_HOR_13663_chr4H	98.844	5190	44	8	2	5181	591928142	591933325	0	9238
HvCMF4_query	220825_HID101_chr4H	98.652	5191	45	6	2	5185	582912015	582917187	0	9175
HvCMF4_query	211008_WBDC_199_chr4H	97.71	5240	44	21	1	5181	590897973	590903195	0	8942
HvCMF4_query	211007_FT286_chr4H	97.672	5240	46	21	1	5181	597898607	597903829	0	8931
HvCMF4_query	220829_HID249_chr4H	97.545	5254	47	34	1	5185	589396074	589401314	0	8913
HvCMF4_query	220816_RGT_Planet_chr4H	98.295	5104	37	11	1	5071	588524063	588529149	0	8898
HvCMF4_query	220812_HOR_13594_chr4H	98.295	5104	37	11	1	5071	591450883	591455969	0	8898
HvCMF4_query	220214_HOR_21595_chr4H	98.295	5104	37	11	1	5071	583908509	583913595	0	8898
HvCMF4_query	220131_HOR_21256_chr4H	98.295	5104	37	11	1	5071	592711584	592716670	0	8898
HvCMF4_query	211222_HOR_21322_chr4H	98.295	5104	37	11	1	5071	590055874	590060960	0	8898
HvCMF4_query	211221_HOR_14121_chr4H	98.295	5104	37	11	1	5071	591339607	591344693	0	8898
HvCMF4_query	211129_HOR_2830_chr4H	98.295	5104	37	11	1	5071	590865446	590870532	0	8898
HvCMF4_query	211007_WBDC_133_chr4H	97.467	5250	61	26	1	5185	600852382	600847140	0	8892
HvCMF4_query	220817_FT67_chr4H	97.482	5243	58	25	1	5181	595172348	595177578	0	8883
HvCMF4_query	211007_HOR_12541_chr4H	97.482	5243	58	25	1	5181	596143892	596149122	0	8883
HvCMF4_query	220812_FT11_chr4H	98.237	5104	38	12	1	5071	594966273	594971357	0	8879
HvCMF4_query	220613_HOR_10350_chr4H	98.218	5108	37	12	1	5071	591483337	591488427	0	8879
HvCMF4_query	220829_HID357_chr4H	97.389	5247	62	25	1	5185	589815304	589820537	0	8861
HvCMF4_query	211008_FT880_chr4H	97.389	5247	62	25	1	5185	589018156	589023389	0	8861
HvCMF4_query	211008_WBDC_184_chr4H	97.403	5237	56	27	1	5172	598029998	598035219	0	8844
HvCMF4_query	220503_HOR_9043_chr4H	97.317	5255	51	28	1	5185	590976921	590982155	0	8841
HvCMF4_query	211126_HOR_6220_chr4H	97.317	5255	51	28	1	5185	593714475	593719709	0	8841
HvCMF4_query	220825_HID380_chr4H	97.313	5247	63	34	1	5181	586872841	586878075	0	8837
HvCMF4_query	220613_HOR_21599_chr4H	97.313	5247	63	34	1	5181	591147004	591152238	0	8837
HvCMF4_query	220519_HOR_13942_chr4H	97.313	5247	63	34	1	5181	591517756	591522990	0	8837
HvCMF4_query	211129_HOR_7385_chr4H	97.313	5247	63	34	1	5181	597076935	597082169	0	8837
HvCMF4_query	211008_HOR_7172_chr4H	97.313	5247	63	34	1	5181	590159198	590164432	0	8837
HvCMF4_query	211228_HOR_2779_chr4H	97.312	5245	65	35	1	5185	590294277	590299505	0	8835
HvCMF4_query	211227_HOR_3474_chr4H	97.312	5245	65	35	1	5185	595721439	595726667	0	8835
HvCMF4_query	211206_HOR_14273_chr4H	97.312	5245	65	35	1	5185	593778556	593783784	0	8835
HvCMF4_query	211008_FT144_chr4H	97.294	5247	64	34	1	5181	592359773	592365007	0	8831
HvCMF4_query	220825_HID055_chr2H	97.275	5248	68	27	1	5185	612234779	612240014	0	8829
HvCMF4_query	220816_Du_Li_Huang_ZDM01467_chr4H	97.143	5250	67	36	2	5181	593310728	593315964	0	8787
HvCMF4_query	220816_Akashinirki_chr4H	97.143	5250	67	36	2	5181	593305632	593310868	0	8787
HvCMF4_query	220809_Chikurin_Ibaraki_chr4H	97.143	5250	67	36	2	5181	588019245	588024481	0	8787
HvCMF4_query	220809_Chiba_ZDM02064_chr4H	97.143	5250	67	36	2	5181	594314321	594319557	0	8787
HvCMF4_query	220519_HOR_3365_chr4H	97.143	5250	67	36	2	5181	592709991	592715227	0	8787
HvCMF4_query	220503_HOR_7552_chr4H	97.143	5250	67	36	2	5181	593620381	593625617	0	8787
HvCMF4_query	220208_HOR_10892_chr4H	97.143	5250	67	36	2	5181	592648989	592654225	0	8787
HvCMF4_query	211207_WBDC_237_chr4H	97.143	5250	67	36	2	5181	594759258	594764494	0	8787
HvCMF4_query	220411_10TJ18_chr4H	97.124	5250	68	36	2	5181	590995015	591000251	0	8781
HvCMF4_query	211008_FT628_chr4H	97.121	5244	74	36	2	5185	593998478	594003704	0	8776
HvCMF4_query	220812_WBDC_349_chr4H	97.378	5149	59	28	1	5089	597375810	597380942	0	8691
HvCMF4_query	220812_WBDC_348_chr4H	97.38	5077	61	33	1	5017	587507622	587512686	0	8573
HvCMF4_query	220812_WBDC_349_chr3H	97.275	2202	50	4	240	2441	619555347	619553156	0	3725
HvCMF4_query	220812_HOR_13594_chr3H	97.275	2202	50	4	240	2441	611274996	611272805	0	3725
HvCMF4_query	220411_10TJ18_chr3H	97.275	2202	50	4	240	2441	609405357	609403166	0	3725
HvCMF4_query	220816_Akashinirki_chr3H	97.23	2202	51	4	240	2441	616606492	616604301	0	3720
HvCMF4_query	220613_HOR_10350_chr3H	97.23	2202	51	4	240	2441	609141785	609139594	0	3720
HvCMF4_query	220503_HOR_9043_chr3H	97.23	2202	51	4	240	2441	611723550	611721359	0	3720
HvCMF4_query	211126_HOR_6220_chr3H	97.23	2202	51	4	240	2441	612046254	612044063	0	3720
HvCMF4_query	211008_FT262_chr3H	97.23	2202	51	4	240	2441	616067849	616065658	0	3720
HvCMF4_query	211007_HOR_12541_chr3H	97.23	2202	52	3	240	2441	607920230	607918038	0	3720
HvCMF4_query	200416_MorexV3_chr3H	97.23	2202	51	4	240	2441	604475520	604473329	0	3720
HvCMF4_query	211008_WBDC_078_chr3H	97.23	2202	50	5	240	2441	612233001	612230811	0	3718
HvCMF4_query	220829_HID249_chr3H	97.184	2202	51	5	240	2441	608147777	608145587	0	3712
HvCMF4_query	220825_HID380_chr3H	97.139	2202	52	5	240	2441	609296955	609294765	0	3707
HvCMF4_query	220503_HOR_7552_chr3H	97.139	2202	52	5	240	2441	617990185	617987995	0	3707
HvCMF4_query	211008_WBDC_207_chr3H	97.139	2202	52	5	240	2441	611536748	611534558	0	3707
HvCMF4_query	211008_WBDC_199_chr3H	97.139	2202	52	5	240	2441	613121888	613119698	0	3707
HvCMF4_query	211008_FT333_chr3H	97.139	2202	52	5	240	2441	606910271	606908081	0	3707
HvCMF4_query	211007_FT286_chr3H	97.094	2202	54	4	240	2441	617678760	617676569	0	3703
HvCMF4_query	211008_HOR_19184_chr3H	97.094	2202	53	5	240	2441	609813634	609811444	0	3701
HvCMF4_query	220812_FT11_chr3H	97.003	2202	52	6	240	2441	616203844	616201657	0	3688
HvCMF4_query	220825_HID101_chr4H	97.35	2038	51	2	240	2275	397061965	397059929	0	3461
HvCMF4_query	211126_HOR_8117_chr4H	97.301	2038	52	2	240	2275	404656498	404654462	0	3456
HvCMF4_query	220214_HOR_21595_chr4H	97.301	2038	52	2	240	2275	398367104	398365068	0	3456
HvCMF4_query	220810_Igri_chr4H	97.252	2038	53	2	240	2275	404941621	404939585	0	3450
HvCMF4_query	220411_HOR_3081_chr4H	97.252	2038	53	2	240	2275	405029553	405027517	0	3450
HvCMF4_query	211008_FT262_chr4H	97.252	2038	52	3	240	2275	398497171	398495136	0	3450
HvCMF4_query	211008_HOR_13663_chr4H	97.252	2038	53	2	240	2275	405485294	405483258	0	3450
HvCMF4_query	211008_FT880_chr4H	97.203	2038	53	3	240	2275	401672571	401670536	0	3445
HvCMF4_query	220812_WBDC_349_chr4H	97.203	2038	54	2	240	2275	410349611	410347575	0	3445
HvCMF4_query	211008_WBDC_078_chr4H	97.154	2038	54	3	240	2275	401454305	401452270	0	3439
HvCMF4_query	221128_Maximus_chr4H	97.105	2038	56	2	240	2275	405539525	405537489	0	3434
HvCMF4_query	220131_HOR_21256_chr4H	97.105	2038	56	2	240	2275	406332141	406330105	0	3434
HvCMF4_query	220519_HOR_3365_chr4H	97.105	2038	56	2	240	2275	406035113	406033077	0	3434
HvCMF4_query	211207_WBDC_237_chr4H	97.105	2038	56	2	240	2275	407581800	407579764	0	3434
HvCMF4_query	220809_Hocket_chr4H	97.056	2038	57	2	240	2275	404942605	404940569	0	3428
HvCMF4_query	220809_Foma_chr4H	97.056	2038	57	2	240	2275	405219180	405217144	0	3428
HvCMF4_query	220322_Bonus_chr4H	97.056	2038	57	2	240	2275	404497443	404495407	0	3428
HvCMF4_query	211008_HOR_2180_chr4H	97.056	2038	57	2	240	2275	404751045	404749009	0	3428
HvCMF4_query	200416_MorexV3_chr4H	97.056	2038	57	2	240	2275	405045024	405042988	0	3428
HvCMF4_query	220809_HOR_1168_chr4H	97.056	2038	57	2	240	2275	406103981	406101945	0	3428
HvCMF4_query	220517_GoldenMelon_chr4H	97.056	2038	57	2	240	2275	403217094	403215058	0	3428
HvCMF4_query	211008_HOR_495_chr4H	97.056	2038	57	2	240	2275	403663900	403661864	0	3428
HvCMF4_query	220830_Bowman_chr4H	97.056	2038	57	2	240	2275	402497133	402495097	0	3428
HvCMF4_query	220503_HOR_8148_chr4H	97.056	2038	57	2	240	2275	403958141	403956105	0	3428
HvCMF4_query	220214_Golden_Promise_chr4H	97.056	2038	57	2	240	2275	402898671	402896635	0	3428
HvCMF4_query	211124_Barke_chr4H	97.056	2038	57	2	240	2275	401778015	401775979	0	3428
HvCMF4_query	211008_HOR_14061_chr4H	97.056	2038	57	2	240	2275	404236519	404234483	0	3428
HvCMF4_query	211007_HOR_12184_chr4H	97.056	2038	57	2	240	2275	402152031	402149995	0	3428
HvCMF4_query	220816_HOR_10096_chr4H	97.056	2038	57	2	240	2275	405872530	405870494	0	3428
HvCMF4_query	220322_HOR_1702_chr4H	97.056	2038	57	2	240	2275	406245302	406243266	0	3428
HvCMF4_query	220131_HOR_9972_chr4H	97.056	2038	57	2	240	2275	405532623	405530587	0	3428
HvCMF4_query	211207_HOR_18321_chr4H	97.056	2038	57	2	240	2275	404121121	404119085	0	3428
HvCMF4_query	220613_OUN333_chr4H	97.056	2038	57	2	240	2275	404838931	404836895	0	3428
HvCMF4_query	220613_HOR_4224_chr4H	97.056	2038	57	2	240	2275	405972903	405970867	0	3428
HvCMF4_query	220411_Aizu6_chr4H	97.056	2038	57	2	240	2275	408775214	408773178	0	3428
HvCMF4_query	211008_WBDC_207_chr4H	97.056	2038	57	2	240	2275	405135544	405133508	0	3428
HvCMF4_query	220816_RGT_Planet_chr4H	97.056	2038	57	2	240	2275	401201319	401199283	0	3428
HvCMF4_query	220812_HOR_13594_chr4H	97.056	2038	57	2	240	2275	405374285	405372249	0	3428
HvCMF4_query	211007_HOR_12541_chr4H	97.056	2038	57	2	240	2275	406942982	406940946	0	3428
HvCMF4_query	220829_HID357_chr4H	97.056	2038	56	3	240	2275	401770968	401768933	0	3428
HvCMF4_query	220613_HOR_21599_chr4H	97.056	2038	57	2	240	2275	405265521	405263485	0	3428
HvCMF4_query	220519_HOR_13942_chr4H	97.056	2038	57	2	240	2275	404156189	404154153	0	3428
HvCMF4_query	211008_HOR_7172_chr4H	97.056	2038	57	2	240	2275	404276800	404274764	0	3428
HvCMF4_query	211228_HOR_2779_chr4H	97.056	2038	57	2	240	2275	404269317	404267281	0	3428
HvCMF4_query	211206_HOR_14273_chr4H	97.056	2038	57	2	240	2275	405606697	405604661	0	3428
HvCMF4_query	220825_HID055_chr2H	97.056	2038	57	2	240	2275	425406324	425404288	0	3428
HvCMF4_query	220816_Du_Li_Huang_ZDM01467_chr4H	97.056	2038	57	2	240	2275	407248340	407246304	0	3428
HvCMF4_query	220816_Akashinirki_chr4H	97.056	2038	57	2	240	2275	405610769	405608733	0	3428
HvCMF4_query	220809_Chikurin_Ibaraki_chr4H	97.056	2038	57	2	240	2275	402406168	402404132	0	3428
HvCMF4_query	220809_Chiba_ZDM02064_chr4H	97.056	2038	57	2	240	2275	407759213	407757177	0	3428
HvCMF4_query	220503_HOR_7552_chr4H	97.056	2038	57	2	240	2275	407011853	407009817	0	3428
HvCMF4_query	220208_HOR_10892_chr4H	97.056	2038	57	2	240	2275	404192143	404190107	0	3428
HvCMF4_query	220411_10TJ18_chr4H	97.056	2038	57	2	240	2275	404450894	404448858	0	3428
HvCMF4_query	211008_FT628_chr4H	97.056	2038	57	2	240	2275	405992207	405990171	0	3428
HvCMF4_query	220518_HOR_13821_chr4H	97.007	2038	58	2	240	2275	404002441	404000405	0	3422
HvCMF4_query	211008_HOR_19184_chr4H	97.007	2038	58	2	240	2275	404525442	404523406	0	3422
HvCMF4_query	211008_FT333_chr4H	97.007	2038	57	3	240	2275	399475637	399473602	0	3422
HvCMF4_query	211222_HOR_21322_chr4H	97.007	2038	58	2	240	2275	403512942	403510906	0	3422
HvCMF4_query	211221_HOR_14121_chr4H	97.007	2038	58	2	240	2275	404457457	404455421	0	3422
HvCMF4_query	211129_HOR_2830_chr4H	97.007	2038	58	2	240	2275	405839209	405837173	0	3422
HvCMF4_query	220817_FT67_chr4H	97.007	2038	57	3	240	2275	406575274	406573239	0	3422
HvCMF4_query	211129_HOR_7385_chr4H	97.007	2038	58	2	240	2275	408564313	408562277	0	3422
HvCMF4_query	211227_HOR_3474_chr4H	97.007	2038	58	2	240	2275	407230271	407228235	0	3422
HvCMF4_query	220829_HID249_chr4H	96.958	2038	58	3	240	2275	402801513	402799478	0	3417
HvCMF4_query	211008_WBDC_199_chr4H	96.909	2038	59	3	240	2275	402279167	402277132	0	3411
HvCMF4_query	220613_HOR_10350_chr4H	96.86	2038	61	2	240	2275	404806751	404804715	0	3406
HvCMF4_query	211008_WBDC_184_chr4H	96.86	2038	60	3	240	2275	408633444	408631409	0	3406
HvCMF4_query	220503_HOR_9043_chr4H	96.86	2038	61	2	240	2275	405514037	405512001	0	3406
HvCMF4_query	211126_HOR_6220_chr4H	96.86	2038	61	2	240	2275	407784785	407782749	0	3406
HvCMF4_query	220812_WBDC_348_chr4H	96.86	2038	61	2	240	2275	401077247	401075211	0	3406
HvCMF4_query	211007_FT286_chr4H	96.811	2038	62	2	240	2275	407122011	407119975	0	3400
HvCMF4_query	220812_FT11_chr4H	96.811	2038	62	2	240	2275	406952153	406950117	0	3400
HvCMF4_query	211008_WBDC_103_chr4H	96.762	2038	62	3	240	2275	407782051	407780016	0	3395
HvCMF4_query	211008_FT144_chr4H	96.762	2038	63	2	240	2275	405960964	405958928	0	3395
HvCMF4_query	211007_WBDC_133_chr4H	96.712	2038	64	2	240	2275	403945926	403943890	0	3389
HvCMF4_query	220613_HOR_21599_chr3H	97.556	1432	34	1	240	1671	319416370	319417800	0	2449
HvCMF4_query	220131_HOR_21256_chr3H	97.556	1432	34	1	240	1671	318722618	318724048	0	2449
HvCMF4_query	211227_HOR_3474_chr3H	97.556	1432	33	2	240	1671	317920271	317921700	0	2449
HvCMF4_query	220825_HID055_chr1H	96.433	1486	51	2	240	1725	34598907	34597424	0	2449
HvCMF4_query	220817_FT67_chr1H	96.433	1486	51	2	240	1725	39337250	39335767	0	2449
HvCMF4_query	211007_FT286_chr3H	97.486	1432	35	1	240	1671	315668411	315669841	0	2444
HvCMF4_query	220812_WBDC_349_chr3H	97.416	1432	36	1	240	1671	319099303	319100733	0	2438
HvCMF4_query	220816_Akashinirki_chr3H	97.416	1432	36	1	240	1671	318228709	318230139	0	2438
HvCMF4_query	220613_HOR_10350_chr3H	97.416	1432	36	1	240	1671	316241583	316243013	0	2438
HvCMF4_query	220503_HOR_9043_chr3H	97.416	1432	36	1	240	1671	317803144	317804574	0	2438
HvCMF4_query	211126_HOR_6220_chr3H	97.416	1432	36	1	240	1671	317267901	317269331	0	2438
HvCMF4_query	211007_HOR_12541_chr3H	97.416	1432	36	1	240	1671	312607534	312608964	0	2438
HvCMF4_query	211008_WBDC_078_chr3H	97.416	1432	36	1	240	1671	317292604	317294034	0	2438
HvCMF4_query	220829_HID249_chr3H	97.416	1432	36	1	240	1671	317201101	317202531	0	2438
HvCMF4_query	220825_HID380_chr3H	97.416	1432	36	1	240	1671	311874615	311876045	0	2438
HvCMF4_query	220503_HOR_7552_chr3H	97.416	1432	36	1	240	1671	320220281	320221711	0	2438
HvCMF4_query	211008_WBDC_199_chr3H	97.416	1432	36	1	240	1671	317185090	317186520	0	2438
HvCMF4_query	220812_FT11_chr3H	97.416	1432	36	1	240	1671	315636978	315638408	0	2438
HvCMF4_query	220829_HID357_chr3H	97.416	1432	36	1	240	1671	317897322	317898752	0	2438
HvCMF4_query	220825_HID101_chr3H	97.416	1432	36	1	240	1671	316948669	316950099	0	2438
HvCMF4_query	220825_HID055_chr3H	97.416	1432	36	1	240	1671	317267072	317268502	0	2438
HvCMF4_query	220817_FT67_chr3H	97.416	1432	36	1	240	1671	318110959	318112389	0	2438
HvCMF4_query	220816_Du_Li_Huang_ZDM01467_chr3H	97.416	1432	36	1	240	1671	320416635	320418065	0	2438
HvCMF4_query	220809_Chikurin_Ibaraki_chr3H	97.416	1432	36	1	240	1671	316098390	316099820	0	2438
HvCMF4_query	220809_Chiba_ZDM02064_chr3H	97.416	1432	36	1	240	1671	319186879	319188309	0	2438
HvCMF4_query	220322_HOR_1702_chr3H	97.416	1432	36	1	240	1671	318455405	318456835	0	2438
HvCMF4_query	211207_WBDC_237_chr3H	97.416	1432	36	1	240	1671	319531264	319532694	0	2438
HvCMF4_query	211008_HOR_7172_chr3H	97.416	1432	36	1	240	1671	324393366	324391936	0	2438
HvCMF4_query	211008_FT628_chr3H	97.416	1432	36	1	240	1671	318667221	318668651	0	2438
HvCMF4_query	211008_FT144_chr3H	97.416	1432	36	1	240	1671	317118342	317119772	0	2438
HvCMF4_query	211007_WBDC_133_chr3H	97.416	1432	36	1	240	1671	315580412	315581842	0	2438
HvCMF4_query	220812_HOR_13594_chr3H	97.346	1432	37	1	240	1671	319974585	319976015	0	2433
HvCMF4_query	211008_FT262_chr3H	97.346	1432	37	1	240	1671	321136598	321138028	0	2433
HvCMF4_query	211008_WBDC_207_chr3H	97.346	1432	37	1	240	1671	321159827	321161257	0	2433
HvCMF4_query	211008_FT333_chr3H	97.346	1432	37	1	240	1671	315693432	315694862	0	2433
HvCMF4_query	211008_HOR_19184_chr3H	97.346	1432	37	1	240	1671	313412912	313411482	0	2433
HvCMF4_query	220816_HOR_10096_chr3H	97.346	1432	37	1	240	1671	317655369	317656799	0	2433
HvCMF4_query	220613_OUN333_chr3H	97.346	1432	37	1	240	1671	314905248	314903818	0	2433
HvCMF4_query	220519_HOR_13942_chr3H	97.346	1432	37	1	240	1671	316749251	316750681	0	2433
HvCMF4_query	220208_HOR_10892_chr3H	97.346	1432	37	1	240	1671	316965537	316964107	0	2433
HvCMF4_query	220131_HOR_9972_chr3H	97.346	1432	37	1	240	1671	315010657	315009227	0	2433
HvCMF4_query	211221_HOR_14121_chr3H	97.346	1432	37	1	240	1671	317512705	317511275	0	2433
HvCMF4_query	211129_HOR_2830_chr3H	97.346	1432	37	1	240	1671	318116790	318115360	0	2433
HvCMF4_query	211008_FT880_chr3H	97.346	1432	37	1	240	1671	318479168	318480598	0	2433
HvCMF4_query	220411_10TJ18_chr3H	97.277	1432	38	1	240	1671	315911780	315913210	0	2427
HvCMF4_query	200416_MorexV3_chr3H	97.277	1432	38	1	240	1671	315219098	315217668	0	2427
HvCMF4_query	221128_Maximus_chr3H	97.277	1432	38	1	240	1671	314647217	314645787	0	2427
HvCMF4_query	220830_Bowman_chr3H	97.277	1432	38	1	240	1671	314295549	314294119	0	2427
HvCMF4_query	220816_RGT_Planet_chr3H	97.277	1432	38	1	240	1671	315936988	315935558	0	2427
HvCMF4_query	220810_Igri_chr3H	97.277	1432	38	1	240	1671	313651993	313650563	0	2427
HvCMF4_query	220809_HOR_1168_chr3H	97.277	1432	38	1	240	1671	321245211	321246641	0	2427
HvCMF4_query	220809_Hocket_chr3H	97.277	1432	38	1	240	1671	314290824	314289394	0	2427
HvCMF4_query	220809_Foma_chr3H	97.277	1432	38	1	240	1671	314492283	314490853	0	2427
HvCMF4_query	220613_HOR_4224_chr3H	97.277	1432	38	1	240	1671	314450664	314449234	0	2427
HvCMF4_query	220519_HOR_3365_chr3H	97.277	1432	38	1	240	1671	317295989	317297419	0	2427
HvCMF4_query	220517_GoldenMelon_chr3H	97.277	1432	38	1	240	1671	315273525	315272095	0	2427
HvCMF4_query	220503_HOR_8148_chr3H	97.277	1432	38	1	240	1671	314904870	314903440	0	2427
HvCMF4_query	220411_HOR_3081_chr3H	97.277	1432	38	1	240	1671	314640817	314639387	0	2427
HvCMF4_query	220411_Aizu6_chr3H	97.277	1432	38	1	240	1671	316385286	316383856	0	2427
HvCMF4_query	220322_Bonus_chr3H	97.277	1432	38	1	240	1671	313746281	313744851	0	2427
HvCMF4_query	220214_Golden_Promise_chr3H	97.277	1432	38	1	240	1671	313974760	313973330	0	2427
HvCMF4_query	211222_HOR_21322_chr3H	97.277	1432	38	1	240	1671	318250915	318252345	0	2427
HvCMF4_query	211207_HOR_18321_chr3H	97.277	1432	38	1	240	1671	316718504	316719934	0	2427
HvCMF4_query	211126_HOR_8117_chr3H	97.277	1432	38	1	240	1671	316487139	316485709	0	2427
HvCMF4_query	211124_Barke_chr3H	97.277	1432	38	1	240	1671	317724310	317722880	0	2427
HvCMF4_query	211008_HOR_495_chr3H	97.277	1432	38	1	240	1671	316312141	316310711	0	2427
HvCMF4_query	211008_HOR_2180_chr3H	97.277	1432	38	1	240	1671	318715085	318716515	0	2427
HvCMF4_query	211008_HOR_14061_chr3H	97.277	1432	38	1	240	1671	314965248	314963818	0	2427
HvCMF4_query	211008_HOR_13663_chr3H	97.277	1432	38	1	240	1671	315857116	315855686	0	2427
HvCMF4_query	211007_HOR_12184_chr3H	97.277	1432	38	1	240	1671	315774463	315773033	0	2427
HvCMF4_query	211008_WBDC_184_chr3H	97.209	1433	38	2	240	1671	321764241	321765672	0	2423
HvCMF4_query	220812_WBDC_348_chr3H	97.207	1432	38	2	240	1671	317613160	317614589	0	2422
HvCMF4_query	220518_HOR_13821_chr3H	97.207	1432	39	1	240	1671	319095196	319096626	0	2422
HvCMF4_query	211228_HOR_2779_chr3H	97.207	1432	39	1	240	1671	315581378	315582808	0	2422
HvCMF4_query	211129_HOR_7385_chr3H	97.207	1432	39	1	240	1671	319449776	319451206	0	2422
HvCMF4_query	211008_WBDC_103_chr3H	97.207	1432	39	1	240	1671	319954257	319955687	0	2422
HvCMF4_query	220214_HOR_21595_chr3H	97.207	1432	35	2	240	1671	317177462	317178888	0	2418
HvCMF4_query	211206_HOR_14273_chr3H	97.137	1432	40	1	240	1671	321043333	321044763	0	2416
HvCMF4_query	220825_HID380_chr4H	97.11	1384	38	1	894	2275	401351194	401349811	0	2333
HvCMF4_query	221128_Maximus_chr6H	97.924	819	17	0	1623	2441	22619650	22618832	0	1419
HvCMF4_query	220830_Bowman_chr6H	97.924	819	17	0	1623	2441	22782349	22781531	0	1419
HvCMF4_query	220816_RGT_Planet_chr6H	97.924	819	17	0	1623	2441	19685723	19684905	0	1419
HvCMF4_query	220810_Igri_chr6H	97.924	819	17	0	1623	2441	22426861	22426043	0	1419
HvCMF4_query	220809_Hocket_chr6H	97.924	819	17	0	1623	2441	21657150	21656332	0	1419
HvCMF4_query	220809_Foma_chr6H	97.924	819	17	0	1623	2441	20340732	20339914	0	1419
HvCMF4_query	220613_HOR_10350_chr6H	97.924	819	17	0	1623	2441	20733884	20733066	0	1419
HvCMF4_query	220503_HOR_9043_chr6H	97.924	819	17	0	1623	2441	20310128	20309310	0	1419
HvCMF4_query	220322_Bonus_chr6H	97.924	819	17	0	1623	2441	19609160	19608342	0	1419
HvCMF4_query	220214_HOR_21595_chr6H	97.924	819	17	0	1623	2441	22302081	22301263	0	1419
HvCMF4_query	220214_Golden_Promise_chr6H	97.924	819	17	0	1623	2441	20728412	20727594	0	1419
HvCMF4_query	220208_HOR_10892_chr6H	97.924	819	17	0	1623	2441	22165759	22164941	0	1419
HvCMF4_query	211228_HOR_2779_chr6H	97.924	819	17	0	1623	2441	17611769	17610951	0	1419
HvCMF4_query	211222_HOR_21322_chr6H	97.924	819	17	0	1623	2441	20273914	20273096	0	1419
HvCMF4_query	211129_HOR_2830_chr6H	97.924	819	17	0	1623	2441	22393610	22392792	0	1419
HvCMF4_query	211124_Barke_chr6H	97.924	819	17	0	1623	2441	19329277	19328459	0	1419
HvCMF4_query	211008_HOR_2180_chr6H	97.924	819	17	0	1623	2441	19592357	19591539	0	1419
HvCMF4_query	211008_HOR_13663_chr6H	97.924	819	17	0	1623	2441	18706885	18706067	0	1419
HvCMF4_query	211007_WBDC_133_chr6H	97.924	819	17	0	1623	2441	20497123	20496305	0	1419
HvCMF4_query	211007_HOR_12184_chr6H	97.924	819	17	0	1623	2441	18842634	18841816	0	1419
HvCMF4_query	200416_MorexV3_chr6H	97.924	819	17	0	1623	2441	19815831	19815013	0	1419
HvCMF4_query	220825_HID380_chr6H	97.802	819	18	0	1623	2441	20321675	20320857	0	1413
HvCMF4_query	220816_Du_Li_Huang_ZDM01467_chr6H	97.802	819	18	0	1623	2441	20262752	20261934	0	1413
HvCMF4_query	220812_HOR_13594_chr6H	97.802	819	18	0	1623	2441	21389931	21389113	0	1413
HvCMF4_query	220613_HOR_21599_chr6H	97.802	819	18	0	1623	2441	22734414	22733596	0	1413
HvCMF4_query	220503_HOR_7552_chr6H	97.802	819	18	0	1623	2441	20185589	20184771	0	1413
HvCMF4_query	220322_HOR_1702_chr6H	97.802	819	18	0	1623	2441	21711134	21710316	0	1413
HvCMF4_query	211126_HOR_6220_chr6H	97.802	819	18	0	1623	2441	18753416	18752598	0	1413
HvCMF4_query	211008_WBDC_078_chr6H	97.802	819	18	0	1623	2441	21619493	21618675	0	1413
HvCMF4_query	211008_HOR_19184_chr6H	97.802	819	18	0	1623	2441	20591322	20590504	0	1413
HvCMF4_query	211008_FT880_chr6H	97.802	819	18	0	1623	2441	19087688	19086870	0	1413
HvCMF4_query	220829_HID249_chr4H	97.558	819	20	0	1623	2441	604833205	604832387	0	1402
HvCMF4_query	220829_HID357_chr6H	97.558	819	20	0	1623	2441	20822803	20821985	0	1402
HvCMF4_query	220816_HOR_10096_chr6H	97.558	819	20	0	1623	2441	21899207	21898389	0	1402
HvCMF4_query	211008_HOR_7172_chr6H	97.558	819	20	0	1623	2441	18050859	18050041	0	1402
HvCMF4_query	211008_FT262_chr6H	97.558	819	20	0	1623	2441	20511531	20510713	0	1402
HvCMF4_query	211008_FT144_chr6H	97.558	819	20	0	1623	2441	20430799	20429981	0	1402
HvCMF4_query	220816_Akashinirki_chr6H	97.436	819	21	0	1623	2441	19842344	19841526	0	1397
HvCMF4_query	220812_FT11_chr6H	97.436	819	21	0	1623	2441	23553162	23552344	0	1397
HvCMF4_query	220809_Chikurin_Ibaraki_chr6H	97.436	819	21	0	1623	2441	19092305	19091487	0	1397
HvCMF4_query	220809_Chiba_ZDM02064_chr6H	97.436	819	21	0	1623	2441	23107622	23106804	0	1397
HvCMF4_query	211221_HOR_14121_chr6H	97.436	819	21	0	1623	2441	21998592	21997774	0	1397
HvCMF4_query	211008_FT333_chr6H	97.436	819	21	0	1623	2441	18619165	18618347	0	1397
HvCMF4_query	211207_WBDC_237_chr6H	97.436	819	20	1	1623	2441	20579446	20578629	0	1395
HvCMF4_query	220825_HID055_chr6H	97.314	819	22	0	1623	2441	19472273	19471455	0	1391
HvCMF4_query	220613_OUN333_chr6H	97.314	819	22	0	1623	2441	20655582	20654764	0	1391
HvCMF4_query	220411_10TJ18_chr6H	97.314	819	22	0	1623	2441	17269258	17268440	0	1391
HvCMF4_query	211129_HOR_7385_chr6H	97.314	819	22	0	1623	2441	27453622	27452804	0	1391
HvCMF4_query	211008_WBDC_207_chr6H	97.314	819	22	0	1623	2441	22605971	22605153	0	1391
HvCMF4_query	211008_WBDC_199_chr6H	97.314	819	22	0	1623	2441	20729865	20729047	0	1391
HvCMF4_query	211007_FT286_chr6H	97.314	819	22	0	1623	2441	17992167	17991349	0	1391
HvCMF4_query	211008_WBDC_103_chr6H	97.192	819	23	0	1623	2441	19510044	19509226	0	1386
HvCMF4_query	211008_WBDC_103_chr6H	97.192	819	23	0	1623	2441	19558604	19557786	0	1386
HvCMF4_query	211007_HOR_12541_chr6H	97.192	819	21	1	1623	2441	23094158	23093342	0	1384
HvCMF4_query	220613_HOR_4224_chr6H	97.178	815	23	0	1627	2441	19034908	19034094	0	1378
HvCMF4_query	220518_HOR_13821_chr6H	97.178	815	23	0	1627	2441	21990883	21990069	0	1378
HvCMF4_query	220517_GoldenMelon_chr6H	97.178	815	23	0	1627	2441	19117868	19117054	0	1378
HvCMF4_query	220503_HOR_8148_chr6H	97.178	815	23	0	1627	2441	21847842	21847028	0	1378
HvCMF4_query	220411_Aizu6_chr6H	97.178	815	23	0	1627	2441	22729149	22728335	0	1378
HvCMF4_query	220131_HOR_9972_chr6H	97.178	815	23	0	1627	2441	21613410	21612596	0	1378
HvCMF4_query	211008_HOR_495_chr6H	97.178	815	23	0	1627	2441	19427122	19426308	0	1378
HvCMF4_query	211008_HOR_14061_chr6H	97.178	815	23	0	1627	2441	20499628	20498814	0	1378
HvCMF4_query	220817_FT67_chr6H	96.856	827	18	1	1623	2441	23229197	23228371	0	1376
HvCMF4_query	220812_WBDC_349_chr6H	96.856	827	18	1	1623	2441	18956758	18955932	0	1376
HvCMF4_query	220812_WBDC_348_chr6H	96.735	827	19	1	1623	2441	23115801	23114975	0	1371
HvCMF4_query	220812_WBDC_349_chr6H	96.614	827	20	1	1623	2441	18982618	18981792	0	1365
HvCMF4_query	220825_HID055_chr2H	96.581	819	28	0	1623	2441	295529661	295530479	0	1358
HvCMF4_query	220812_WBDC_348_chr2H	96.581	819	28	0	1623	2441	297403050	297403868	0	1358
HvCMF4_query	211228_HOR_2779_chr2H	96.581	819	28	0	1623	2441	296125540	296126358	0	1358
HvCMF4_query	220816_RGT_Planet_chr2H	96.459	819	29	0	1623	2441	293066699	293067517	0	1352
HvCMF4_query	220816_HOR_10096_chr2H	96.459	819	29	0	1623	2441	295372922	295373740	0	1352
HvCMF4_query	220812_HOR_13594_chr2H	96.459	819	29	0	1623	2441	292903235	292904053	0	1352
HvCMF4_query	220810_Igri_chr2H	96.459	819	29	0	1623	2441	294367675	294368493	0	1352
HvCMF4_query	220809_HOR_1168_chr2H	96.459	819	29	0	1623	2441	296183699	296184517	0	1352
HvCMF4_query	220809_Hocket_chr2H	96.459	819	29	0	1623	2441	294584023	294584841	0	1352
HvCMF4_query	220809_Foma_chr2H	96.459	819	29	0	1623	2441	293672149	293672967	0	1352
HvCMF4_query	220613_HOR_4224_chr2H	96.459	819	29	0	1623	2441	294418522	294419340	0	1352
HvCMF4_query	220613_HOR_10350_chr2H	96.459	819	29	0	1623	2441	295409350	295410168	0	1352
HvCMF4_query	220519_HOR_3365_chr2H	96.459	819	29	0	1623	2441	293167873	293168691	0	1352
HvCMF4_query	220519_HOR_13942_chr2H	96.459	819	29	0	1623	2441	293452196	293453014	0	1352
HvCMF4_query	220518_HOR_13821_chr2H	96.459	819	29	0	1623	2441	292361203	292362021	0	1352
HvCMF4_query	220517_GoldenMelon_chr2H	96.459	819	29	0	1623	2441	295445530	295446348	0	1352
HvCMF4_query	220411_HOR_3081_chr2H	96.459	819	29	0	1623	2441	293685226	293686044	0	1352
HvCMF4_query	220411_Aizu6_chr2H	96.459	819	29	0	1623	2441	295301549	295302367	0	1352
HvCMF4_query	220322_HOR_1702_chr2H	96.459	819	29	0	1623	2441	294723334	294724152	0	1352
HvCMF4_query	220322_Bonus_chr2H	96.459	819	29	0	1623	2441	293592167	293592985	0	1352
HvCMF4_query	220214_Golden_Promise_chr2H	96.459	819	29	0	1623	2441	294389881	294390699	0	1352
HvCMF4_query	220208_HOR_10892_chr2H	96.459	819	29	0	1623	2441	295194858	295195676	0	1352
HvCMF4_query	220131_HOR_21256_chr2H	96.459	819	29	0	1623	2441	295963837	295964655	0	1352
HvCMF4_query	211222_HOR_21322_chr2H	96.459	819	29	0	1623	2441	291725482	291726300	0	1352
HvCMF4_query	211221_HOR_14121_chr2H	96.459	819	29	0	1623	2441	295709832	295710650	0	1352
HvCMF4_query	211207_HOR_18321_chr2H	96.459	819	29	0	1623	2441	297159498	297160316	0	1352
HvCMF4_query	211206_HOR_14273_chr2H	96.459	819	29	0	1623	2441	294643440	294644258	0	1352
HvCMF4_query	211129_HOR_7385_chr2H	96.459	819	29	0	1623	2441	297294537	297295355	0	1352
HvCMF4_query	211129_HOR_2830_chr2H	96.459	819	29	0	1623	2441	352708249	352707431	0	1352
HvCMF4_query	211126_HOR_8117_chr2H	96.459	819	29	0	1623	2441	293847159	293847977	0	1352
HvCMF4_query	211126_HOR_6220_chr2H	96.459	819	29	0	1623	2441	298125933	298126751	0	1352
HvCMF4_query	211124_Barke_chr2H	96.459	819	29	0	1623	2441	293642552	293643370	0	1352
HvCMF4_query	211008_WBDC_184_chr2H	96.459	819	29	0	1623	2441	296073502	296074320	0	1352
HvCMF4_query	211008_HOR_2180_chr2H	96.459	819	29	0	1623	2441	293994339	293995157	0	1352
HvCMF4_query	211008_HOR_14061_chr2H	96.459	819	29	0	1623	2441	295542895	295543713	0	1352
HvCMF4_query	211008_HOR_13663_chr2H	96.459	819	29	0	1623	2441	293622079	293622897	0	1352
HvCMF4_query	211008_FT144_chr2H	96.459	819	29	0	1623	2441	300692517	300693335	0	1352
HvCMF4_query	211007_HOR_12184_chr2H	96.459	819	29	0	1623	2441	296765605	296766423	0	1352
HvCMF4_query	220829_HID357_chr2H	96.337	819	30	0	1623	2441	294655667	294656485	0	1347
HvCMF4_query	220829_HID249_chr2H	96.337	819	30	0	1623	2441	296988640	296989458	0	1347
HvCMF4_query	220812_WBDC_349_chr2H	96.337	819	30	0	1623	2441	297543035	297543853	0	1347
HvCMF4_query	220613_HOR_21599_chr2H	96.337	819	30	0	1623	2441	291981258	291982076	0	1347
HvCMF4_query	220503_HOR_8148_chr2H	96.337	819	30	0	1623	2441	293295344	293296162	0	1347
HvCMF4_query	211008_WBDC_199_chr2H	96.337	819	30	0	1623	2441	295354075	295354893	0	1347
HvCMF4_query	211008_WBDC_078_chr2H	96.337	819	30	0	1623	2441	293107494	293108312	0	1347
HvCMF4_query	211008_HOR_495_chr2H	96.337	819	30	0	1623	2441	294077687	294078505	0	1347
HvCMF4_query	211008_FT628_chr2H	96.337	819	30	0	1623	2441	294646351	294647169	0	1347
HvCMF4_query	221128_Maximus_chr2H	96.215	819	31	0	1623	2441	294813275	294814093	0	1341
HvCMF4_query	220830_Bowman_chr2H	96.215	819	31	0	1623	2441	298408543	298409361	0	1341
HvCMF4_query	220825_HID101_chr2H	96.215	819	31	0	1623	2441	294580054	294580872	0	1341
HvCMF4_query	220816_Du_Li_Huang_ZDM01467_chr2H	96.215	819	31	0	1623	2441	294076395	294077213	0	1341
HvCMF4_query	220816_Akashinirki_chr2H	96.215	819	31	0	1623	2441	294667418	294668236	0	1341
HvCMF4_query	220809_Chikurin_Ibaraki_chr2H	96.215	819	31	0	1623	2441	291170862	291171680	0	1341
HvCMF4_query	220809_Chiba_ZDM02064_chr2H	96.215	819	31	0	1623	2441	294070633	294071451	0	1341
HvCMF4_query	220613_OUN333_chr2H	96.215	819	31	0	1623	2441	294296026	294296844	0	1341
HvCMF4_query	220503_HOR_9043_chr2H	96.215	819	31	0	1623	2441	299428292	299429110	0	1341
HvCMF4_query	220214_HOR_21595_chr2H	96.215	819	31	0	1623	2441	297939304	297938486	0	1341
HvCMF4_query	211227_HOR_3474_chr2H	96.215	819	31	0	1623	2441	293849334	293850152	0	1341
HvCMF4_query	211207_WBDC_237_chr2H	96.215	819	31	0	1623	2441	292036292	292037110	0	1341
HvCMF4_query	211008_WBDC_207_chr2H	96.215	819	31	0	1623	2441	298825257	298826075	0	1341
HvCMF4_query	211008_HOR_7172_chr2H	96.215	819	31	0	1623	2441	294232039	294232857	0	1341
HvCMF4_query	211008_HOR_19184_chr2H	96.215	819	31	0	1623	2441	295293932	295294750	0	1341
HvCMF4_query	211007_WBDC_133_chr2H	96.215	819	31	0	1623	2441	296471671	296472489	0	1341
HvCMF4_query	200416_MorexV3_chr2H	96.215	819	31	0	1623	2441	297204643	297205461	0	1341
HvCMF4_query	220812_FT11_chr2H	96.093	819	32	0	1623	2441	298033122	298033940	0	1336
HvCMF4_query	211008_WBDC_103_chr2H	96.093	819	32	0	1623	2441	281790469	281791287	0	1336
HvCMF4_query	211008_FT880_chr2H	96.093	819	32	0	1623	2441	293401912	293402730	0	1336
HvCMF4_query	211008_FT333_chr2H	96.093	819	32	0	1623	2441	291925710	291926528	0	1336
HvCMF4_query	211007_FT286_chr2H	96.093	819	32	0	1623	2441	297200825	297201643	0	1336
HvCMF4_query	220817_FT67_chr2H	95.971	819	33	0	1623	2441	291429825	291429007	0	1330
HvCMF4_query	211008_FT262_chr2H	95.971	819	33	0	1623	2441	286402701	286401883	0	1330
HvCMF4_query	211007_HOR_12541_chr2H	95.849	819	34	0	1623	2441	283124134	283123316	0	1325
HvCMF4_query	221128_Maximus_chr5H	97.35	717	17	2	354	1070	505559413	505560127	0	1218
HvCMF4_query	220830_Bowman_chr5H	97.35	717	17	2	354	1070	504827722	504828436	0	1218
HvCMF4_query	220809_Hocket_chr5H	97.35	717	17	2	354	1070	504781237	504781951	0	1218
HvCMF4_query	220518_HOR_13821_chr5H	97.35	717	17	2	354	1070	507641576	507642290	0	1218
HvCMF4_query	211222_HOR_21322_chr5H	97.35	717	17	2	354	1070	504213740	504214454	0	1218
HvCMF4_query	211221_HOR_14121_chr5H	97.35	717	17	2	354	1070	504488690	504489404	0	1218
HvCMF4_query	211206_HOR_14273_chr5H	97.35	717	17	2	354	1070	504490710	504491424	0	1218
HvCMF4_query	211124_Barke_chr5H	97.35	717	17	2	354	1070	513510770	513511484	0	1218
HvCMF4_query	200416_MorexV3_chr5H	97.35	717	17	2	354	1070	503389621	503390335	0	1218
HvCMF4_query	220613_HOR_10350_chr5H	97.214	718	18	2	354	1070	503323582	503324298	0	1214
HvCMF4_query	220503_HOR_9043_chr5H	97.214	718	18	2	354	1070	505208331	505209047	0	1214
HvCMF4_query	220131_HOR_21256_chr5H	97.214	718	18	2	354	1070	502296410	502297126	0	1214
HvCMF4_query	211126_HOR_6220_chr5H	97.214	718	18	2	354	1070	503273392	503274108	0	1214
HvCMF4_query	211008_HOR_495_chr5H	97.214	718	18	2	354	1070	508268575	508269291	0	1214
HvCMF4_query	211008_WBDC_103_chr1H	96.819	723	22	1	354	1076	216669110	216668389	0	1206
HvCMF4_query	220816_HOR_10096_chr6H	97.718	701	15	1	240	940	40134006	40134705	0	1205
HvCMF4_query	220812_WBDC_349_chr6H	97.718	701	15	1	240	940	36698121	36698820	0	1205
HvCMF4_query	211008_FT628_chr6H	97.718	701	15	1	240	940	37371449	37372148	0	1205
HvCMF4_query	220812_FT11_chr1H	96.68	723	23	1	354	1076	220343605	220342884	0	1201
HvCMF4_query	211008_WBDC_184_chr1H	96.68	723	23	1	354	1076	217648540	217647819	0	1201
HvCMF4_query	221128_Maximus_chr6H	97.575	701	16	1	240	940	39658009	39658708	0	1199
HvCMF4_query	220830_Bowman_chr6H	97.575	701	16	1	240	940	40503386	40504085	0	1199
HvCMF4_query	220809_Hocket_chr6H	97.575	701	16	1	240	940	39441213	39441912	0	1199
HvCMF4_query	211124_Barke_chr6H	97.575	701	16	1	240	940	36742891	36743590	0	1199
HvCMF4_query	211007_HOR_12184_chr6H	97.575	701	16	1	240	940	37754862	37755561	0	1199
HvCMF4_query	220322_HOR_1702_chr6H	97.575	701	16	1	240	940	39698613	39699312	0	1199
HvCMF4_query	211008_WBDC_078_chr6H	97.575	701	16	1	240	940	40359859	40360558	0	1199
HvCMF4_query	211008_FT880_chr6H	97.575	701	16	1	240	940	39450262	39450961	0	1199
HvCMF4_query	211008_FT262_chr6H	97.575	701	15	2	1575	2275	203804121	203803423	0	1199
HvCMF4_query	211008_FT144_chr6H	97.575	701	16	1	240	940	37378618	37379317	0	1199
HvCMF4_query	211008_FT333_chr6H	97.575	701	16	1	240	940	39145598	39146297	0	1199
HvCMF4_query	220825_HID055_chr6H	97.575	701	16	1	240	940	38091898	38092597	0	1199
HvCMF4_query	220517_GoldenMelon_chr6H	97.575	701	16	1	240	940	36633111	36633810	0	1199
HvCMF4_query	220817_FT67_chr6H	97.575	701	16	1	240	940	40787901	40788600	0	1199
HvCMF4_query	220825_HID101_chr6H	97.575	701	15	2	1575	2275	198738435	198737737	0	1199
HvCMF4_query	220519_HOR_13942_chr6H	97.575	701	15	2	1575	2275	202243477	202242779	0	1199
HvCMF4_query	211227_HOR_3474_chr6H	97.575	701	16	1	240	940	40717272	40717971	0	1199
HvCMF4_query	211206_HOR_14273_chr6H	97.575	701	16	1	240	940	37898550	37899249	0	1199
HvCMF4_query	211008_WBDC_184_chr6H	97.575	701	16	1	240	940	38049819	38050518	0	1199
HvCMF4_query	220613_HOR_21599_chr1H	96.667	720	23	1	354	1073	227950063	227950781	0	1195
HvCMF4_query	220214_HOR_21595_chr1H	96.667	720	23	1	354	1073	232209107	232209825	0	1195
HvCMF4_query	221128_Maximus_chr6H	97.432	701	16	2	1575	2275	203191689	203190991	0	1194
HvCMF4_query	220830_Bowman_chr6H	97.432	701	16	2	1575	2275	204187034	204186336	0	1194
HvCMF4_query	220816_RGT_Planet_chr6H	97.432	701	16	2	1575	2275	201017574	201016876	0	1194
HvCMF4_query	220810_Igri_chr6H	97.432	701	16	2	1575	2275	203198715	203198017	0	1194
HvCMF4_query	220809_Hocket_chr6H	97.432	701	16	2	1575	2275	202847550	202846852	0	1194
HvCMF4_query	220809_Foma_chr6H	97.432	701	16	2	1575	2275	198999142	198998444	0	1194
HvCMF4_query	220613_HOR_10350_chr6H	97.432	701	16	2	1575	2275	208723596	208722898	0	1194
HvCMF4_query	220503_HOR_9043_chr6H	97.432	701	16	2	1575	2275	207307414	207306716	0	1194
HvCMF4_query	220322_Bonus_chr6H	97.432	701	16	2	1575	2275	196273216	196272518	0	1194
HvCMF4_query	220214_HOR_21595_chr6H	97.432	701	16	2	1575	2275	203289922	203289224	0	1194
HvCMF4_query	220214_Golden_Promise_chr6H	97.432	701	16	2	1575	2275	201204137	201203439	0	1194
HvCMF4_query	220208_HOR_10892_chr6H	97.432	701	16	2	1575	2275	224736963	224736265	0	1194
HvCMF4_query	211228_HOR_2779_chr6H	97.432	701	16	2	1575	2275	219117631	219116933	0	1194
HvCMF4_query	211222_HOR_21322_chr6H	97.432	701	16	2	1575	2275	201366130	201365432	0	1194
HvCMF4_query	211129_HOR_2830_chr6H	97.432	701	16	2	1575	2275	201353857	201353159	0	1194
HvCMF4_query	211124_Barke_chr6H	97.432	701	16	2	1575	2275	200442295	200441597	0	1194
HvCMF4_query	211008_HOR_2180_chr6H	97.432	701	16	2	1575	2275	200201049	200200351	0	1194
HvCMF4_query	211008_HOR_13663_chr6H	97.432	701	16	2	1575	2275	203088945	203088247	0	1194
HvCMF4_query	211007_WBDC_133_chr6H	97.432	701	17	1	240	940	39478168	39478867	0	1194
HvCMF4_query	211007_HOR_12184_chr6H	97.432	701	16	2	1575	2275	201849111	201848413	0	1194
HvCMF4_query	200416_MorexV3_chr6H	97.432	701	16	2	1575	2275	204228675	204227977	0	1194
HvCMF4_query	220825_HID380_chr6H	97.432	701	16	2	1575	2275	201126736	201126038	0	1194
HvCMF4_query	220816_Du_Li_Huang_ZDM01467_chr6H	97.432	701	16	2	1575	2275	203990608	203989910	0	1194
HvCMF4_query	220812_HOR_13594_chr6H	97.432	701	16	2	1575	2275	205006592	205005894	0	1194
HvCMF4_query	220613_HOR_21599_chr6H	97.432	701	16	2	1575	2275	208965261	208964563	0	1194
HvCMF4_query	220503_HOR_7552_chr6H	97.432	701	16	2	1575	2275	204856863	204856165	0	1194
HvCMF4_query	211126_HOR_6220_chr6H	97.432	701	16	2	1575	2275	203958692	203957994	0	1194
HvCMF4_query	211008_WBDC_078_chr6H	97.432	701	16	2	1575	2275	209024134	209023436	0	1194
HvCMF4_query	211008_HOR_19184_chr6H	97.432	701	16	2	1575	2275	210705272	210704574	0	1194
HvCMF4_query	211008_FT880_chr6H	97.432	701	16	2	1575	2275	207722622	207721924	0	1194
HvCMF4_query	220829_HID357_chr6H	97.432	701	17	1	240	940	37923313	37924012	0	1194
HvCMF4_query	220829_HID357_chr6H	97.432	701	16	2	1575	2275	214093480	214092782	0	1194
HvCMF4_query	220816_HOR_10096_chr6H	97.432	701	16	2	1575	2275	202481986	202481288	0	1194
HvCMF4_query	211008_HOR_7172_chr6H	97.432	701	16	2	1575	2275	212988506	212987808	0	1194
HvCMF4_query	220816_Akashinirki_chr6H	97.432	701	16	2	1575	2275	199099921	199099223	0	1194
HvCMF4_query	220812_FT11_chr6H	97.432	701	17	1	240	940	41935020	41935719	0	1194
HvCMF4_query	220812_FT11_chr6H	97.432	701	16	2	1575	2275	224739533	224738835	0	1194
HvCMF4_query	211221_HOR_14121_chr6H	97.432	701	16	2	1575	2275	202332250	202331552	0	1194
HvCMF4_query	211207_WBDC_237_chr6H	97.432	701	16	2	1575	2275	216875406	216874708	0	1194
HvCMF4_query	220825_HID055_chr6H	97.432	701	16	2	1575	2275	38092592	38093290	0	1194
HvCMF4_query	220613_OUN333_chr6H	97.432	701	16	2	1575	2275	205232406	205231708	0	1194
HvCMF4_query	220411_10TJ18_chr6H	97.432	701	16	2	1575	2275	202323190	202322492	0	1194
HvCMF4_query	211129_HOR_7385_chr6H	97.432	701	16	2	1575	2275	225437070	225436372	0	1194
HvCMF4_query	211008_WBDC_199_chr6H	97.432	701	17	1	240	940	37488565	37489264	0	1194
HvCMF4_query	211008_WBDC_199_chr6H	97.432	701	16	2	1575	2275	37489259	37489957	0	1194
HvCMF4_query	211008_WBDC_199_chr6H	97.432	701	16	2	1575	2275	205079165	205078467	0	1194
HvCMF4_query	211007_FT286_chr6H	97.432	701	16	2	1575	2275	207413825	207413127	0	1194
HvCMF4_query	220613_HOR_4224_chr6H	97.432	701	16	2	1575	2275	200622236	200621538	0	1194
HvCMF4_query	220518_HOR_13821_chr6H	97.432	701	16	2	1575	2275	206854708	206854010	0	1194
HvCMF4_query	220517_GoldenMelon_chr6H	97.432	701	16	2	1575	2275	198228002	198227304	0	1194
HvCMF4_query	220503_HOR_8148_chr6H	97.432	701	16	2	1575	2275	205272640	205271942	0	1194
HvCMF4_query	220411_Aizu6_chr6H	97.432	701	16	2	1575	2275	204026941	204026243	0	1194
HvCMF4_query	220131_HOR_9972_chr6H	97.432	701	16	2	1575	2275	208063023	208062325	0	1194
HvCMF4_query	211008_HOR_495_chr6H	97.432	701	16	2	1575	2275	204098949	204098251	0	1194
HvCMF4_query	211008_HOR_14061_chr6H	97.432	701	16	2	1575	2275	204281283	204280585	0	1194
HvCMF4_query	220812_WBDC_348_chr6H	97.432	701	16	2	1575	2275	223118663	223117965	0	1194
HvCMF4_query	211227_HOR_3474_chr6H	97.432	701	16	2	1575	2275	209490884	209490186	0	1194
HvCMF4_query	211206_HOR_14273_chr6H	97.432	701	16	2	1575	2275	205639161	205638463	0	1194
HvCMF4_query	220829_HID249_chr6H	97.432	701	16	2	1575	2275	205089176	205088478	0	1194
HvCMF4_query	220809_HOR_1168_chr6H	97.432	701	16	2	1575	2275	209219529	209218831	0	1194
HvCMF4_query	220519_HOR_3365_chr6H	97.432	701	16	2	1575	2275	198770387	198769689	0	1194
HvCMF4_query	220411_HOR_3081_chr6H	97.432	701	16	2	1575	2275	199261262	199260564	0	1194
HvCMF4_query	220131_HOR_21256_chr6H	97.432	701	16	2	1575	2275	206671983	206671285	0	1194
HvCMF4_query	211207_HOR_18321_chr6H	97.432	701	16	2	1575	2275	206795952	206795254	0	1194
HvCMF4_query	211126_HOR_8117_chr6H	97.432	701	16	2	1575	2275	202897705	202897007	0	1194
HvCMF4_query	211008_WBDC_207_chr5H	96.653	717	23	1	354	1070	504006765	504007480	0	1190
HvCMF4_query	211008_FT333_chr5H	96.653	717	23	1	354	1070	501852484	501853199	0	1190
HvCMF4_query	220812_WBDC_348_chr1H	96.528	720	24	1	354	1073	215356096	215356814	0	1190
HvCMF4_query	220809_Chikurin_Ibaraki_chr1H	96.528	720	24	1	354	1073	209710696	209711414	0	1190
HvCMF4_query	211207_WBDC_237_chr1H	96.528	720	24	1	354	1073	227234542	227235260	0	1190
HvCMF4_query	211007_HOR_12184_chr1H	96.528	720	24	1	354	1073	211167565	211168283	0	1190
HvCMF4_query	221128_Maximus_chr1H	96.404	723	25	1	354	1076	214898100	214897379	0	1190
HvCMF4_query	220825_HID380_chr1H	96.404	723	25	1	354	1076	211720411	211719690	0	1190
HvCMF4_query	220816_RGT_Planet_chr1H	96.404	723	25	1	354	1076	214972783	214972062	0	1190
HvCMF4_query	220816_HOR_10096_chr1H	96.404	723	25	1	354	1076	212340376	212339655	0	1190
HvCMF4_query	220816_Du_Li_Huang_ZDM01467_chr1H	96.404	723	25	1	354	1076	210371187	210370466	0	1190
HvCMF4_query	220816_Akashinirki_chr1H	96.404	723	25	1	354	1076	213064002	213063281	0	1190
HvCMF4_query	220812_HOR_13594_chr1H	96.404	723	25	1	354	1076	211295576	211294855	0	1190
HvCMF4_query	220810_Igri_chr1H	96.404	723	25	1	354	1076	213273647	213272926	0	1190
HvCMF4_query	220809_HOR_1168_chr1H	96.404	723	25	1	354	1076	214117153	214116432	0	1190
HvCMF4_query	220809_Hocket_chr1H	96.404	723	25	1	354	1076	209991444	209990723	0	1190
HvCMF4_query	220809_Foma_chr1H	96.404	723	25	1	354	1076	216586069	216585348	0	1190
HvCMF4_query	220809_Chiba_ZDM02064_chr1H	96.404	723	25	1	354	1076	215773632	215772911	0	1190
HvCMF4_query	220613_OUN333_chr1H	96.404	723	25	1	354	1076	215390064	215389343	0	1190
HvCMF4_query	220613_HOR_4224_chr1H	96.404	723	25	1	354	1076	209639418	209638697	0	1190
HvCMF4_query	220613_HOR_10350_chr1H	96.404	723	25	1	354	1076	210824652	210823931	0	1190
HvCMF4_query	220519_HOR_3365_chr1H	96.404	723	25	1	354	1076	213869206	213868485	0	1190
HvCMF4_query	220519_HOR_13942_chr1H	96.404	723	25	1	354	1076	213602832	213602111	0	1190
HvCMF4_query	220518_HOR_13821_chr1H	96.404	723	25	1	354	1076	216927615	216926894	0	1190
HvCMF4_query	220517_GoldenMelon_chr1H	96.404	723	25	1	354	1076	211811050	211810329	0	1190
HvCMF4_query	220503_HOR_9043_chr1H	96.404	723	25	1	354	1076	210848204	210847483	0	1190
HvCMF4_query	220503_HOR_8148_chr1H	96.404	723	25	1	354	1076	214933462	214932741	0	1190
HvCMF4_query	220503_HOR_7552_chr1H	96.404	723	25	1	354	1076	213945834	213945113	0	1190
HvCMF4_query	220411_HOR_3081_chr1H	96.404	723	25	1	354	1076	211597768	211597047	0	1190
HvCMF4_query	220411_Aizu6_chr1H	96.404	723	25	1	354	1076	212551297	212550576	0	1190
HvCMF4_query	220411_10TJ18_chr1H	96.404	723	25	1	354	1076	211869301	211868580	0	1190
HvCMF4_query	220322_HOR_1702_chr1H	96.404	723	25	1	354	1076	213102858	213102137	0	1190
HvCMF4_query	220322_Bonus_chr1H	96.404	723	25	1	354	1076	211177293	211176572	0	1190
HvCMF4_query	220214_Golden_Promise_chr1H	96.404	723	25	1	354	1076	210112421	210111700	0	1190
HvCMF4_query	220208_HOR_10892_chr1H	96.404	723	25	1	354	1076	214940282	214939561	0	1190
HvCMF4_query	220131_HOR_9972_chr1H	96.404	723	25	1	354	1076	208582918	208582197	0	1190
HvCMF4_query	220131_HOR_21256_chr1H	96.404	723	25	1	354	1076	215563411	215562690	0	1190
HvCMF4_query	211228_HOR_2779_chr1H	96.404	723	25	1	354	1076	212682391	212681670	0	1190
HvCMF4_query	211227_HOR_3474_chr1H	96.404	723	25	1	354	1076	215685723	215685002	0	1190
HvCMF4_query	211222_HOR_21322_chr1H	96.404	723	25	1	354	1076	210221568	210220847	0	1190
HvCMF4_query	211221_HOR_14121_chr1H	96.404	723	25	1	354	1076	212660502	212659781	0	1190
HvCMF4_query	211207_HOR_18321_chr1H	96.404	723	25	1	354	1076	214740800	214740079	0	1190
HvCMF4_query	211206_HOR_14273_chr1H	96.404	723	25	1	354	1076	210932635	210931914	0	1190
HvCMF4_query	211129_HOR_7385_chr1H	96.404	723	25	1	354	1076	210956941	210956220	0	1190
HvCMF4_query	211129_HOR_2830_chr1H	96.404	723	25	1	354	1076	210712542	210711821	0	1190
HvCMF4_query	211126_HOR_8117_chr1H	96.404	723	25	1	354	1076	213819791	213819070	0	1190
HvCMF4_query	211126_HOR_6220_chr1H	96.404	723	25	1	354	1076	213083049	213082328	0	1190
HvCMF4_query	211124_Barke_chr1H	96.404	723	25	1	354	1076	213016887	213016166	0	1190
HvCMF4_query	211008_WBDC_207_chr1H	96.404	723	25	1	354	1076	210969942	210969221	0	1190
HvCMF4_query	211008_WBDC_078_chr1H	96.404	723	25	1	354	1076	211031285	211030564	0	1190
HvCMF4_query	211008_HOR_7172_chr1H	96.404	723	25	1	354	1076	209522431	209521710	0	1190
HvCMF4_query	211008_HOR_2180_chr1H	96.404	723	25	1	354	1076	212061274	212060553	0	1190
HvCMF4_query	211008_HOR_19184_chr1H	96.404	723	25	1	354	1076	214507129	214506408	0	1190
HvCMF4_query	211008_HOR_14061_chr1H	96.404	723	25	1	354	1076	210668764	210668043	0	1190
HvCMF4_query	211008_HOR_13663_chr1H	96.404	723	25	1	354	1076	213367076	213366355	0	1190
HvCMF4_query	211008_FT880_chr1H	96.404	723	25	1	354	1076	209973313	209972592	0	1190
HvCMF4_query	211008_FT628_chr1H	96.404	723	25	1	354	1076	212194740	212194019	0	1190
HvCMF4_query	211008_FT333_chr1H	96.404	723	25	1	354	1076	209254662	209253941	0	1190
HvCMF4_query	211008_FT262_chr1H	96.404	723	25	1	354	1076	214642089	214641368	0	1190
HvCMF4_query	211008_FT144_chr1H	96.404	723	24	2	354	1076	215666966	215666246	0	1190
HvCMF4_query	211007_HOR_12541_chr1H	96.404	723	25	1	354	1076	208317803	208317082	0	1190
HvCMF4_query	211007_FT286_chr1H	96.404	723	25	1	354	1076	213815717	213814996	0	1190
HvCMF4_query	200416_MorexV3_chr1H	96.404	723	25	1	354	1076	208245097	208244376	0	1190
HvCMF4_query	220825_HID055_chr7H	97.293	702	16	3	1575	2275	308785329	308784630	0	1188
HvCMF4_query	220812_FT11_chr7H	97.293	702	16	3	1575	2275	311010204	311009505	0	1188
HvCMF4_query	211008_WBDC_103_chr7H	97.293	702	16	3	1575	2275	312009842	312009143	0	1188
HvCMF4_query	221128_Maximus_chr6H	97.29	701	17	2	1575	2275	39658703	39659401	0	1188
HvCMF4_query	220830_Bowman_chr6H	97.29	701	17	2	1575	2275	40504080	40504778	0	1188
HvCMF4_query	220809_Hocket_chr6H	97.29	701	17	2	1575	2275	39441907	39442605	0	1188
HvCMF4_query	211124_Barke_chr6H	97.29	701	17	2	1575	2275	36743585	36744283	0	1188
HvCMF4_query	211007_WBDC_133_chr6H	97.29	701	17	2	1575	2275	201944306	201943608	0	1188
HvCMF4_query	211007_HOR_12184_chr6H	97.29	701	17	2	1575	2275	37755556	37756254	0	1188
HvCMF4_query	220503_HOR_7552_chr6H	97.29	701	17	2	1575	2275	168488379	168489077	0	1188
HvCMF4_query	220322_HOR_1702_chr6H	97.29	701	17	2	1575	2275	39699307	39700005	0	1188
HvCMF4_query	220322_HOR_1702_chr6H	97.29	701	17	2	1575	2275	221602741	221602043	0	1188
HvCMF4_query	211008_WBDC_078_chr6H	97.29	701	17	2	1575	2275	40360553	40361251	0	1188
HvCMF4_query	211008_FT880_chr6H	97.29	701	17	2	1575	2275	39450956	39451654	0	1188
HvCMF4_query	211008_FT262_chr6H	97.29	701	18	1	240	940	38440900	38441599	0	1188
HvCMF4_query	220812_FT11_chr6H	97.29	701	17	2	1575	2275	41935714	41936412	0	1188
HvCMF4_query	220809_Chikurin_Ibaraki_chr6H	97.29	701	17	2	1575	2275	217413327	217412629	0	1188
HvCMF4_query	220809_Chiba_ZDM02064_chr6H	97.29	701	17	2	1575	2275	220988809	220988111	0	1188
HvCMF4_query	220411_10TJ18_chr6H	97.29	701	17	2	1575	2275	166210097	166210795	0	1188
HvCMF4_query	211008_WBDC_207_chr6H	97.29	701	17	2	1575	2275	208990095	208989397	0	1188
HvCMF4_query	211008_WBDC_103_chr6H	97.29	701	18	1	240	940	37747588	37748287	0	1188
HvCMF4_query	211007_HOR_12541_chr6H	97.29	701	18	1	240	940	42027055	42027754	0	1188
HvCMF4_query	211007_HOR_12541_chr6H	97.29	701	17	2	1575	2275	213377656	213376958	0	1188
HvCMF4_query	220817_FT67_chr6H	97.29	701	17	2	1575	2275	170327034	170327732	0	1188
HvCMF4_query	220817_FT67_chr6H	97.29	701	17	2	1575	2275	210802067	210801369	0	1188
HvCMF4_query	220812_WBDC_349_chr6H	97.29	701	17	2	1575	2275	206252266	206251568	0	1188
HvCMF4_query	211008_FT628_chr6H	97.29	701	17	2	1575	2275	215911786	215911088	0	1188
HvCMF4_query	211227_HOR_3474_chr6H	97.29	701	17	2	1575	2275	40717966	40718664	0	1188
HvCMF4_query	211206_HOR_14273_chr6H	97.29	701	17	2	1575	2275	37899244	37899942	0	1188
HvCMF4_query	211008_WBDC_184_chr6H	97.29	701	17	2	1575	2275	203411562	203410864	0	1188
HvCMF4_query	220829_HID249_chr6H	97.29	701	18	1	240	940	38101591	38102290	0	1188
HvCMF4_query	220829_HID357_chr1H	96.389	720	25	1	354	1073	213377692	213378410	0	1184
HvCMF4_query	220825_HID101_chr1H	96.389	720	25	1	354	1073	215208993	215209711	0	1184
HvCMF4_query	211008_HOR_495_chr1H	96.389	720	25	1	354	1073	216679631	216680349	0	1184
HvCMF4_query	220830_Bowman_chr1H	96.266	723	26	1	354	1076	211649617	211648896	0	1184
HvCMF4_query	220829_HID249_chr1H	96.266	723	26	1	354	1076	211350764	211350043	0	1184
HvCMF4_query	211008_WBDC_199_chr1H	96.266	723	26	1	354	1076	214015655	214014934	0	1184
HvCMF4_query	211007_WBDC_133_chr1H	96.266	723	26	1	354	1076	213608693	213607972	0	1184
HvCMF4_query	220503_HOR_9043_chr7H	97.151	702	16	4	1575	2275	310230287	310229589	0	1182
HvCMF4_query	221128_Maximus_chr6H	97.147	701	19	1	240	940	205222742	205223441	0	1182
HvCMF4_query	220830_Bowman_chr6H	97.147	701	19	1	240	940	206218074	206218773	0	1182
HvCMF4_query	220816_RGT_Planet_chr6H	97.147	701	19	1	240	940	36904760	36905459	0	1182
HvCMF4_query	220816_RGT_Planet_chr6H	97.147	701	19	1	240	940	203049919	203050618	0	1182
HvCMF4_query	220810_Igri_chr6H	97.147	701	19	1	240	940	39400659	39401358	0	1182
HvCMF4_query	220809_Hocket_chr6H	97.147	701	19	1	240	940	204878566	204879265	0	1182
HvCMF4_query	220809_Foma_chr6H	97.147	701	19	1	240	940	37406746	37407445	0	1182
HvCMF4_query	220809_Foma_chr6H	97.147	701	19	1	240	940	201027783	201028482	0	1182
HvCMF4_query	220613_HOR_10350_chr6H	97.147	701	19	1	240	940	38453584	38454283	0	1182
HvCMF4_query	220613_HOR_10350_chr6H	97.147	701	19	1	240	940	210779009	210779708	0	1182
HvCMF4_query	220503_HOR_9043_chr6H	97.147	701	19	1	240	940	38125261	38125960	0	1182
HvCMF4_query	220503_HOR_9043_chr6H	97.147	701	19	1	240	940	209363625	209364324	0	1182
HvCMF4_query	220322_Bonus_chr6H	97.147	701	19	1	240	940	36818315	36819014	0	1182
HvCMF4_query	220322_Bonus_chr6H	97.147	701	19	1	240	940	198301845	198302544	0	1182
HvCMF4_query	220214_HOR_21595_chr6H	97.147	701	19	1	240	940	40901285	40901984	0	1182
HvCMF4_query	220214_HOR_21595_chr6H	97.147	701	19	1	240	940	204823118	204823817	0	1182
HvCMF4_query	220214_Golden_Promise_chr6H	97.147	701	19	1	240	940	37782170	37782869	0	1182
HvCMF4_query	220214_Golden_Promise_chr6H	97.147	701	19	1	240	940	203220915	203221614	0	1182
HvCMF4_query	220208_HOR_10892_chr6H	97.147	701	19	1	240	940	39723918	39724617	0	1182
HvCMF4_query	211228_HOR_2779_chr6H	97.147	701	19	1	240	940	36409435	36410134	0	1182
HvCMF4_query	211228_HOR_2779_chr6H	97.147	701	19	1	240	940	221164283	221164982	0	1182
HvCMF4_query	211222_HOR_21322_chr6H	97.147	701	19	1	240	940	37298921	37299620	0	1182
HvCMF4_query	211222_HOR_21322_chr6H	97.147	701	19	1	240	940	202945979	202946678	0	1182
HvCMF4_query	211129_HOR_2830_chr6H	97.147	701	19	1	240	940	40187918	40188617	0	1182
HvCMF4_query	211129_HOR_2830_chr6H	97.147	701	19	1	240	940	203403945	203404644	0	1182
HvCMF4_query	211124_Barke_chr6H	97.147	701	19	1	240	940	202459168	202459867	0	1182
HvCMF4_query	211008_HOR_2180_chr6H	97.147	701	19	1	240	940	37236584	37237283	0	1182
HvCMF4_query	211008_HOR_2180_chr6H	97.147	701	19	1	240	940	202229075	202229774	0	1182
HvCMF4_query	211008_HOR_13663_chr6H	97.147	701	19	1	240	940	36566758	36567457	0	1182
HvCMF4_query	211007_WBDC_133_chr6H	97.147	701	19	1	240	940	204009431	204010130	0	1182
HvCMF4_query	211007_HOR_12184_chr6H	97.147	701	19	1	240	940	203877937	203878636	0	1182
HvCMF4_query	200416_MorexV3_chr6H	97.147	701	19	1	240	940	38247654	38248353	0	1182
HvCMF4_query	200416_MorexV3_chr6H	97.147	701	19	1	240	940	206249297	206249996	0	1182
HvCMF4_query	220825_HID380_chr6H	97.147	701	19	1	240	940	39283291	39283990	0	1182
HvCMF4_query	220825_HID380_chr6H	97.147	701	19	1	240	940	203160248	203160947	0	1182
HvCMF4_query	220816_Du_Li_Huang_ZDM01467_chr6H	97.147	701	19	1	240	940	38250226	38250925	0	1182
HvCMF4_query	220812_HOR_13594_chr6H	97.147	701	19	1	240	940	40136004	40136703	0	1182
HvCMF4_query	220812_HOR_13594_chr6H	97.147	701	18	2	1575	2275	169513711	169514409	0	1182
HvCMF4_query	220812_HOR_13594_chr6H	97.147	701	19	1	240	940	207063086	207063785	0	1182
HvCMF4_query	220613_HOR_21599_chr6H	97.147	701	19	1	240	940	41889689	41890388	0	1182
HvCMF4_query	220613_HOR_21599_chr6H	97.147	701	19	1	240	940	211028093	211028792	0	1182
HvCMF4_query	220503_HOR_7552_chr6H	97.147	701	19	1	240	940	38423607	38424306	0	1182
HvCMF4_query	220322_HOR_1702_chr6H	97.147	701	19	1	240	940	223646696	223647395	0	1182
HvCMF4_query	211126_HOR_6220_chr6H	97.147	701	19	1	240	940	37027355	37028054	0	1182
HvCMF4_query	211126_HOR_6220_chr6H	97.147	701	19	1	240	940	206027411	206028110	0	1182
HvCMF4_query	211008_WBDC_078_chr6H	97.147	701	19	1	240	940	211073144	211073843	0	1182
HvCMF4_query	211008_HOR_19184_chr6H	97.147	701	19	1	240	940	39933511	39934210	0	1182
HvCMF4_query	211008_HOR_19184_chr6H	97.147	701	19	1	240	940	212772939	212773638	0	1182
HvCMF4_query	211008_FT880_chr6H	97.147	701	19	1	240	940	209791868	209792567	0	1182
HvCMF4_query	220829_HID357_chr6H	97.147	701	18	2	1575	2275	37924007	37924705	0	1182
HvCMF4_query	220829_HID357_chr6H	97.147	701	19	1	240	940	216138324	216139023	0	1182
HvCMF4_query	220816_HOR_10096_chr6H	97.147	701	19	1	240	940	204515448	204516147	0	1182
HvCMF4_query	211008_HOR_7172_chr6H	97.147	701	19	1	240	940	36746577	36747276	0	1182
HvCMF4_query	211008_FT262_chr6H	97.147	701	18	2	1575	2275	38441594	38442292	0	1182
HvCMF4_query	211008_FT262_chr6H	97.147	701	18	2	1575	2275	168305880	168306578	0	1182
HvCMF4_query	211008_FT144_chr6H	97.147	701	19	1	240	940	207113119	207113818	0	1182
HvCMF4_query	220816_Akashinirki_chr6H	97.147	701	19	1	240	940	37980211	37980910	0	1182
HvCMF4_query	220812_FT11_chr6H	97.147	701	18	2	1575	2275	183742718	183743416	0	1182
HvCMF4_query	220809_Chikurin_Ibaraki_chr6H	97.147	701	19	1	240	940	37586624	37587323	0	1182
HvCMF4_query	220809_Chiba_ZDM02064_chr6H	97.147	701	19	1	240	940	41493045	41493744	0	1182
HvCMF4_query	211221_HOR_14121_chr6H	97.147	701	19	1	240	940	38958706	38959405	0	1182
HvCMF4_query	211221_HOR_14121_chr6H	97.147	701	19	1	240	940	204342679	204343378	0	1182
HvCMF4_query	211008_FT333_chr6H	97.147	701	18	2	1575	2275	208962236	208961538	0	1182
HvCMF4_query	211008_FT333_chr6H	97.147	701	19	1	240	940	210937124	210937823	0	1182
HvCMF4_query	211207_WBDC_237_chr6H	97.147	701	18	2	1575	2275	176634094	176634792	0	1182
HvCMF4_query	211207_WBDC_237_chr6H	97.147	701	19	1	240	940	218852282	218852981	0	1182
HvCMF4_query	220825_HID055_chr6H	97.147	701	19	1	240	940	218195567	218196266	0	1182
HvCMF4_query	220613_OUN333_chr6H	97.147	701	19	1	240	940	40017165	40017864	0	1182
HvCMF4_query	220613_OUN333_chr6H	97.147	701	19	1	240	940	207292222	207292921	0	1182
HvCMF4_query	220411_10TJ18_chr6H	97.147	701	19	1	240	940	34901757	34902456	0	1182
HvCMF4_query	211129_HOR_7385_chr6H	97.147	701	19	1	240	940	43883969	43884668	0	1182
HvCMF4_query	211008_WBDC_207_chr6H	97.147	701	19	1	240	940	39638561	39639260	0	1182
HvCMF4_query	211008_WBDC_199_chr6H	97.147	701	19	1	240	940	207132655	207133354	0	1182
HvCMF4_query	211007_FT286_chr6H	97.147	701	19	1	240	940	36598431	36599130	0	1182
HvCMF4_query	211008_WBDC_103_chr6H	97.147	701	18	2	1575	2275	37748282	37748980	0	1182
HvCMF4_query	211008_WBDC_103_chr6H	97.147	701	18	2	1575	2275	220948955	220948257	0	1182
HvCMF4_query	211007_HOR_12541_chr6H	97.147	701	18	2	1575	2275	172997977	172998675	0	1182
HvCMF4_query	211007_HOR_12541_chr6H	97.147	701	19	1	240	940	215421856	215422555	0	1182
HvCMF4_query	220613_HOR_4224_chr6H	97.147	701	19	1	240	940	36926375	36927074	0	1182
HvCMF4_query	220613_HOR_4224_chr6H	97.147	701	19	1	240	940	202624557	202625256	0	1182
HvCMF4_query	220518_HOR_13821_chr6H	97.147	701	19	1	240	940	41541719	41542418	0	1182
HvCMF4_query	220518_HOR_13821_chr6H	97.147	701	19	1	240	940	208905126	208905825	0	1182
HvCMF4_query	220517_GoldenMelon_chr6H	97.147	701	19	1	240	940	200256671	200257370	0	1182
HvCMF4_query	220503_HOR_8148_chr6H	97.147	701	19	1	240	940	40460429	40461128	0	1182
HvCMF4_query	220503_HOR_8148_chr6H	97.147	701	19	1	240	940	207293761	207294460	0	1182
HvCMF4_query	220411_Aizu6_chr6H	97.147	701	19	1	240	940	40288175	40288874	0	1182
HvCMF4_query	220411_Aizu6_chr6H	97.147	701	19	1	240	940	206037217	206037916	0	1182
HvCMF4_query	220131_HOR_9972_chr6H	97.147	701	19	1	240	940	40770650	40771349	0	1182
HvCMF4_query	211008_HOR_495_chr6H	97.147	701	19	1	240	940	37679321	37680020	0	1182
HvCMF4_query	211008_HOR_14061_chr6H	97.147	701	19	1	240	940	38967518	38968217	0	1182
HvCMF4_query	211008_HOR_14061_chr6H	97.147	701	19	1	240	940	206298076	206298775	0	1182
HvCMF4_query	220817_FT67_chr6H	97.147	701	18	2	1575	2275	40788595	40789293	0	1182
HvCMF4_query	220817_FT67_chr6H	97.147	701	19	1	240	940	212864541	212865240	0	1182
HvCMF4_query	220812_WBDC_349_chr6H	97.147	701	19	1	240	940	208311183	208311882	0	1182
HvCMF4_query	220812_WBDC_348_chr6H	97.147	701	19	1	240	940	41716197	41716896	0	1182
HvCMF4_query	220812_WBDC_348_chr6H	97.147	701	18	2	1575	2275	41716891	41717589	0	1182
HvCMF4_query	220812_WBDC_348_chr2H	97.147	701	18	2	1575	2275	434401630	434400932	0	1182
HvCMF4_query	211008_FT144_chr2H	97.147	701	18	2	1575	2275	437362897	437362199	0	1182
HvCMF4_query	220829_HID357_chr2H	97.147	701	18	2	1575	2275	431556935	431556237	0	1182
HvCMF4_query	220829_HID249_chr2H	97.147	701	18	2	1575	2275	433906553	433905855	0	1182
HvCMF4_query	211008_WBDC_199_chr2H	97.147	701	18	2	1575	2275	432076279	432075581	0	1182
HvCMF4_query	211008_WBDC_078_chr2H	97.147	701	18	2	1575	2275	429925633	429924935	0	1182
HvCMF4_query	220825_HID101_chr2H	97.147	701	18	2	1575	2275	431450118	431449420	0	1182
HvCMF4_query	211007_WBDC_133_chr2H	97.147	701	18	2	1575	2275	433395247	433394549	0	1182
HvCMF4_query	211008_FT333_chr2H	97.147	701	18	2	1575	2275	428730335	428729637	0	1182
HvCMF4_query	211008_FT628_chr6H	97.147	701	18	2	1575	2275	175610111	175610809	0	1182
HvCMF4_query	211008_FT628_chr6H	97.147	701	19	1	240	940	217955760	217956459	0	1182
HvCMF4_query	220825_HID101_chr6H	97.147	701	19	1	240	940	37855247	37855946	0	1182
HvCMF4_query	220519_HOR_13942_chr6H	97.147	701	19	1	240	940	40452301	40453000	0	1182
HvCMF4_query	220519_HOR_13942_chr6H	97.147	701	19	1	240	940	204256720	204257419	0	1182
HvCMF4_query	211227_HOR_3474_chr6H	97.147	701	19	1	240	940	211545983	211546682	0	1182
HvCMF4_query	211206_HOR_14273_chr6H	97.147	701	19	1	240	940	207691716	207692415	0	1182
HvCMF4_query	211008_WBDC_184_chr6H	97.147	701	18	2	1575	2275	38050513	38051211	0	1182
HvCMF4_query	211008_WBDC_184_chr6H	97.147	701	19	1	240	940	205429010	205429709	0	1182
HvCMF4_query	220829_HID249_chr6H	97.147	701	18	2	1575	2275	38102285	38102983	0	1182
HvCMF4_query	220829_HID249_chr6H	97.147	701	19	1	240	940	207145471	207146170	0	1182
HvCMF4_query	220809_HOR_1168_chr6H	97.147	701	19	1	240	940	41641494	41642193	0	1182
HvCMF4_query	220809_HOR_1168_chr6H	97.147	701	19	1	240	940	211201209	211201908	0	1182
HvCMF4_query	220519_HOR_3365_chr6H	97.147	701	19	1	240	940	38323267	38323966	0	1182
HvCMF4_query	220519_HOR_3365_chr6H	97.147	701	19	1	240	940	200820257	200820956	0	1182
HvCMF4_query	220411_HOR_3081_chr6H	97.147	701	19	1	240	940	30853573	30854272	0	1182
HvCMF4_query	220131_HOR_21256_chr6H	97.147	701	19	1	240	940	43154065	43154764	0	1182
HvCMF4_query	220131_HOR_21256_chr6H	97.147	701	19	1	240	940	208697351	208698050	0	1182
HvCMF4_query	211207_HOR_18321_chr6H	97.147	701	19	1	240	940	39341180	39341879	0	1182
HvCMF4_query	211126_HOR_8117_chr6H	97.147	701	19	1	240	940	37617149	37617848	0	1182
HvCMF4_query	211126_HOR_8117_chr6H	97.147	701	19	1	240	940	204906941	204907640	0	1182
HvCMF4_query	220613_HOR_21599_chr7H	97.147	701	18	2	1575	2275	49204196	49203498	0	1182
HvCMF4_query	220411_HOR_3081_chr7H	97.147	701	18	2	1575	2275	46843668	46842970	0	1182
HvCMF4_query	220214_HOR_21595_chr7H	97.147	701	18	2	1575	2275	44130348	44129650	0	1182
HvCMF4_query	211221_HOR_14121_chr7H	97.147	701	18	2	1575	2275	49806937	49806239	0	1182
HvCMF4_query	211008_HOR_13663_chr7H	97.147	701	18	2	1575	2275	48038331	48037633	0	1182
HvCMF4_query	220812_FT11_chr2H	97.147	701	17	3	1575	2275	436037774	436037077	0	1181
HvCMF4_query	220825_HID055_chr7H	97.399	692	18	0	1584	2275	48776913	48776222	0	1179
HvCMF4_query	220214_HOR_21595_chr7H	97.009	702	17	4	1575	2275	303602779	303602081	0	1177
HvCMF4_query	211221_HOR_14121_chr7H	97.009	702	17	4	1575	2275	309206794	309206096	0	1177
HvCMF4_query	211008_HOR_13663_chr7H	97.009	702	17	4	1575	2275	308904474	308903776	0	1177
HvCMF4_query	221128_Maximus_chr7H	97.009	702	17	4	1575	2275	308585786	308585088	0	1177
HvCMF4_query	220830_Bowman_chr7H	97.009	702	17	4	1575	2275	308735002	308734304	0	1177
HvCMF4_query	220825_HID380_chr7H	97.009	702	17	4	1575	2275	303427394	303426696	0	1177
HvCMF4_query	220817_FT67_chr7H	97.009	702	17	4	1575	2275	309387797	309387099	0	1177
HvCMF4_query	220816_RGT_Planet_chr7H	97.009	702	17	4	1575	2275	308787133	308786435	0	1177
HvCMF4_query	220816_HOR_10096_chr7H	97.009	702	17	4	1575	2275	310627242	310626544	0	1177
HvCMF4_query	220816_Du_Li_Huang_ZDM01467_chr7H	97.009	702	17	4	1575	2275	307734024	307733326	0	1177
HvCMF4_query	220816_Akashinirki_chr7H	97.009	702	17	4	1575	2275	307882584	307881886	0	1177
HvCMF4_query	220812_WBDC_348_chr7H	97.009	702	17	4	1575	2275	311578967	311578269	0	1177
HvCMF4_query	220810_Igri_chr7H	97.009	702	17	4	1575	2275	307731533	307730835	0	1177
HvCMF4_query	220809_HOR_1168_chr7H	97.009	702	17	4	1575	2275	311126020	311125322	0	1177
HvCMF4_query	220809_Hocket_chr7H	97.009	702	17	4	1575	2275	307741452	307740754	0	1177
HvCMF4_query	220809_Foma_chr7H	97.009	702	17	4	1575	2275	311995832	311995134	0	1177
HvCMF4_query	220809_Chikurin_Ibaraki_chr7H	97.009	702	17	4	1575	2275	303769259	303768561	0	1177
HvCMF4_query	220809_Chiba_ZDM02064_chr7H	97.009	702	17	4	1575	2275	303888994	303888296	0	1177
HvCMF4_query	220613_OUN333_chr7H	97.009	702	17	4	1575	2275	316446804	316446106	0	1177
HvCMF4_query	220613_HOR_4224_chr7H	97.009	702	17	4	1575	2275	306286429	306285731	0	1177
HvCMF4_query	220519_HOR_3365_chr7H	97.009	702	17	4	1575	2275	307373384	307372686	0	1177
HvCMF4_query	220519_HOR_13942_chr7H	97.009	702	17	4	1575	2275	306397679	306396981	0	1177
HvCMF4_query	220518_HOR_13821_chr7H	97.009	702	17	4	1575	2275	306285482	306284784	0	1177
HvCMF4_query	220517_GoldenMelon_chr7H	97.009	702	17	4	1575	2275	308242279	308241581	0	1177
HvCMF4_query	220503_HOR_8148_chr7H	97.009	702	17	4	1575	2275	302260220	302259522	0	1177
HvCMF4_query	220411_Aizu6_chr7H	97.009	702	17	4	1575	2275	308783963	308783265	0	1177
HvCMF4_query	220322_HOR_1702_chr7H	97.009	702	17	4	1575	2275	303399072	303398374	0	1177
HvCMF4_query	220322_Bonus_chr7H	97.009	702	17	4	1575	2275	309570619	309569921	0	1177
HvCMF4_query	220214_Golden_Promise_chr7H	97.009	702	17	4	1575	2275	308103747	308103049	0	1177
HvCMF4_query	220208_HOR_10892_chr7H	97.009	702	17	4	1575	2275	309122448	309121750	0	1177
HvCMF4_query	220131_HOR_21256_chr7H	97.009	702	17	4	1575	2275	303711979	303711281	0	1177
HvCMF4_query	211228_HOR_2779_chr7H	97.009	702	17	4	1575	2275	305695512	305694814	0	1177
HvCMF4_query	211227_HOR_3474_chr7H	97.009	702	17	4	1575	2275	307951129	307950431	0	1177
HvCMF4_query	211222_HOR_21322_chr7H	97.009	702	17	4	1575	2275	302464965	302464267	0	1177
HvCMF4_query	211207_WBDC_237_chr7H	97.009	702	17	4	1575	2275	305315231	305314533	0	1177
HvCMF4_query	211207_HOR_18321_chr7H	97.009	702	17	4	1575	2275	307402618	307401920	0	1177
HvCMF4_query	211206_HOR_14273_chr7H	97.009	702	17	4	1575	2275	311279624	311278926	0	1177
HvCMF4_query	211129_HOR_7385_chr7H	97.009	702	17	4	1575	2275	310963223	310962525	0	1177
HvCMF4_query	211129_HOR_2830_chr7H	97.009	702	17	4	1575	2275	303726321	303725623	0	1177
HvCMF4_query	211126_HOR_8117_chr7H	97.009	702	17	4	1575	2275	304239708	304239010	0	1177
HvCMF4_query	211124_Barke_chr7H	97.009	702	17	4	1575	2275	305105426	305104728	0	1177
HvCMF4_query	211008_WBDC_207_chr7H	97.009	702	17	4	1575	2275	304231711	304231013	0	1177
HvCMF4_query	211008_HOR_7172_chr7H	97.009	702	17	4	1575	2275	306597886	306597188	0	1177
HvCMF4_query	211008_HOR_495_chr7H	97.009	702	17	4	1575	2275	307576730	307576032	0	1177
HvCMF4_query	211008_HOR_2180_chr7H	97.009	702	17	4	1575	2275	307812525	307811827	0	1177
HvCMF4_query	211008_HOR_19184_chr7H	97.009	702	17	4	1575	2275	309531159	309530461	0	1177
HvCMF4_query	211008_HOR_14061_chr7H	97.009	702	17	4	1575	2275	305176411	305175713	0	1177
HvCMF4_query	211008_FT333_chr7H	97.009	702	17	4	1575	2275	307989211	307988513	0	1177
HvCMF4_query	211007_WBDC_133_chr7H	97.009	702	17	4	1575	2275	304702603	304701905	0	1177
HvCMF4_query	211007_HOR_12541_chr7H	97.009	702	17	4	1575	2275	303932210	303931512	0	1177
HvCMF4_query	211007_HOR_12184_chr7H	97.009	702	17	4	1575	2275	306308558	306307860	0	1177
HvCMF4_query	200416_MorexV3_chr7H	97.009	702	17	4	1575	2275	307993264	307992566	0	1177
HvCMF4_query	220810_Igri_chr6H	97.004	701	19	2	1575	2275	39401353	39402051	0	1177
HvCMF4_query	220810_Igri_chr6H	97.004	701	20	1	240	940	205233003	205233702	0	1177
HvCMF4_query	220809_Foma_chr6H	97.004	701	19	2	1575	2275	37407440	37408138	0	1177
HvCMF4_query	220613_HOR_10350_chr6H	97.004	701	19	2	1575	2275	38454278	38454976	0	1177
HvCMF4_query	220613_HOR_10350_chr6H	97.004	701	19	2	1575	2275	168252185	168252883	0	1177
HvCMF4_query	220503_HOR_9043_chr6H	97.004	701	19	2	1575	2275	38125955	38126653	0	1177
HvCMF4_query	220322_Bonus_chr6H	97.004	701	19	2	1575	2275	36819009	36819707	0	1177
HvCMF4_query	220214_HOR_21595_chr6H	97.004	701	19	2	1575	2275	40901979	40902677	0	1177
HvCMF4_query	220214_Golden_Promise_chr6H	97.004	701	19	2	1575	2275	37782864	37783562	0	1177
HvCMF4_query	220208_HOR_10892_chr6H	97.004	701	19	2	1575	2275	39724612	39725310	0	1177
HvCMF4_query	211228_HOR_2779_chr6H	97.004	701	19	2	1575	2275	36410129	36410827	0	1177
HvCMF4_query	211222_HOR_21322_chr6H	97.004	701	19	2	1575	2275	37299615	37300313	0	1177
HvCMF4_query	211129_HOR_2830_chr6H	97.004	701	19	2	1575	2275	40188612	40189310	0	1177
HvCMF4_query	211008_HOR_13663_chr6H	97.004	701	20	1	240	940	205110473	205111172	0	1177
HvCMF4_query	220825_HID380_chr6H	97.004	701	19	2	1575	2275	39283985	39284683	0	1177
HvCMF4_query	220816_Du_Li_Huang_ZDM01467_chr6H	97.004	701	19	2	1575	2275	38250920	38251618	0	1177
HvCMF4_query	220812_HOR_13594_chr6H	97.004	701	19	2	1575	2275	40136698	40137396	0	1177
HvCMF4_query	220613_HOR_21599_chr6H	97.004	701	19	2	1575	2275	41890383	41891081	0	1177
HvCMF4_query	220503_HOR_7552_chr6H	97.004	701	19	2	1575	2275	38424301	38424999	0	1177
HvCMF4_query	211126_HOR_6220_chr6H	97.004	701	19	2	1575	2275	37028049	37028747	0	1177
HvCMF4_query	211008_HOR_19184_chr6H	97.004	701	19	2	1575	2275	39934205	39934903	0	1177
HvCMF4_query	220829_HID357_chr6H	97.004	701	19	2	1575	2275	544440445	544441143	0	1177
HvCMF4_query	211008_HOR_7172_chr6H	97.004	701	19	2	1575	2275	36747271	36747969	0	1177
HvCMF4_query	211008_FT262_chr6H	97.004	701	20	1	240	940	205821784	205822483	0	1177
HvCMF4_query	211008_FT144_chr6H	97.004	701	19	2	1575	2275	164543719	164544417	0	1177
HvCMF4_query	220816_Akashinirki_chr6H	97.004	701	19	2	1575	2275	37980905	37981603	0	1177
HvCMF4_query	220812_FT11_chr6H	97.004	701	20	1	240	940	226796206	226796905	0	1177
HvCMF4_query	220809_Chikurin_Ibaraki_chr6H	97.004	701	19	2	1575	2275	37587318	37588016	0	1177
HvCMF4_query	220809_Chiba_ZDM02064_chr6H	97.004	701	19	2	1575	2275	41493739	41494437	0	1177
HvCMF4_query	220809_Chiba_ZDM02064_chr6H	97.004	701	20	1	240	940	223028242	223028941	0	1177
HvCMF4_query	211221_HOR_14121_chr6H	97.004	701	19	2	1575	2275	38959400	38960098	0	1177
HvCMF4_query	211221_HOR_14121_chr6H	97.004	701	19	2	1575	2275	527121995	527122693	0	1177
HvCMF4_query	220613_OUN333_chr6H	97.004	701	19	2	1575	2275	40017859	40018557	0	1177
HvCMF4_query	220411_10TJ18_chr6H	97.004	701	19	2	1575	2275	34902451	34903149	0	1177
HvCMF4_query	211129_HOR_7385_chr6H	97.004	701	19	2	1575	2275	43884663	43885361	0	1177
HvCMF4_query	211008_WBDC_207_chr6H	97.004	701	19	2	1575	2275	39639255	39639953	0	1177
HvCMF4_query	211008_WBDC_207_chr6H	97.004	701	20	1	240	940	211032123	211032822	0	1177
HvCMF4_query	211008_WBDC_207_chr6H	97.004	701	19	2	1575	2275	540606386	540607084	0	1177
HvCMF4_query	211007_FT286_chr6H	97.004	701	20	1	240	940	209472937	209473636	0	1177
HvCMF4_query	211008_WBDC_103_chr6H	97.004	701	19	2	1575	2275	548113951	548114649	0	1177
HvCMF4_query	211007_HOR_12541_chr6H	97.004	701	19	2	1575	2275	42027749	42028447	0	1177
HvCMF4_query	220518_HOR_13821_chr6H	97.004	701	19	2	1575	2275	41542413	41543111	0	1177
HvCMF4_query	220517_GoldenMelon_chr6H	97.004	701	19	2	1575	2275	36633805	36634503	0	1177
HvCMF4_query	220503_HOR_8148_chr6H	97.004	701	19	2	1575	2275	40461123	40461821	0	1177
HvCMF4_query	220131_HOR_9972_chr6H	97.004	701	19	2	1575	2275	40771344	40772042	0	1177
HvCMF4_query	220131_HOR_9972_chr6H	97.004	701	20	1	240	940	210085749	210086448	0	1177
HvCMF4_query	211008_HOR_495_chr6H	97.004	701	19	2	240	940	206131472	206132170	0	1177
HvCMF4_query	211008_HOR_14061_chr6H	97.004	701	19	2	1575	2275	38968212	38968910	0	1177
HvCMF4_query	220812_WBDC_348_chr6H	97.004	701	20	1	240	940	225114676	225115375	0	1177
HvCMF4_query	220816_RGT_Planet_chr2H	97.004	701	19	2	1575	2275	430279306	430278608	0	1177
HvCMF4_query	220812_HOR_13594_chr2H	97.004	701	19	2	1575	2275	429097954	429097256	0	1177
HvCMF4_query	220810_Igri_chr2H	97.004	701	19	2	1575	2275	431897281	431896583	0	1177
HvCMF4_query	220809_Hocket_chr2H	97.004	701	19	2	1575	2275	431925290	431924592	0	1177
HvCMF4_query	220809_Foma_chr2H	97.004	701	19	2	1575	2275	431417838	431417140	0	1177
HvCMF4_query	220613_HOR_4224_chr2H	97.004	701	19	2	1575	2275	432108811	432108113	0	1177
HvCMF4_query	220613_HOR_10350_chr2H	97.004	701	19	2	1575	2275	431555595	431554897	0	1177
HvCMF4_query	220519_HOR_3365_chr2H	97.004	701	19	2	1575	2275	430696634	430695936	0	1177
HvCMF4_query	220518_HOR_13821_chr2H	97.004	701	19	2	1575	2275	428965718	428965020	0	1177
HvCMF4_query	220517_GoldenMelon_chr2H	97.004	701	19	2	1575	2275	433282307	433281609	0	1177
HvCMF4_query	220411_HOR_3081_chr2H	97.004	701	19	2	1575	2275	430850709	430850011	0	1177
HvCMF4_query	220411_Aizu6_chr2H	97.004	701	19	2	1575	2275	432925687	432924989	0	1177
HvCMF4_query	220322_HOR_1702_chr2H	97.004	701	19	2	1575	2275	431583202	431582504	0	1177
HvCMF4_query	220322_Bonus_chr2H	97.004	701	19	2	1575	2275	430922518	430921820	0	1177
HvCMF4_query	220214_Golden_Promise_chr2H	97.004	701	19	2	1575	2275	432035225	432034527	0	1177
HvCMF4_query	220131_HOR_21256_chr2H	97.004	701	19	2	1575	2275	433465111	433464413	0	1177
HvCMF4_query	211222_HOR_21322_chr2H	97.004	701	19	2	1575	2275	429082511	429081813	0	1177
HvCMF4_query	211221_HOR_14121_chr2H	97.004	701	19	2	1575	2275	432749755	432749057	0	1177
HvCMF4_query	211207_HOR_18321_chr2H	97.004	701	19	2	1575	2275	433756946	433756248	0	1177
HvCMF4_query	211206_HOR_14273_chr2H	97.004	701	19	2	1575	2275	432303537	432302839	0	1177
HvCMF4_query	211129_HOR_2830_chr2H	97.004	701	19	2	1575	2275	215431165	215431863	0	1177
HvCMF4_query	211126_HOR_8117_chr2H	97.004	701	19	2	1575	2275	431253169	431252471	0	1177
HvCMF4_query	211126_HOR_6220_chr2H	97.004	701	19	2	1575	2275	434897676	434896978	0	1177
HvCMF4_query	211124_Barke_chr2H	97.004	701	19	2	1575	2275	431519346	431518648	0	1177
HvCMF4_query	211008_HOR_2180_chr2H	97.004	701	19	2	1575	2275	431541123	431540425	0	1177
HvCMF4_query	211008_HOR_14061_chr2H	97.004	701	19	2	1575	2275	433177596	433176898	0	1177
HvCMF4_query	211008_HOR_13663_chr2H	97.004	701	19	2	1575	2275	431265527	431264829	0	1177
HvCMF4_query	211007_HOR_12184_chr2H	97.004	701	19	2	1575	2275	434304842	434304144	0	1177
HvCMF4_query	220812_WBDC_349_chr2H	97.004	701	19	2	1575	2275	434266686	434265988	0	1177
HvCMF4_query	220503_HOR_8148_chr2H	97.004	701	19	2	1575	2275	430419442	430418744	0	1177
HvCMF4_query	211008_HOR_495_chr2H	97.004	701	19	2	1575	2275	431852329	431851631	0	1177
HvCMF4_query	220503_HOR_9043_chr2H	97.004	701	19	2	1575	2275	437457100	437456402	0	1177
HvCMF4_query	220214_HOR_21595_chr2H	97.004	701	19	2	1575	2275	433156002	433155304	0	1177
HvCMF4_query	220817_FT67_chr2H	97.004	701	19	2	1575	2275	439797529	439796831	0	1177
HvCMF4_query	220519_HOR_13942_chr6H	97.004	701	19	2	1575	2275	40452995	40453693	0	1177
HvCMF4_query	220829_HID249_chr6H	97.004	701	19	2	1575	2275	532828641	532829339	0	1177
HvCMF4_query	220809_HOR_1168_chr6H	97.004	701	19	2	1575	2275	41642188	41642886	0	1177
HvCMF4_query	220519_HOR_3365_chr6H	97.004	701	19	2	1575	2275	38323961	38324659	0	1177
HvCMF4_query	220411_HOR_3081_chr6H	97.004	701	20	1	240	940	201282752	201283451	0	1177
HvCMF4_query	220131_HOR_21256_chr6H	97.004	701	19	2	1575	2275	43154759	43155457	0	1177
HvCMF4_query	211207_HOR_18321_chr6H	97.004	701	19	2	1575	2275	39341874	39342572	0	1177
HvCMF4_query	211207_HOR_18321_chr6H	97.004	701	20	1	240	940	208818606	208819305	0	1177
HvCMF4_query	211126_HOR_8117_chr6H	97.004	701	19	2	1575	2275	37617843	37618541	0	1177
HvCMF4_query	211008_FT262_chr5H	96.234	717	26	1	354	1070	505019354	505020069	0	1173
HvCMF4_query	220411_HOR_3081_chr7H	96.866	702	18	4	1575	2275	306493386	306492688	0	1171
HvCMF4_query	220825_HID101_chr7H	96.866	702	18	4	1575	2275	305689997	305689299	0	1171
HvCMF4_query	220812_WBDC_349_chr7H	96.866	702	18	4	1575	2275	313277188	313276490	0	1171
HvCMF4_query	211008_WBDC_184_chr7H	96.866	702	18	4	1575	2275	313400073	313399375	0	1171
HvCMF4_query	211008_FT628_chr7H	96.866	702	18	4	1575	2275	304875049	304874351	0	1171
HvCMF4_query	211007_FT286_chr7H	96.866	702	18	4	1575	2275	307058117	307057419	0	1171
HvCMF4_query	220816_RGT_Planet_chr6H	96.862	701	20	2	1575	2275	36905454	36906152	0	1171
HvCMF4_query	220214_HOR_21595_chr6H	96.862	701	20	2	1575	2275	169524747	169525445	0	1171
HvCMF4_query	220208_HOR_10892_chr6H	96.862	701	21	1	240	940	226736109	226736808	0	1171
HvCMF4_query	211008_HOR_13663_chr6H	96.862	701	20	2	1575	2275	36567452	36568150	0	1171
HvCMF4_query	220816_Du_Li_Huang_ZDM01467_chr6H	96.862	701	21	1	240	940	205989801	205990500	0	1171
HvCMF4_query	220613_HOR_21599_chr6H	96.862	701	20	2	1575	2275	175499976	175500674	0	1171
HvCMF4_query	220503_HOR_7552_chr6H	96.862	701	21	1	240	940	206853903	206854602	0	1171
HvCMF4_query	211008_HOR_7172_chr6H	96.862	701	21	1	240	940	214987688	214988387	0	1171
HvCMF4_query	211008_FT144_chr6H	96.862	701	20	2	1575	2275	37379312	37380010	0	1171
HvCMF4_query	211008_FT144_chr6H	96.862	701	20	2	1575	2275	535908838	535909536	0	1171
HvCMF4_query	220816_Akashinirki_chr6H	96.862	701	21	1	240	940	201099109	201099808	0	1171
HvCMF4_query	220812_FT11_chr6H	96.862	701	20	2	1575	2275	553204091	553204789	0	1171
HvCMF4_query	220809_Chikurin_Ibaraki_chr6H	96.862	701	21	1	240	940	219453666	219454365	0	1171
HvCMF4_query	211008_FT333_chr6H	96.862	701	20	2	1575	2275	39146292	39146990	0	1171
HvCMF4_query	220411_10TJ18_chr6H	96.862	701	21	1	240	940	204314573	204315272	0	1171
HvCMF4_query	220411_10TJ18_chr6H	96.862	701	20	2	1575	2275	530417881	530418579	0	1171
HvCMF4_query	211129_HOR_7385_chr6H	96.862	701	21	1	240	940	227436280	227436979	0	1171
HvCMF4_query	211008_WBDC_207_chr6H	96.862	701	20	2	1575	2275	168060973	168061671	0	1171
HvCMF4_query	211008_WBDC_199_chr6H	96.862	701	20	2	1575	2275	164076441	164077139	0	1171
HvCMF4_query	211007_FT286_chr6H	96.862	701	20	2	1575	2275	166402047	166402745	0	1171
HvCMF4_query	211008_WBDC_103_chr6H	96.862	701	20	2	1575	2275	179798831	179799529	0	1171
HvCMF4_query	211008_WBDC_103_chr6H	96.862	701	21	1	240	940	222932873	222933572	0	1171
HvCMF4_query	220613_HOR_4224_chr6H	96.862	701	20	2	1575	2275	36927069	36927767	0	1171
HvCMF4_query	220503_HOR_8148_chr6H	96.862	701	20	2	1575	2275	171079664	171080362	0	1171
HvCMF4_query	220411_Aizu6_chr6H	96.862	701	20	2	1575	2275	40288869	40289567	0	1171
HvCMF4_query	220812_WBDC_349_chr6H	96.862	701	20	2	1575	2275	36698815	36699513	0	1171
HvCMF4_query	211228_HOR_2779_chr2H	96.862	701	20	2	1575	2275	432853506	432852808	0	1171
HvCMF4_query	220816_HOR_10096_chr2H	96.862	701	20	2	1575	2275	432624484	432623786	0	1171
HvCMF4_query	220809_HOR_1168_chr2H	96.862	701	20	2	1575	2275	433582823	433582125	0	1171
HvCMF4_query	220519_HOR_13942_chr2H	96.862	701	20	2	1575	2275	431227503	431226805	0	1171
HvCMF4_query	220208_HOR_10892_chr2H	96.862	701	20	2	1575	2275	432282924	432282226	0	1171
HvCMF4_query	211129_HOR_7385_chr2H	96.862	701	20	2	1575	2275	433789521	433788823	0	1171
HvCMF4_query	220613_HOR_21599_chr2H	96.862	701	20	2	1575	2275	430294189	430293491	0	1171
HvCMF4_query	211008_FT628_chr2H	96.862	701	20	2	1575	2275	431781867	431781169	0	1171
HvCMF4_query	221128_Maximus_chr2H	96.862	701	20	2	1575	2275	432891817	432891119	0	1171
HvCMF4_query	220613_OUN333_chr2H	96.862	701	20	2	1575	2275	431317789	431317091	0	1171
HvCMF4_query	211227_HOR_3474_chr2H	96.862	701	20	2	1575	2275	430567240	430566542	0	1171
HvCMF4_query	211008_WBDC_207_chr2H	96.862	701	20	2	1575	2275	435077218	435076520	0	1171
HvCMF4_query	211008_HOR_19184_chr2H	96.862	701	20	2	1575	2275	433132942	433132244	0	1171
HvCMF4_query	211008_FT880_chr2H	96.862	701	20	2	1575	2275	431194127	431193429	0	1171
HvCMF4_query	211007_HOR_12541_chr2H	96.862	701	20	2	1575	2275	431904529	431903831	0	1171
HvCMF4_query	220411_HOR_3081_chr6H	96.862	701	20	2	1575	2275	30854267	30854965	0	1171
HvCMF4_query	220812_FT11_chr7H	96.862	701	20	2	1575	2275	225087095	225086397	0	1171
HvCMF4_query	220812_FT11_chr7H	96.862	701	20	2	1575	2275	287929499	287930197	0	1171
HvCMF4_query	211008_WBDC_103_chr7H	96.862	701	20	2	1575	2275	288679410	288680108	0	1171
HvCMF4_query	220817_FT67_chr7H	96.862	701	20	2	1575	2275	224087235	224086537	0	1171
HvCMF4_query	211207_WBDC_237_chr7H	96.862	701	20	2	1575	2275	42872875	42872177	0	1171
HvCMF4_query	220829_HID249_chr7H	96.862	701	20	2	1575	2275	218934296	218933598	0	1171
HvCMF4_query	220825_HID055_chr4H	96.862	701	20	2	1575	2275	412062639	412061941	0	1171
HvCMF4_query	220503_HOR_7552_chr2H	96.862	701	20	2	1575	2275	435099006	435098308	0	1171
HvCMF4_query	211008_WBDC_184_chr7H	96.862	701	20	2	1575	2275	226637648	226636950	0	1171
HvCMF4_query	211008_FT628_contig_607	96.862	701	20	2	1575	2275	144936	144238	0	1171
HvCMF4_query	211008_FT628_chr7H	96.862	701	20	2	1575	2275	220747606	220746908	0	1171
HvCMF4_query	211008_FT262_chr7H	96.862	701	20	2	1575	2275	218471253	218470555	0	1171
HvCMF4_query	211007_WBDC_133_chr4H	96.127	723	19	6	354	1076	102182958	102182245	0	1171
HvCMF4_query	211008_WBDC_184_chr4H	96.127	723	19	6	354	1076	119858588	119857875	0	1171
HvCMF4_query	211008_FT144_chr4H	96.127	723	19	6	354	1076	101989705	101988992	0	1171
HvCMF4_query	211008_WBDC_184_chr2H	96.862	701	19	3	1575	2275	433761163	433760466	0	1170
HvCMF4_query	211007_WBDC_133_chr6H	96.862	701	17	3	1575	2275	39478862	39479557	0	1168
HvCMF4_query	220613_HOR_21599_chr7H	96.724	702	19	4	1575	2275	308704775	308704077	0	1166
HvCMF4_query	220829_HID249_chr7H	96.724	702	19	4	1575	2275	304583477	304582779	0	1166
HvCMF4_query	211008_FT262_chr7H	96.724	702	19	4	1575	2275	304597170	304596472	0	1166
HvCMF4_query	220829_HID357_chr7H	96.724	702	19	4	1575	2275	306196850	306196152	0	1166
HvCMF4_query	220613_HOR_10350_chr7H	96.724	702	19	4	1575	2275	309180272	309179574	0	1166
HvCMF4_query	211008_WBDC_199_chr7H	96.724	702	19	4	1575	2275	307386302	307385604	0	1166
HvCMF4_query	220503_HOR_9043_chr6H	96.719	701	21	2	1575	2275	209364319	209365017	0	1166
HvCMF4_query	220214_HOR_21595_chr6H	96.719	701	21	2	1575	2275	204823812	204824510	0	1166
HvCMF4_query	220214_Golden_Promise_chr6H	96.719	701	21	2	1575	2275	175297563	175296865	0	1166
HvCMF4_query	220214_Golden_Promise_chr6H	96.719	701	21	2	1575	2275	203221609	203222307	0	1166
HvCMF4_query	220208_HOR_10892_chr6H	96.719	701	21	2	1575	2275	226736803	226737501	0	1166
HvCMF4_query	211222_HOR_21322_chr6H	96.719	701	21	2	1575	2275	167865714	167866412	0	1166
HvCMF4_query	211222_HOR_21322_chr6H	96.719	701	21	2	1575	2275	202946673	202947371	0	1166
HvCMF4_query	211129_HOR_2830_chr6H	96.719	701	21	2	1575	2275	168173309	168174007	0	1166
HvCMF4_query	211129_HOR_2830_chr6H	96.719	701	21	2	1575	2275	203404639	203405337	0	1166
HvCMF4_query	211124_Barke_chr6H	96.719	701	21	2	1575	2275	166567837	166568535	0	1166
HvCMF4_query	211124_Barke_chr6H	96.719	701	21	2	1575	2275	202459862	202460560	0	1166
HvCMF4_query	211008_HOR_2180_chr6H	96.719	701	21	2	1575	2275	37237278	37237976	0	1166
HvCMF4_query	211007_WBDC_133_chr6H	96.719	701	21	2	1575	2275	168588711	168589409	0	1166
HvCMF4_query	200416_MorexV3_chr6H	96.719	701	21	2	1575	2275	38248348	38249046	0	1166
HvCMF4_query	220816_Du_Li_Huang_ZDM01467_chr6H	96.719	701	21	2	1575	2275	205990495	205991193	0	1166
HvCMF4_query	220812_HOR_13594_chr6H	96.719	701	21	2	1575	2275	207063780	207064478	0	1166
HvCMF4_query	220613_HOR_21599_chr6H	96.719	701	21	2	1575	2275	211028787	211029485	0	1166
HvCMF4_query	220503_HOR_7552_chr6H	96.719	701	21	2	1575	2275	206854597	206855295	0	1166
HvCMF4_query	211008_WBDC_078_chr6H	96.719	701	21	2	1575	2275	168568538	168569236	0	1166
HvCMF4_query	211008_WBDC_078_chr6H	96.719	701	21	2	1575	2275	211073838	211074536	0	1166
HvCMF4_query	211008_FT880_chr6H	96.719	701	21	2	1575	2275	167326091	167326789	0	1166
HvCMF4_query	211008_FT880_chr6H	96.719	701	21	2	1575	2275	209792562	209793260	0	1166
HvCMF4_query	220829_HID357_chr6H	96.719	701	21	2	1575	2275	173640423	173641121	0	1166
HvCMF4_query	211008_HOR_7172_chr6H	96.719	701	21	2	1575	2275	214988382	214989080	0	1166
HvCMF4_query	211008_FT144_chr6H	96.719	701	21	2	1575	2275	207113813	207114511	0	1166
HvCMF4_query	220816_Akashinirki_chr6H	96.719	701	21	2	1575	2275	201099803	201100501	0	1166
HvCMF4_query	211221_HOR_14121_chr6H	96.719	701	21	2	1575	2275	168232422	168233120	0	1166
HvCMF4_query	211221_HOR_14121_chr6H	96.719	701	21	2	1575	2275	204343373	204344071	0	1166
HvCMF4_query	211008_FT333_chr6H	96.719	701	21	2	1575	2275	167807807	167808505	0	1166
HvCMF4_query	211008_FT333_chr6H	96.719	701	21	2	1575	2275	210937818	210938516	0	1166
HvCMF4_query	211207_WBDC_237_chr6H	96.719	701	21	2	1575	2275	218852976	218853674	0	1166
HvCMF4_query	220825_HID055_chr6H	96.719	701	21	2	1575	2275	218196261	218196959	0	1166
HvCMF4_query	220411_10TJ18_chr6H	96.719	701	21	2	1575	2275	204315267	204315965	0	1166
HvCMF4_query	211129_HOR_7385_chr6H	96.719	701	21	2	1575	2275	227436974	227437672	0	1166
HvCMF4_query	211007_FT286_chr6H	96.719	701	21	2	1575	2275	36599125	36599823	0	1166
HvCMF4_query	220613_HOR_4224_chr6H	96.719	701	21	2	1575	2275	166719966	166720664	0	1166
HvCMF4_query	220613_HOR_4224_chr6H	96.719	701	21	2	1575	2275	202625251	202625949	0	1166
HvCMF4_query	220518_HOR_13821_chr6H	96.719	701	21	2	1575	2275	173488926	173489624	0	1166
HvCMF4_query	220518_HOR_13821_chr6H	96.719	701	21	2	1575	2275	208905820	208906518	0	1166
HvCMF4_query	220503_HOR_8148_chr6H	96.719	701	21	2	1575	2275	207294455	207295153	0	1166
HvCMF4_query	220411_Aizu6_chr6H	96.719	701	21	2	1575	2275	169860384	169861082	0	1166
HvCMF4_query	220411_Aizu6_chr6H	96.719	701	21	2	1575	2275	206037911	206038609	0	1166
HvCMF4_query	220131_HOR_9972_chr6H	96.719	701	21	2	1575	2275	171790679	171791377	0	1166
HvCMF4_query	211008_HOR_495_chr6H	96.719	701	21	2	1575	2275	37680015	37680713	0	1166
HvCMF4_query	211008_HOR_14061_chr6H	96.719	701	21	2	1575	2275	170450909	170451607	0	1166
HvCMF4_query	211008_HOR_14061_chr6H	96.719	701	21	2	1575	2275	206298770	206299468	0	1166
HvCMF4_query	220812_WBDC_349_chr6H	96.719	701	21	2	1575	2275	165689447	165690145	0	1166
HvCMF4_query	220812_WBDC_348_chr6H	96.719	701	21	2	1575	2275	180704693	180705391	0	1166
HvCMF4_query	220830_Bowman_chr2H	96.719	701	21	2	1575	2275	435781186	435780488	0	1166
HvCMF4_query	220816_Du_Li_Huang_ZDM01467_chr2H	96.719	701	21	2	1575	2275	431551755	431551057	0	1166
HvCMF4_query	220816_Akashinirki_chr2H	96.719	701	21	2	1575	2275	431826850	431826152	0	1166
HvCMF4_query	220809_Chikurin_Ibaraki_chr2H	96.719	701	21	2	1575	2275	428577133	428576435	0	1166
HvCMF4_query	220809_Chiba_ZDM02064_chr2H	96.719	701	21	2	1575	2275	431468880	431468182	0	1166
HvCMF4_query	211207_WBDC_237_chr2H	96.719	701	21	2	1575	2275	428418263	428417565	0	1166
HvCMF4_query	200416_MorexV3_chr2H	96.719	701	21	2	1575	2275	435236767	435236069	0	1166
HvCMF4_query	211007_FT286_chr2H	96.719	701	21	2	1575	2275	434578670	434577972	0	1166
HvCMF4_query	211008_FT262_chr2H	96.719	701	21	2	1575	2275	436563246	436562548	0	1166
HvCMF4_query	220825_HID101_chr6H	96.719	701	21	2	1575	2275	164994557	164995255	0	1166
HvCMF4_query	220519_HOR_13942_chr6H	96.719	701	21	2	1575	2275	167843769	167844467	0	1166
HvCMF4_query	220519_HOR_13942_chr6H	96.719	701	21	2	1575	2275	204257414	204258112	0	1166
HvCMF4_query	211008_WBDC_184_chr6H	96.719	701	21	2	1575	2275	165379314	165380012	0	1166
HvCMF4_query	220829_HID249_chr6H	96.719	701	21	2	1575	2275	164602387	164603085	0	1166
HvCMF4_query	220829_HID249_chr6H	96.719	701	21	2	1575	2275	207146165	207146863	0	1166
HvCMF4_query	220519_HOR_3365_chr6H	96.719	701	21	2	1575	2275	200820951	200821649	0	1166
HvCMF4_query	211207_HOR_18321_chr6H	96.719	701	21	2	1575	2275	170494081	170494779	0	1166
HvCMF4_query	211126_HOR_8117_chr6H	96.719	701	21	2	1575	2275	169033167	169033865	0	1166
HvCMF4_query	211126_HOR_8117_chr6H	96.719	701	21	2	1575	2275	204907635	204908333	0	1166
HvCMF4_query	220825_HID055_chr7H	96.719	701	21	2	1575	2275	286938629	286939327	0	1166
HvCMF4_query	220613_HOR_21599_chr7H	96.719	701	21	2	1575	2275	286289938	286290636	0	1166
HvCMF4_query	211221_HOR_14121_chr7H	96.719	701	21	2	1575	2275	286535308	286536006	0	1166
HvCMF4_query	211008_WBDC_207_chr7H	96.719	701	21	2	1575	2275	281731115	281731813	0	1166
HvCMF4_query	211008_HOR_19184_chr7H	96.719	701	21	2	1575	2275	286606422	286607120	0	1166
HvCMF4_query	211008_FT333_chr7H	96.719	701	21	2	1575	2275	285232712	285233410	0	1166
HvCMF4_query	211007_WBDC_133_chr7H	96.719	701	21	2	1575	2275	282155279	282155977	0	1166
HvCMF4_query	211007_HOR_12541_chr7H	96.719	701	21	2	1575	2275	281500709	281501407	0	1166
HvCMF4_query	220829_HID249_chr7H	96.719	701	21	2	1575	2275	282104820	282105518	0	1166
HvCMF4_query	220825_HID101_chr7H	96.719	701	21	2	1575	2275	283201392	283202090	0	1166
HvCMF4_query	220812_WBDC_349_chr7H	96.719	701	21	2	1575	2275	46190066	46189368	0	1166
HvCMF4_query	211008_FT262_chr7H	96.719	701	21	2	1575	2275	281703766	281704464	0	1166
HvCMF4_query	211007_FT286_chr7H	96.719	701	21	2	1575	2275	283751165	283751863	0	1166
HvCMF4_query	220829_HID357_chr7H	96.719	701	21	2	1575	2275	220834672	220833974	0	1166
HvCMF4_query	220829_HID357_chr7H	96.719	701	21	2	1575	2275	283998755	283999453	0	1166
HvCMF4_query	220817_FT67_contig_403	96.719	701	21	2	1575	2275	49955	50653	0	1166
HvCMF4_query	220812_HOR_13594_chr7H	96.719	701	21	2	1575	2275	285015408	285016106	0	1166
HvCMF4_query	220503_HOR_7552_chr7H	96.719	701	21	2	1575	2275	290969709	290970407	0	1166
HvCMF4_query	220411_10TJ18_chr7H	96.719	701	21	2	1575	2275	292097726	292098424	0	1166
HvCMF4_query	220131_HOR_9972_chr7H	96.719	701	21	2	1575	2275	284673871	284674569	0	1166
HvCMF4_query	211126_HOR_6220_chr7H	96.719	701	21	2	1575	2275	289930234	289930932	0	1166
HvCMF4_query	211008_WBDC_078_chr7H	96.719	701	21	2	1575	2275	281270271	281270969	0	1166
HvCMF4_query	211008_FT880_chr7H	96.719	701	21	2	1575	2275	280512349	280513047	0	1166
HvCMF4_query	211008_FT144_chr7H	96.719	701	21	2	1575	2275	288177274	288177972	0	1166
HvCMF4_query	220809_Hocket_chr4H	95.989	723	20	6	354	1076	101567996	101567283	0	1166
HvCMF4_query	220809_Foma_chr4H	95.989	723	20	6	354	1076	102071536	102070823	0	1166
HvCMF4_query	220322_Bonus_chr4H	95.989	723	20	6	354	1076	102257628	102256915	0	1166
HvCMF4_query	211008_HOR_2180_chr4H	95.989	723	20	6	354	1076	101301088	101300375	0	1166
HvCMF4_query	200416_MorexV3_chr4H	95.989	723	20	6	354	1076	100475553	100474840	0	1166
HvCMF4_query	220810_Igri_chr4H	95.989	723	20	6	354	1076	102882435	102881722	0	1166
HvCMF4_query	220809_HOR_1168_chr4H	95.989	723	20	6	354	1076	103792229	103791516	0	1166
HvCMF4_query	220518_HOR_13821_chr4H	95.989	723	20	6	354	1076	102101737	102101024	0	1166
HvCMF4_query	220517_GoldenMelon_chr4H	95.989	723	20	6	354	1076	100063072	100062359	0	1166
HvCMF4_query	220411_HOR_3081_chr4H	95.989	723	20	6	354	1076	102720542	102719829	0	1166
HvCMF4_query	211126_HOR_8117_chr4H	95.989	723	20	6	354	1076	101570633	101569920	0	1166
HvCMF4_query	211008_HOR_495_chr4H	95.989	723	20	6	354	1076	100422391	100421678	0	1166
HvCMF4_query	220830_Bowman_chr4H	95.989	723	20	6	354	1076	101211291	101210578	0	1166
HvCMF4_query	220503_HOR_8148_chr4H	95.989	723	20	6	354	1076	101293256	101292543	0	1166
HvCMF4_query	220214_Golden_Promise_chr4H	95.989	723	20	6	354	1076	101064078	101063365	0	1166
HvCMF4_query	211124_Barke_chr4H	95.989	723	20	6	354	1076	98304935	98304222	0	1166
HvCMF4_query	211008_HOR_14061_chr4H	95.989	723	20	6	354	1076	100841181	100840468	0	1166
HvCMF4_query	211007_HOR_12184_chr4H	95.989	723	20	6	354	1076	99706880	99706167	0	1166
HvCMF4_query	220816_HOR_10096_chr4H	95.989	723	20	6	354	1076	104135016	104134303	0	1166
HvCMF4_query	220322_HOR_1702_chr4H	95.989	723	20	6	354	1076	102731789	102731076	0	1166
HvCMF4_query	220131_HOR_9972_chr4H	95.989	723	20	6	354	1076	102502975	102502262	0	1166
HvCMF4_query	211207_HOR_18321_chr4H	95.989	723	20	6	354	1076	102327749	102327036	0	1166
HvCMF4_query	211008_WBDC_207_chr4H	95.989	723	20	6	354	1076	102748151	102747438	0	1166
HvCMF4_query	211008_FT333_chr4H	95.989	723	20	6	354	1076	98721708	98720995	0	1166
HvCMF4_query	211008_HOR_13663_chr4H	95.989	723	20	6	354	1076	101800020	101799307	0	1166
HvCMF4_query	220825_HID101_chr4H	95.989	723	20	5	354	1076	102543399	102542686	0	1166
HvCMF4_query	220829_HID249_chr4H	95.989	723	20	6	354	1076	102016766	102016053	0	1166
HvCMF4_query	220816_RGT_Planet_chr4H	95.989	723	20	6	354	1076	101447609	101446896	0	1166
HvCMF4_query	220812_HOR_13594_chr4H	95.989	723	20	6	354	1076	101620373	101619660	0	1166
HvCMF4_query	211222_HOR_21322_chr4H	95.989	723	20	6	354	1076	101693013	101692300	0	1166
HvCMF4_query	211221_HOR_14121_chr4H	95.989	723	20	6	354	1076	101397675	101396962	0	1166
HvCMF4_query	211129_HOR_2830_chr4H	95.989	723	20	6	354	1076	102518411	102517698	0	1166
HvCMF4_query	211007_HOR_12541_chr4H	95.989	723	20	5	354	1076	103039878	103039165	0	1166
HvCMF4_query	220613_HOR_10350_chr4H	95.989	723	20	6	354	1076	102293278	102292565	0	1166
HvCMF4_query	220829_HID357_chr4H	95.989	723	20	5	354	1076	104193374	104192661	0	1166
HvCMF4_query	220503_HOR_9043_chr4H	95.989	723	20	6	354	1076	102797983	102797270	0	1166
HvCMF4_query	211126_HOR_6220_chr4H	95.989	723	20	6	354	1076	103062511	103061798	0	1166
HvCMF4_query	220613_HOR_21599_chr4H	95.989	723	20	6	354	1076	102231307	102230594	0	1166
HvCMF4_query	220519_HOR_13942_chr4H	95.989	723	20	6	354	1076	102282232	102281519	0	1166
HvCMF4_query	211228_HOR_2779_chr4H	95.989	723	20	6	354	1076	102394595	102393882	0	1166
HvCMF4_query	211206_HOR_14273_chr4H	95.989	723	20	6	354	1076	102981069	102980356	0	1166
HvCMF4_query	220208_HOR_10892_chr4H	95.989	723	20	6	354	1076	101591409	101590696	0	1166
HvCMF4_query	211207_WBDC_237_chr4H	95.989	723	20	5	354	1076	103366726	103366013	0	1166
HvCMF4_query	211008_FT628_chr4H	95.989	723	20	5	354	1076	102821498	102820785	0	1166
HvCMF4_query	220812_WBDC_349_chr4H	95.989	723	20	5	354	1076	105258146	105257433	0	1166
HvCMF4_query	220812_WBDC_348_chr4H	95.989	723	20	6	354	1076	102986070	102985357	0	1166
HvCMF4_query	220825_HID055_chr4H	95.989	723	20	6	354	1076	103214908	103214195	0	1166
HvCMF4_query	211008_HOR_7172_chr2H	96.719	701	20	3	1575	2275	432330005	432329308	0	1164
HvCMF4_query	211008_WBDC_103_chr2H	96.719	701	20	3	1575	2275	435477284	435476587	0	1164
HvCMF4_query	220825_HID380_chr2H	96.719	701	20	3	1575	2275	429537402	429536705	0	1164
HvCMF4_query	220411_10TJ18_chr2H	96.719	701	20	3	1575	2275	434219811	434219114	0	1164
HvCMF4_query	220131_HOR_9972_chr2H	96.719	701	20	3	1575	2275	435047252	435046555	0	1164
HvCMF4_query	211008_WBDC_078_chr7H	96.581	702	20	4	1575	2275	303727788	303727090	0	1160
HvCMF4_query	211008_FT880_chr7H	96.581	702	20	4	1575	2275	303366123	303365425	0	1160
HvCMF4_query	220817_FT67_chr1H	96.576	701	22	2	1575	2275	296082667	296083365	0	1160
HvCMF4_query	221128_Maximus_chr6H	96.576	701	22	2	1575	2275	169079496	169080194	0	1160
HvCMF4_query	221128_Maximus_chr6H	96.576	701	22	2	1575	2275	205223436	205224134	0	1160
HvCMF4_query	220830_Bowman_chr6H	96.576	701	22	2	1575	2275	170062096	170062794	0	1160
HvCMF4_query	220830_Bowman_chr6H	96.576	701	22	2	1575	2275	206218768	206219466	0	1160
HvCMF4_query	220816_RGT_Planet_chr6H	96.576	701	22	2	1575	2275	166881532	166882230	0	1160
HvCMF4_query	220816_RGT_Planet_chr6H	96.576	701	22	2	1575	2275	203050613	203051311	0	1160
HvCMF4_query	220810_Igri_chr6H	96.576	701	22	2	1575	2275	169075403	169076101	0	1160
HvCMF4_query	220810_Igri_chr6H	96.576	701	22	2	1575	2275	205233697	205234395	0	1160
HvCMF4_query	220809_Hocket_chr6H	96.576	701	22	2	1575	2275	168739300	168739998	0	1160
HvCMF4_query	220809_Hocket_chr6H	96.576	701	22	2	1575	2275	204879260	204879958	0	1160
HvCMF4_query	220809_Foma_chr6H	96.576	701	22	2	1575	2275	164911353	164912051	0	1160
HvCMF4_query	220809_Foma_chr6H	96.576	701	22	2	1575	2275	201028477	201029175	0	1160
HvCMF4_query	220613_HOR_10350_chr6H	96.576	701	22	2	1575	2275	210779703	210780401	0	1160
HvCMF4_query	220503_HOR_9043_chr6H	96.576	701	22	2	1575	2275	171700190	171700888	0	1160
HvCMF4_query	220322_Bonus_chr6H	96.576	701	22	2	1575	2275	162183402	162184100	0	1160
HvCMF4_query	220322_Bonus_chr6H	96.576	701	22	2	1575	2275	198302539	198303237	0	1160
HvCMF4_query	220208_HOR_10892_chr6H	96.576	701	22	2	1575	2275	183602017	183602715	0	1160
HvCMF4_query	211228_HOR_2779_chr6H	96.576	701	22	2	1575	2275	177921513	177922211	0	1160
HvCMF4_query	211228_HOR_2779_chr6H	96.576	701	22	2	1575	2275	221164977	221165675	0	1160
HvCMF4_query	211008_HOR_2180_chr6H	96.576	701	22	2	1575	2275	166392683	166393381	0	1160
HvCMF4_query	211008_HOR_2180_chr6H	96.576	701	22	2	1575	2275	202229769	202230467	0	1160
HvCMF4_query	211008_HOR_13663_chr6H	96.576	701	22	2	1575	2275	166566702	166567400	0	1160
HvCMF4_query	211007_WBDC_133_chr6H	96.576	701	22	2	1575	2275	204010125	204010823	0	1160
HvCMF4_query	211007_HOR_12184_chr6H	96.576	701	22	2	1575	2275	168016729	168017427	0	1160
HvCMF4_query	211007_HOR_12184_chr6H	96.576	701	22	2	1575	2275	203878631	203879329	0	1160
HvCMF4_query	200416_MorexV3_chr6H	96.576	701	22	2	1575	2275	167967236	167967934	0	1160
HvCMF4_query	200416_MorexV3_chr6H	96.576	701	22	2	1575	2275	206249991	206250689	0	1160
HvCMF4_query	220825_HID380_chr6H	96.576	701	22	2	1575	2275	167101381	167102079	0	1160
HvCMF4_query	220825_HID380_chr6H	96.576	701	22	2	1575	2275	203160942	203161640	0	1160
HvCMF4_query	220816_Du_Li_Huang_ZDM01467_chr6H	96.576	701	22	2	1575	2275	167544678	167545376	0	1160
HvCMF4_query	220322_HOR_1702_chr6H	96.576	701	22	2	1575	2275	180889549	180890247	0	1160
HvCMF4_query	220322_HOR_1702_chr6H	96.576	701	22	2	1575	2275	223647390	223648088	0	1160
HvCMF4_query	211126_HOR_6220_chr6H	96.576	701	22	2	1575	2275	168481171	168481869	0	1160
HvCMF4_query	211126_HOR_6220_chr6H	96.576	701	22	2	1575	2275	206028105	206028803	0	1160
HvCMF4_query	211008_HOR_19184_chr6H	96.576	701	22	2	1575	2275	170312046	170312744	0	1160
HvCMF4_query	211008_HOR_19184_chr6H	96.576	701	22	2	1575	2275	212773633	212774331	0	1160
HvCMF4_query	220829_HID357_chr6H	96.576	701	22	2	1575	2275	216139018	216139716	0	1160
HvCMF4_query	220816_HOR_10096_chr6H	96.576	701	22	2	1575	2275	40134700	40135398	0	1160
HvCMF4_query	220816_HOR_10096_chr6H	96.576	701	22	2	1575	2275	168336707	168337405	0	1160
HvCMF4_query	220816_HOR_10096_chr6H	96.576	701	22	2	1575	2275	204516142	204516840	0	1160
HvCMF4_query	211008_HOR_7172_chr6H	96.576	701	22	2	1575	2275	176868964	176869662	0	1160
HvCMF4_query	220816_Akashinirki_chr6H	96.576	701	22	2	1575	2275	165021321	165022019	0	1160
HvCMF4_query	220809_Chikurin_Ibaraki_chr6H	96.576	701	22	2	1575	2275	176742198	176742896	0	1160
HvCMF4_query	220809_Chikurin_Ibaraki_chr6H	96.576	701	22	2	1575	2275	219454360	219455058	0	1160
HvCMF4_query	220809_Chiba_ZDM02064_chr6H	96.576	701	22	2	1575	2275	180199158	180199856	0	1160
HvCMF4_query	220809_Chiba_ZDM02064_chr6H	96.576	701	22	2	1575	2275	223028936	223029634	0	1160
HvCMF4_query	220613_OUN333_chr6H	96.576	701	22	2	1575	2275	168831833	168832531	0	1160
HvCMF4_query	211129_HOR_7385_chr6H	96.576	701	22	2	1575	2275	189027230	189027928	0	1160
HvCMF4_query	211008_WBDC_199_chr6H	96.576	701	22	2	1575	2275	207133349	207134047	0	1160
HvCMF4_query	211008_WBDC_103_chr6H	96.576	701	22	2	1575	2275	222933567	222934265	0	1160
HvCMF4_query	211007_HOR_12541_chr6H	96.576	701	22	2	1575	2275	215422550	215423248	0	1160
HvCMF4_query	220517_GoldenMelon_chr6H	96.576	701	22	2	1575	2275	164310909	164311607	0	1160
HvCMF4_query	220517_GoldenMelon_chr6H	96.576	701	22	2	1575	2275	200257365	200258063	0	1160
HvCMF4_query	211008_HOR_495_chr6H	96.576	701	22	2	1575	2275	170252486	170253184	0	1160
HvCMF4_query	211008_HOR_495_chr6H	96.576	701	22	2	1575	2275	206132165	206132863	0	1160
HvCMF4_query	220817_FT67_chr6H	96.576	701	22	2	1575	2275	212865235	212865933	0	1160
HvCMF4_query	220812_WBDC_349_chr6H	96.576	701	22	2	1575	2275	208311877	208312575	0	1160
HvCMF4_query	220812_WBDC_348_chr6H	96.576	701	22	2	1575	2275	225115370	225116068	0	1160
HvCMF4_query	220518_HOR_13821_chr2H	96.576	701	22	2	1575	2275	551049798	551049100	0	1160
HvCMF4_query	220322_HOR_1702_chr2H	96.576	701	22	2	1575	2275	553971569	553970871	0	1160
HvCMF4_query	211126_HOR_8117_chr2H	96.576	701	22	2	1575	2275	553365136	553364438	0	1160
HvCMF4_query	211008_WBDC_184_chr2H	96.576	701	22	2	1575	2275	556785583	556784885	0	1160
HvCMF4_query	220613_HOR_21599_chr2H	96.576	701	22	2	1575	2275	550953430	550952732	0	1160
HvCMF4_query	220503_HOR_8148_chr2H	96.576	701	22	2	1575	2275	551433982	551433284	0	1160
HvCMF4_query	211008_WBDC_199_chr2H	96.576	701	22	2	1575	2275	555085479	555084781	0	1160
HvCMF4_query	211008_WBDC_078_chr2H	96.576	701	22	2	1575	2275	550615127	550614429	0	1160
HvCMF4_query	220816_Du_Li_Huang_ZDM01467_chr2H	96.576	701	22	2	1575	2275	641056373	641057071	0	1160
HvCMF4_query	220816_Akashinirki_chr2H	96.576	701	22	2	1575	2275	556285526	556284828	0	1160
HvCMF4_query	220809_Chikurin_Ibaraki_chr2H	96.576	701	22	2	1575	2275	552885057	552884359	0	1160
HvCMF4_query	220809_Chiba_ZDM02064_chr2H	96.576	701	22	2	1575	2275	556979887	556979189	0	1160
HvCMF4_query	220613_OUN333_chr2H	96.576	701	22	2	1575	2275	552783708	552783010	0	1160
HvCMF4_query	220214_HOR_21595_chr2H	96.576	701	22	2	1575	2275	552859966	552859268	0	1160
HvCMF4_query	211227_HOR_3474_chr2H	96.576	701	22	2	1575	2275	596521242	596520544	0	1160
HvCMF4_query	211008_WBDC_207_chr2H	96.576	701	22	2	1575	2275	556856980	556856282	0	1160
HvCMF4_query	211008_HOR_7172_chr2H	96.576	701	22	2	1575	2275	596620874	596620176	0	1160
HvCMF4_query	211008_FT628_chr6H	96.576	701	22	2	1575	2275	217956454	217957152	0	1160
HvCMF4_query	220825_HID101_chr6H	96.576	701	22	2	1575	2275	37855941	37856639	0	1160
HvCMF4_query	220825_HID101_chr6H	96.576	701	23	1	240	940	200774964	200775663	0	1160
HvCMF4_query	220825_HID101_chr6H	96.576	701	22	2	1575	2275	200775658	200776356	0	1160
HvCMF4_query	211227_HOR_3474_chr6H	96.576	701	22	2	1575	2275	168284754	168285452	0	1160
HvCMF4_query	211227_HOR_3474_chr6H	96.576	701	22	2	1575	2275	211546677	211547375	0	1160
HvCMF4_query	211206_HOR_14273_chr6H	96.576	701	22	2	1575	2275	164431128	164431826	0	1160
HvCMF4_query	211206_HOR_14273_chr6H	96.576	701	22	2	1575	2275	207692410	207693108	0	1160
HvCMF4_query	220809_HOR_1168_chr6H	96.576	701	22	2	1575	2275	168654212	168654910	0	1160
HvCMF4_query	220809_HOR_1168_chr6H	96.576	701	22	2	1575	2275	211201903	211202601	0	1160
HvCMF4_query	220519_HOR_3365_chr6H	96.576	701	22	2	1575	2275	165389987	165390685	0	1160
HvCMF4_query	220411_HOR_3081_chr6H	96.576	701	22	2	1575	2275	162780651	162781349	0	1160
HvCMF4_query	220131_HOR_21256_chr6H	96.576	701	22	2	1575	2275	172774671	172775369	0	1160
HvCMF4_query	220131_HOR_21256_chr6H	96.576	701	22	2	1575	2275	208698045	208698743	0	1160
HvCMF4_query	220503_HOR_9043_chr7H	96.576	701	22	2	1575	2275	287724080	287724778	0	1160
HvCMF4_query	220411_HOR_3081_chr7H	96.576	701	22	2	1575	2275	283949747	283950445	0	1160
HvCMF4_query	220830_Bowman_chr7H	96.576	701	22	2	1575	2275	286437377	286438075	0	1160
HvCMF4_query	220816_HOR_10096_chr7H	96.576	701	22	2	1575	2275	288214535	288215233	0	1160
HvCMF4_query	220816_Akashinirki_chr7H	96.576	701	22	2	1575	2275	285404628	285405326	0	1160
HvCMF4_query	220812_WBDC_348_chr7H	96.576	701	22	2	1575	2275	288925705	288926403	0	1160
HvCMF4_query	220809_HOR_1168_chr7H	96.576	701	22	2	1575	2275	288674330	288675028	0	1160
HvCMF4_query	220809_Hocket_chr7H	96.576	701	22	2	1575	2275	285195894	285196592	0	1160
HvCMF4_query	220809_Foma_chr7H	96.576	701	22	2	1575	2275	289457021	289457719	0	1160
HvCMF4_query	220613_OUN333_chr7H	96.576	701	22	2	1575	2275	294004507	294005205	0	1160
HvCMF4_query	220519_HOR_3365_chr7H	96.576	701	22	2	1575	2275	284913671	284914369	0	1160
HvCMF4_query	220519_HOR_13942_chr7H	96.576	701	22	2	1575	2275	283918869	283919567	0	1160
HvCMF4_query	220208_HOR_10892_chr7H	96.576	701	22	2	1575	2275	286663504	286664202	0	1160
HvCMF4_query	211228_HOR_2779_chr7H	96.576	701	22	2	1575	2275	283242623	283243321	0	1160
HvCMF4_query	211227_HOR_3474_chr7H	96.576	701	22	2	1575	2275	285397963	285398661	0	1160
HvCMF4_query	211207_HOR_18321_chr7H	96.576	701	22	2	1575	2275	284547129	284547827	0	1160
HvCMF4_query	211206_HOR_14273_chr7H	96.576	701	22	2	1575	2275	288815314	288816012	0	1160
HvCMF4_query	211129_HOR_7385_chr7H	96.576	701	22	2	1575	2275	288678504	288679202	0	1160
HvCMF4_query	211008_HOR_7172_chr7H	96.576	701	22	2	1575	2275	283830493	283831191	0	1160
HvCMF4_query	211008_HOR_495_chr7H	96.576	701	22	2	1575	2275	284764121	284764819	0	1160
HvCMF4_query	211008_HOR_2180_chr7H	96.576	701	22	2	1575	2275	284986379	284987077	0	1160
HvCMF4_query	200416_MorexV3_chr7H	96.576	701	22	2	1575	2275	285119623	285120321	0	1160
HvCMF4_query	211007_FT286_chr7H	96.576	701	22	2	1575	2275	40219781	40219083	0	1160
HvCMF4_query	220613_HOR_10350_chr7H	96.576	701	22	2	1575	2275	286505029	286505727	0	1160
HvCMF4_query	211008_WBDC_199_chr7H	96.576	701	22	2	1575	2275	284419525	284420223	0	1160
HvCMF4_query	220411_10TJ18_chr2H	96.576	701	22	2	1575	2275	598463965	598463267	0	1160
HvCMF4_query	211008_WBDC_103_chr4H	95.851	723	21	6	354	1076	101638507	101637794	0	1160
HvCMF4_query	211008_WBDC_078_chr4H	95.851	723	21	5	354	1076	101530950	101530237	0	1160
HvCMF4_query	211008_WBDC_199_chr4H	95.851	723	21	6	354	1076	104170644	104169931	0	1160
HvCMF4_query	211007_FT286_chr4H	95.851	723	21	5	354	1076	103655857	103655144	0	1160
HvCMF4_query	220812_FT11_chr4H	95.851	723	21	5	354	1076	103808686	103807973	0	1160
HvCMF4_query	211008_FT880_chr4H	95.851	723	21	6	354	1076	100336299	100335586	0	1160
HvCMF4_query	211008_FT262_chr4H	95.851	723	19	7	354	1076	99984689	99983978	0	1158
HvCMF4_query	211008_WBDC_103_chr4H	96.434	701	23	2	1575	2275	267733873	267733175	0	1155
HvCMF4_query	211008_WBDC_199_chr4H	96.434	701	23	2	1575	2275	265694656	265695354	0	1155
HvCMF4_query	211007_FT286_chr4H	96.434	701	23	2	1575	2275	264452813	264453511	0	1155
HvCMF4_query	211007_WBDC_133_chr4H	96.434	701	23	2	1575	2275	260776661	260775963	0	1155
HvCMF4_query	220829_HID357_chr4H	96.434	701	23	2	1575	2275	265543466	265544164	0	1155
HvCMF4_query	220825_HID055_chr1H	96.434	701	23	2	1575	2275	290175946	290176644	0	1155
HvCMF4_query	211008_FT262_chr6H	96.434	701	23	2	1575	2275	205822478	205823176	0	1155
HvCMF4_query	220825_HID055_chr6H	96.434	701	23	2	1575	2275	176109369	176110067	0	1155
HvCMF4_query	220613_OUN333_chr6H	96.434	701	23	2	1575	2275	207292916	207293614	0	1155
HvCMF4_query	220131_HOR_9972_chr6H	96.434	701	23	2	1575	2275	210086443	210087141	0	1155
HvCMF4_query	220812_WBDC_348_chr2H	96.434	701	23	2	1575	2275	599905991	599905293	0	1155
HvCMF4_query	220812_HOR_13594_chr2H	96.434	701	23	2	1575	2275	593961708	593961010	0	1155
HvCMF4_query	220809_Hocket_chr2H	96.434	701	23	2	1575	2275	592628401	592627703	0	1155
HvCMF4_query	220613_HOR_10350_chr2H	96.434	701	23	2	1575	2275	593737557	593736859	0	1155
HvCMF4_query	220131_HOR_21256_chr2H	96.434	701	23	2	1575	2275	594468693	594467995	0	1155
HvCMF4_query	211126_HOR_6220_chr2H	96.434	701	23	2	1575	2275	598592928	598592230	0	1155
HvCMF4_query	220829_HID249_chr2H	96.434	701	23	2	1575	2275	598699796	598699098	0	1155
HvCMF4_query	220613_OUN333_chr2H	96.434	701	23	2	1575	2275	593806717	593806019	0	1155
HvCMF4_query	220503_HOR_9043_chr2H	96.434	701	23	2	1575	2275	602252100	602251402	0	1155
HvCMF4_query	211008_HOR_19184_chr2H	96.434	701	23	2	1575	2275	597801909	597801211	0	1155
HvCMF4_query	211008_FT262_chr2H	96.434	701	23	2	1575	2275	611312118	611311420	0	1155
HvCMF4_query	220518_HOR_13821_chr5H	96.434	701	23	2	1575	2275	488377846	488378544	0	1155
HvCMF4_query	211008_FT628_chr6H	96.434	701	23	2	1575	2275	37372143	37372841	0	1155
HvCMF4_query	211008_WBDC_184_chr6H	96.434	701	23	2	1575	2275	205429704	205430402	0	1155
HvCMF4_query	211207_HOR_18321_chr6H	96.434	701	23	2	1575	2275	208819300	208819998	0	1155
HvCMF4_query	211207_WBDC_237_chr1H	96.434	701	23	2	1575	2275	289510249	289510947	0	1155
HvCMF4_query	211008_FT144_chr1H	96.434	701	23	2	1575	2275	294229230	294229928	0	1155
HvCMF4_query	220825_HID055_chr7H	96.434	701	23	2	1575	2275	224404604	224403906	0	1155
HvCMF4_query	211008_WBDC_103_chr7H	96.434	701	23	2	1575	2275	225255342	225254644	0	1155
HvCMF4_query	220613_HOR_21599_chr7H	96.434	701	23	2	1575	2275	134104584	134105282	0	1155
HvCMF4_query	220613_HOR_21599_chr7H	96.434	701	23	2	1575	2275	331415359	331414661	0	1155
HvCMF4_query	220503_HOR_9043_chr7H	96.434	701	23	2	1575	2275	134468560	134469258	0	1155
HvCMF4_query	220411_HOR_3081_chr7H	96.434	701	23	2	1575	2275	42369563	42368865	0	1155
HvCMF4_query	220411_HOR_3081_chr7H	96.434	701	23	2	1575	2275	131404166	131404864	0	1155
HvCMF4_query	220214_HOR_21595_chr7H	96.434	701	23	2	1575	2275	132024790	132025488	0	1155
HvCMF4_query	220214_HOR_21595_chr7H	96.434	701	23	2	1575	2275	281383765	281384463	0	1155
HvCMF4_query	211221_HOR_14121_chr7H	96.434	701	23	2	1575	2275	135350156	135350854	0	1155
HvCMF4_query	211008_HOR_13663_chr7H	96.434	701	23	2	1575	2275	43634600	43633902	0	1155
HvCMF4_query	211008_HOR_13663_chr7H	96.434	701	23	2	1575	2275	286295190	286295888	0	1155
HvCMF4_query	221128_Maximus_chr7H	96.434	701	23	2	1575	2275	45929834	45929136	0	1155
HvCMF4_query	221128_Maximus_chr7H	96.434	701	23	2	1575	2275	136928870	136929568	0	1155
HvCMF4_query	221128_Maximus_chr7H	96.434	701	23	2	1575	2275	286593178	286593876	0	1155
HvCMF4_query	220825_HID380_chr7H	96.434	701	23	2	1575	2275	43286616	43285918	0	1155
HvCMF4_query	220825_HID380_chr7H	96.434	701	23	2	1575	2275	281473182	281473880	0	1155
HvCMF4_query	220817_FT67_chr7H	96.434	701	23	2	1575	2275	329385949	329385251	0	1155
HvCMF4_query	220816_RGT_Planet_chr7H	96.434	701	23	2	1575	2275	137449815	137450513	0	1155
HvCMF4_query	220816_RGT_Planet_chr7H	96.434	701	23	2	1575	2275	286757789	286758487	0	1155
HvCMF4_query	220816_Du_Li_Huang_ZDM01467_chr7H	96.434	701	23	2	1575	2275	285513110	285513808	0	1155
HvCMF4_query	220816_Akashinirki_chr7H	96.434	701	23	2	1575	2275	41745579	41744881	0	1155
HvCMF4_query	220812_WBDC_348_chr7H	96.434	701	23	2	1575	2275	217394786	217395484	0	1155
HvCMF4_query	220810_Igri_chr7H	96.434	701	23	2	1575	2275	136387767	136388465	0	1155
HvCMF4_query	220810_Igri_chr7H	96.434	701	23	2	1575	2275	285555383	285556081	0	1155
HvCMF4_query	220809_HOR_1168_chr7H	96.434	701	23	2	1575	2275	136639171	136639869	0	1155
HvCMF4_query	220809_Hocket_chr7H	96.434	701	23	2	1575	2275	133702220	133702918	0	1155
HvCMF4_query	220809_Foma_chr7H	96.434	701	23	2	1575	2275	46005300	46004602	0	1155
HvCMF4_query	220809_Foma_chr7H	96.434	701	23	2	1575	2275	136573534	136574232	0	1155
HvCMF4_query	220809_Chikurin_Ibaraki_chr7H	96.434	701	23	2	1575	2275	281192420	281193118	0	1155
HvCMF4_query	220613_HOR_4224_chr7H	96.434	701	23	2	1575	2275	283822545	283823243	0	1155
HvCMF4_query	220519_HOR_3365_chr7H	96.434	701	23	2	1575	2275	44434587	44433889	0	1155
HvCMF4_query	220519_HOR_13942_chr7H	96.434	701	23	2	1575	2275	132364915	132365613	0	1155
HvCMF4_query	220518_HOR_13821_chr7H	96.434	701	23	2	1575	2275	46172604	46171906	0	1155
HvCMF4_query	220518_HOR_13821_chr7H	96.434	701	23	2	1575	2275	284192113	284192811	0	1155
HvCMF4_query	220517_GoldenMelon_chr7H	96.434	701	23	2	1575	2275	134909146	134909844	0	1155
HvCMF4_query	220517_GoldenMelon_chr7H	96.434	701	23	2	1575	2275	285649014	285649712	0	1155
HvCMF4_query	220503_HOR_8148_chr7H	96.434	701	23	2	1575	2275	43942162	43941464	0	1155
HvCMF4_query	220503_HOR_8148_chr7H	96.434	701	23	2	1575	2275	280023386	280024084	0	1155
HvCMF4_query	220411_Aizu6_chr7H	96.434	701	23	2	1575	2275	286243599	286244297	0	1155
HvCMF4_query	220322_HOR_1702_chr7H	96.434	701	23	2	1575	2275	43156590	43155892	0	1155
HvCMF4_query	220322_HOR_1702_chr7H	96.434	701	23	2	1575	2275	280597367	280598065	0	1155
HvCMF4_query	220322_Bonus_chr7H	96.434	701	23	2	1575	2275	47467989	47467291	0	1155
HvCMF4_query	220322_Bonus_chr7H	96.434	701	23	2	1575	2275	137804044	137804742	0	1155
HvCMF4_query	220322_Bonus_chr7H	96.434	701	23	2	1575	2275	287304246	287304944	0	1155
HvCMF4_query	220214_Golden_Promise_chr7H	96.434	701	23	2	1575	2275	136877057	136877755	0	1155
HvCMF4_query	220214_Golden_Promise_chr7H	96.434	701	23	2	1575	2275	285997299	285997997	0	1155
HvCMF4_query	220208_HOR_10892_chr7H	96.434	701	23	2	1575	2275	44231213	44230515	0	1155
HvCMF4_query	220131_HOR_21256_chr7H	96.434	701	23	2	1575	2275	131879492	131880190	0	1155
HvCMF4_query	220131_HOR_21256_chr7H	96.434	701	23	2	1575	2275	281596616	281597314	0	1155
HvCMF4_query	211228_HOR_2779_chr7H	96.434	701	23	2	1575	2275	41978927	41978229	0	1155
HvCMF4_query	211222_HOR_21322_chr7H	96.434	701	23	2	1575	2275	42878398	42877700	0	1155
HvCMF4_query	211222_HOR_21322_chr7H	96.434	701	23	2	1575	2275	131661063	131661761	0	1155
HvCMF4_query	211222_HOR_21322_chr7H	96.434	701	23	2	1575	2275	280462196	280462894	0	1155
HvCMF4_query	211207_WBDC_237_chr7H	96.434	701	23	2	1575	2275	283213176	283213874	0	1155
HvCMF4_query	211207_HOR_18321_chr7H	96.434	701	23	2	1575	2275	43664103	43663405	0	1155
HvCMF4_query	211129_HOR_7385_chr7H	96.434	701	23	2	1575	2275	44814395	44813697	0	1155
HvCMF4_query	211129_HOR_7385_chr7H	96.434	701	23	2	1575	2275	135662275	135662973	0	1155
HvCMF4_query	211129_HOR_2830_chr7H	96.434	701	23	2	1575	2275	281754877	281755575	0	1155
HvCMF4_query	211126_HOR_8117_chr7H	96.434	701	23	2	1575	2275	43002902	43002204	0	1155
HvCMF4_query	211126_HOR_8117_chr7H	96.434	701	23	2	1575	2275	281735966	281736664	0	1155
HvCMF4_query	211124_Barke_chr7H	96.434	701	23	2	1575	2275	132658209	132658907	0	1155
HvCMF4_query	211124_Barke_chr7H	96.434	701	23	2	1575	2275	282524779	282525477	0	1155
HvCMF4_query	211008_WBDC_207_chr7H	96.434	701	23	2	1575	2275	324974144	324973446	0	1155
HvCMF4_query	211008_HOR_7172_chr7H	96.434	701	23	2	1575	2275	38337882	38337184	0	1155
HvCMF4_query	211008_HOR_495_chr7H	96.434	701	23	2	1575	2275	40857819	40857121	0	1155
HvCMF4_query	211008_HOR_495_chr7H	96.434	701	23	2	1575	2275	131865309	131866007	0	1155
HvCMF4_query	211008_HOR_2180_chr7H	96.434	701	23	2	1575	2275	44960559	44959861	0	1155
HvCMF4_query	211008_HOR_2180_chr7H	96.434	701	23	2	1575	2275	133658477	133659175	0	1155
HvCMF4_query	211008_HOR_19184_chr7H	96.434	701	23	2	1575	2275	330273851	330273153	0	1155
HvCMF4_query	211008_HOR_14061_chr7H	96.434	701	23	2	1575	2275	42148172	42147474	0	1155
HvCMF4_query	211008_HOR_14061_chr7H	96.434	701	23	2	1575	2275	282623647	282624345	0	1155
HvCMF4_query	211008_FT333_chr7H	96.434	701	23	2	1575	2275	222359370	222358672	0	1155
HvCMF4_query	211008_FT333_chr7H	96.434	701	23	2	1575	2275	328870987	328870289	0	1155
HvCMF4_query	211007_HOR_12541_chr7H	96.434	701	23	2	1575	2275	324726536	324725838	0	1155
HvCMF4_query	211007_HOR_12184_chr7H	96.434	701	23	2	1575	2275	42712747	42712049	0	1155
HvCMF4_query	211007_HOR_12184_chr7H	96.434	701	23	2	1575	2275	133752615	133753313	0	1155
HvCMF4_query	211007_HOR_12184_chr7H	96.434	701	23	2	1575	2275	283678833	283679531	0	1155
HvCMF4_query	200416_MorexV3_chr7H	96.434	701	23	2	1575	2275	44393751	44393053	0	1155
HvCMF4_query	200416_MorexV3_chr7H	96.434	701	23	2	1575	2275	132198711	132199409	0	1155
HvCMF4_query	220829_HID249_chr7H	96.434	701	23	2	1575	2275	326898045	326897347	0	1155
HvCMF4_query	220825_HID055_chr4H	96.434	701	23	2	1575	2275	534734908	534734210	0	1155
HvCMF4_query	220825_HID055_chr4H	96.434	701	23	2	1575	2275	576264288	576263590	0	1155
HvCMF4_query	220812_WBDC_349_chr7H	96.434	701	23	2	1575	2275	227725854	227725156	0	1155
HvCMF4_query	220503_HOR_7552_chr2H	96.434	701	23	2	1575	2275	599183346	599182648	0	1155
HvCMF4_query	211008_FT628_chr7H	96.434	701	23	2	1575	2275	282190298	282190996	0	1155
HvCMF4_query	211008_FT262_chr7H	96.434	701	23	2	1575	2275	41904172	41903474	0	1155
HvCMF4_query	211008_FT262_chr7H	96.434	701	23	2	1575	2275	327625427	327624729	0	1155
HvCMF4_query	211007_FT286_chr7H	96.434	701	23	2	1575	2275	327800126	327799428	0	1155
HvCMF4_query	220829_HID357_chr7H	96.434	701	23	2	1575	2275	329038675	329037977	0	1155
HvCMF4_query	220812_HOR_13594_chr7H	96.434	701	23	2	1575	2275	42960315	42959617	0	1155
HvCMF4_query	220812_HOR_13594_chr7H	96.434	701	23	2	1575	2275	133201955	133202653	0	1155
HvCMF4_query	220613_HOR_10350_chr7H	96.434	701	23	2	1575	2275	47144409	47143711	0	1155
HvCMF4_query	220613_HOR_10350_chr7H	96.434	701	23	2	1575	2275	136055655	136056353	0	1155
HvCMF4_query	220503_HOR_7552_chr7H	96.434	701	23	2	1575	2275	45123879	45123181	0	1155
HvCMF4_query	220411_10TJ18_chr7H	96.434	701	23	2	1575	2275	45595227	45594529	0	1155
HvCMF4_query	220131_HOR_9972_chr7H	96.434	701	23	2	1575	2275	41846244	41845546	0	1155
HvCMF4_query	211126_HOR_6220_chr7H	96.434	701	23	2	1575	2275	46529990	46529292	0	1155
HvCMF4_query	211126_HOR_6220_chr7H	96.434	701	23	2	1575	2275	137021966	137022664	0	1155
HvCMF4_query	211008_WBDC_078_chr7H	96.434	701	23	2	1575	2275	131497728	131498426	0	1155
HvCMF4_query	211008_WBDC_078_chr7H	96.434	701	23	2	1575	2275	326503494	326502796	0	1155
HvCMF4_query	211008_FT880_chr7H	96.434	701	23	2	1575	2275	326272947	326272249	0	1155
HvCMF4_query	220812_WBDC_349_chr1H	96.434	701	23	2	1575	2275	289493983	289494681	0	1155
HvCMF4_query	220613_HOR_4224_contig_979	96.434	701	23	2	1575	2275	59800	60498	0	1155
HvCMF4_query	220503_HOR_8148_contig_corrected_v1_1270	96.434	701	23	2	1575	2275	56453	57151	0	1155
HvCMF4_query	220503_HOR_8148_contig_corrected_v1_4696	96.434	701	23	2	1575	2275	11615	10917	0	1155
HvCMF4_query	220411_HOR_3081_chr5H	96.434	701	23	2	1575	2275	485830675	485831373	0	1155
HvCMF4_query	220411_Aizu6_contig_255	96.434	701	23	2	1575	2275	98643	99341	0	1155
HvCMF4_query	220208_HOR_10892_contig_corrected_v1_706	96.434	701	23	2	1575	2275	85761	85063	0	1155
HvCMF4_query	211228_HOR_2779_chr5H	96.434	701	23	2	1575	2275	481258431	481259129	0	1155
HvCMF4_query	211129_HOR_7385_chr5H	96.434	701	23	2	1575	2275	490941097	490941795	0	1155
HvCMF4_query	211008_WBDC_103_chr5H	96.434	701	23	2	1575	2275	489780721	489781419	0	1155
HvCMF4_query	220214_HOR_21595_chr4H	95.712	723	22	5	354	1076	101556155	101555442	0	1155
HvCMF4_query	220812_HOR_13594_chr7H	96.439	702	16	4	1575	2275	307755207	307754514	0	1149
HvCMF4_query	220503_HOR_7552_chr7H	96.439	702	16	4	1575	2275	313734191	313733498	0	1149
HvCMF4_query	220411_10TJ18_chr7H	96.439	702	16	4	1575	2275	314956342	314955649	0	1149
HvCMF4_query	220131_HOR_9972_chr7H	96.439	702	16	4	1575	2275	307347469	307346776	0	1149
HvCMF4_query	211126_HOR_6220_chr7H	96.439	702	16	4	1575	2275	313170299	313169606	0	1149
HvCMF4_query	211008_WBDC_207_chr4H	96.291	701	24	2	1575	2275	263519056	263519754	0	1149
HvCMF4_query	211008_FT262_chr4H	96.291	701	24	2	1575	2275	260874199	260874897	0	1149
HvCMF4_query	220825_HID101_chr4H	96.291	701	24	2	1575	2275	258718436	258717738	0	1149
HvCMF4_query	220214_HOR_21595_chr4H	96.291	701	24	2	1575	2275	263255504	263256202	0	1149
HvCMF4_query	220812_FT11_chr4H	96.291	701	24	2	1575	2275	264215845	264216543	0	1149
HvCMF4_query	220812_WBDC_349_chr4H	96.291	701	24	2	1575	2275	267331675	267332373	0	1149
HvCMF4_query	211008_HOR_13663_chr6H	96.291	701	24	2	1575	2275	205111167	205111865	0	1149
HvCMF4_query	211008_WBDC_207_chr6H	96.291	701	24	2	1575	2275	211032817	211033515	0	1149
HvCMF4_query	211007_FT286_chr6H	96.291	701	24	2	1575	2275	209473631	209474329	0	1149
HvCMF4_query	220812_WBDC_348_chr6H	96.291	701	24	2	240	940	226446544	226447242	0	1149
HvCMF4_query	220812_WBDC_348_chr2H	96.291	701	24	2	1575	2275	557756120	557755422	0	1149
HvCMF4_query	220816_RGT_Planet_chr2H	96.291	701	24	2	1575	2275	551298877	551298179	0	1149
HvCMF4_query	220816_HOR_10096_chr2H	96.291	701	24	2	1575	2275	554384384	554383686	0	1149
HvCMF4_query	220810_Igri_chr2H	96.291	701	24	2	1575	2275	553156802	553156104	0	1149
HvCMF4_query	220809_HOR_1168_chr2H	96.291	701	24	2	1575	2275	556087473	556086775	0	1149
HvCMF4_query	220809_Hocket_chr2H	96.291	701	24	2	1575	2275	552624245	552623547	0	1149
HvCMF4_query	220809_Foma_chr2H	96.291	701	24	2	1575	2275	552596498	552595800	0	1149
HvCMF4_query	220519_HOR_13942_chr2H	96.291	701	24	2	1575	2275	553558513	553557815	0	1149
HvCMF4_query	220517_GoldenMelon_chr2H	96.291	701	24	2	1575	2275	554462837	554462139	0	1149
HvCMF4_query	220322_Bonus_chr2H	96.291	701	24	2	1575	2275	551065490	551064792	0	1149
HvCMF4_query	220214_Golden_Promise_chr2H	96.291	701	24	2	1575	2275	552682064	552681366	0	1149
HvCMF4_query	220131_HOR_21256_chr2H	96.291	701	24	2	1575	2275	554376079	554375381	0	1149
HvCMF4_query	211222_HOR_21322_chr2H	96.291	701	24	2	1575	2275	549798182	549797484	0	1149
HvCMF4_query	211008_HOR_14061_chr2H	96.291	701	24	2	1575	2275	554703239	554702541	0	1149
HvCMF4_query	211007_HOR_12184_chr2H	96.291	701	24	2	1575	2275	556366012	556365314	0	1149
HvCMF4_query	220829_HID357_chr2H	96.291	701	24	2	1575	2275	553761468	553760770	0	1149
HvCMF4_query	220812_WBDC_349_chr2H	96.291	701	24	2	1575	2275	557749208	557748510	0	1149
HvCMF4_query	211008_FT628_chr2H	96.291	701	24	2	1575	2275	556184587	556183889	0	1149
HvCMF4_query	221128_Maximus_chr2H	96.291	701	24	2	1575	2275	553518511	553517813	0	1149
HvCMF4_query	220816_Du_Li_Huang_ZDM01467_chr2H	96.291	701	24	2	1575	2275	595970633	595969935	0	1149
HvCMF4_query	211207_WBDC_237_chr2H	96.291	701	24	2	1575	2275	549867518	549866820	0	1149
HvCMF4_query	211007_WBDC_133_chr2H	96.291	701	24	2	1575	2275	555105645	555104947	0	1149
HvCMF4_query	211008_FT880_chr2H	96.291	701	24	2	1575	2275	563739035	563738337	0	1149
HvCMF4_query	220817_FT67_chr2H	96.291	701	24	2	1575	2275	562755749	562755051	0	1149
HvCMF4_query	211007_HOR_12541_chr2H	96.291	701	24	2	1575	2275	555435615	555434917	0	1149
HvCMF4_query	220411_HOR_3081_chr6H	96.291	701	24	2	1575	2275	201283446	201284144	0	1149
HvCMF4_query	220825_HID055_chr7H	96.291	701	24	2	1575	2275	44454976	44454278	0	1149
HvCMF4_query	220825_HID055_chr7H	96.291	701	24	2	1575	2275	329298466	329299164	0	1149
HvCMF4_query	220812_FT11_chr7H	96.291	701	24	2	1575	2275	136016526	136017224	0	1149
HvCMF4_query	211008_WBDC_103_chr7H	96.291	701	24	2	1575	2275	43041334	43040636	0	1149
HvCMF4_query	220613_HOR_21599_chr7H	96.291	701	24	2	1575	2275	222962625	222961927	0	1149
HvCMF4_query	220503_HOR_9043_chr7H	96.291	701	24	2	1575	2275	327678055	327678753	0	1149
HvCMF4_query	220411_HOR_3081_chr7H	96.291	701	24	2	1575	2275	323915652	323916350	0	1149
HvCMF4_query	211221_HOR_14121_chr7H	96.291	701	24	2	1575	2275	224140802	224140104	0	1149
HvCMF4_query	220830_Bowman_chr7H	96.291	701	24	2	1575	2275	326189668	326190366	0	1149
HvCMF4_query	220817_FT67_chr7H	96.291	701	24	2	1575	2275	286879701	286880399	0	1149
HvCMF4_query	220816_HOR_10096_chr7H	96.291	701	24	2	1575	2275	224358180	224357482	0	1149
HvCMF4_query	220816_HOR_10096_chr7H	96.291	701	24	2	1575	2275	328093990	328094688	0	1149
HvCMF4_query	220816_Du_Li_Huang_ZDM01467_chr7H	96.291	701	24	2	1575	2275	42531546	42530848	0	1149
HvCMF4_query	220816_Akashinirki_chr7H	96.291	701	24	2	1575	2275	221660363	221659665	0	1149
HvCMF4_query	220816_Akashinirki_chr7H	96.291	701	24	2	1575	2275	325338731	325339429	0	1149
HvCMF4_query	220812_WBDC_348_chr7H	96.291	701	24	2	1575	2275	331946050	331945352	0	1149
HvCMF4_query	220809_HOR_1168_chr7H	96.291	701	24	2	1575	2275	225325783	225325085	0	1149
HvCMF4_query	220809_HOR_1168_chr7H	96.291	701	24	2	1575	2275	328582557	328583255	0	1149
HvCMF4_query	220809_Hocket_chr7H	96.291	701	24	2	1575	2275	325183915	325184613	0	1149
HvCMF4_query	220809_Foma_chr7H	96.291	701	24	2	1575	2275	225868481	225867783	0	1149
HvCMF4_query	220809_Foma_chr7H	96.291	701	24	2	1575	2275	329455809	329456507	0	1149
HvCMF4_query	220809_Chiba_ZDM02064_chr7H	96.291	701	24	2	1575	2275	281892537	281893235	0	1149
HvCMF4_query	220613_OUN333_chr7H	96.291	701	24	2	1575	2275	230213476	230212778	0	1149
HvCMF4_query	220613_OUN333_chr7H	96.291	701	24	2	1575	2275	333932628	333933326	0	1149
HvCMF4_query	220519_HOR_3365_chr7H	96.291	701	24	2	1575	2275	135042526	135043224	0	1149
HvCMF4_query	220519_HOR_3365_chr7H	96.291	701	24	2	1575	2275	324743136	324743834	0	1149
HvCMF4_query	220519_HOR_13942_chr7H	96.291	701	24	2	1575	2275	323812929	323813627	0	1149
HvCMF4_query	220208_HOR_10892_chr7H	96.291	701	24	2	1575	2275	134164057	134164755	0	1149
HvCMF4_query	220208_HOR_10892_chr7H	96.291	701	24	2	1575	2275	223090208	223089510	0	1149
HvCMF4_query	220208_HOR_10892_chr7H	96.291	701	24	2	1575	2275	326566584	326567282	0	1149
HvCMF4_query	211228_HOR_2779_chr7H	96.291	701	24	2	1575	2275	219711143	219710445	0	1149
HvCMF4_query	211228_HOR_2779_chr7H	96.291	701	24	2	1575	2275	323149372	323150070	0	1149
HvCMF4_query	211227_HOR_3474_chr7H	96.291	701	24	2	1575	2275	132826539	132827237	0	1149
HvCMF4_query	211227_HOR_3474_chr7H	96.291	701	24	2	1575	2275	221654121	221653423	0	1149
HvCMF4_query	211227_HOR_3474_chr7H	96.291	701	24	2	1575	2275	325432720	325433418	0	1149
HvCMF4_query	211206_HOR_14273_chr7H	96.291	701	24	2	1575	2275	136023857	136024555	0	1149
HvCMF4_query	211206_HOR_14273_chr7H	96.291	701	24	2	1575	2275	225050979	225050281	0	1149
HvCMF4_query	211206_HOR_14273_chr7H	96.291	701	24	2	1575	2275	328767695	328768393	0	1149
HvCMF4_query	211129_HOR_7385_chr7H	96.291	701	24	2	1575	2275	225173021	225172323	0	1149
HvCMF4_query	211129_HOR_7385_chr7H	96.291	701	24	2	1575	2275	328391708	328392406	0	1149
HvCMF4_query	211008_HOR_7172_chr7H	96.291	701	24	2	1575	2275	219884409	219883711	0	1149
HvCMF4_query	211008_HOR_7172_chr7H	96.291	701	24	2	1575	2275	323796915	323797613	0	1149
HvCMF4_query	211008_HOR_495_chr7H	96.291	701	24	2	1575	2275	220878382	220877684	0	1149
HvCMF4_query	211008_HOR_495_chr7H	96.291	701	24	2	1575	2275	325036519	325037217	0	1149
HvCMF4_query	211008_HOR_2180_chr7H	96.291	701	24	2	1575	2275	325243161	325243859	0	1149
HvCMF4_query	211008_HOR_14061_chr7H	96.291	701	24	2	1575	2275	133129473	133130171	0	1149
HvCMF4_query	211008_FT333_chr7H	96.291	701	24	2	1575	2275	43558357	43557659	0	1149
HvCMF4_query	211007_WBDC_133_chr7H	96.291	701	24	2	1575	2275	325567329	325566631	0	1149
HvCMF4_query	211007_HOR_12541_chr7H	96.291	701	24	2	1575	2275	218822070	218821372	0	1149
HvCMF4_query	200416_MorexV3_chr7H	96.291	701	24	2	1575	2275	221150413	221149715	0	1149
HvCMF4_query	200416_MorexV3_chr7H	96.291	701	24	2	1575	2275	325443859	325444557	0	1149
HvCMF4_query	220829_HID249_chr7H	96.291	701	24	2	1575	2275	40350110	40349412	0	1149
HvCMF4_query	220825_HID101_chr7H	96.291	701	24	2	1575	2275	326588705	326588007	0	1149
HvCMF4_query	220825_HID055_chr4H	96.291	701	24	2	1575	2275	266036630	266037328	0	1149
HvCMF4_query	220812_WBDC_349_chr7H	96.291	701	24	2	1575	2275	290885424	290886122	0	1149
HvCMF4_query	211008_WBDC_184_chr7H	96.291	701	24	2	1575	2275	290508626	290509324	0	1149
HvCMF4_query	211008_WBDC_184_chr7H	96.291	701	24	2	1575	2275	333691842	333691144	0	1149
HvCMF4_query	211008_FT628_chr7H	96.291	701	24	2	1575	2275	39476785	39476087	0	1149
HvCMF4_query	220829_HID357_chr7H	96.291	701	24	2	1575	2275	43956340	43955642	0	1149
HvCMF4_query	220812_HOR_13594_chr7H	96.291	701	24	2	1575	2275	222022294	222021596	0	1149
HvCMF4_query	220503_HOR_7552_chr7H	96.291	701	24	2	1575	2275	227481248	227480550	0	1149
HvCMF4_query	220411_10TJ18_chr7H	96.291	701	24	2	1575	2275	228080380	228079682	0	1149
HvCMF4_query	220131_HOR_9972_chr7H	96.291	701	24	2	1575	2275	221107949	221107251	0	1149
HvCMF4_query	211126_HOR_6220_chr7H	96.291	701	24	2	1575	2275	226297533	226296835	0	1149
HvCMF4_query	211008_WBDC_199_chr7H	96.291	701	24	2	1575	2275	43684923	43684225	0	1149
HvCMF4_query	211008_WBDC_199_chr7H	96.291	701	24	2	1575	2275	324895529	324896227	0	1149
HvCMF4_query	211008_FT144_chr7H	96.291	701	24	2	1575	2275	332440233	332439535	0	1149
HvCMF4_query	220825_HID380_chr2H	96.291	701	24	2	1575	2275	595972470	595971772	0	1149
HvCMF4_query	211008_FT144_chr4H	96.291	701	23	3	1575	2275	340528943	340528246	0	1147
HvCMF4_query	211008_FT880_chr7H	96.532	692	24	0	1584	2275	38128473	38127782	0	1146
HvCMF4_query	211008_WBDC_078_chr4H	96.148	701	25	2	1575	2275	261658575	261659273	0	1144
HvCMF4_query	211008_FT333_chr4H	96.148	701	25	2	1575	2275	259546191	259546889	0	1144
HvCMF4_query	220817_FT67_chr4H	96.148	701	25	2	1575	2275	262717572	262718270	0	1144
HvCMF4_query	211007_HOR_12541_chr4H	96.148	701	25	2	1575	2275	263344481	263345179	0	1144
HvCMF4_query	211008_FT880_chr4H	96.148	701	25	2	1575	2275	261360119	261360817	0	1144
HvCMF4_query	220812_FT11_chr6H	96.148	701	25	2	1575	2275	226796900	226797598	0	1144
HvCMF4_query	211008_WBDC_103_chr6H	96.148	701	25	2	240	940	224258815	224259513	0	1144
HvCMF4_query	211228_HOR_2779_chr2H	96.148	701	25	2	1575	2275	556102972	556102274	0	1144
HvCMF4_query	220812_HOR_13594_chr2H	96.148	701	25	2	1575	2275	551908911	551908213	0	1144
HvCMF4_query	220613_HOR_10350_chr2H	96.148	701	25	2	1575	2275	553995241	553994543	0	1144
HvCMF4_query	220519_HOR_3365_chr2H	96.148	701	25	2	1575	2275	554907210	554906512	0	1144
HvCMF4_query	211129_HOR_7385_chr2H	96.148	701	25	2	1575	2275	557171025	557170327	0	1144
HvCMF4_query	211129_HOR_2830_chr2H	96.148	701	25	2	1575	2275	94661469	94662167	0	1144
HvCMF4_query	211008_WBDC_184_chr2H	96.148	701	25	2	1575	2275	596751531	596750833	0	1144
HvCMF4_query	211008_HOR_2180_chr2H	96.148	701	25	2	1575	2275	552837093	552836395	0	1144
HvCMF4_query	220503_HOR_9043_chr2H	96.148	701	25	2	1575	2275	560599912	560599214	0	1144
HvCMF4_query	211227_HOR_3474_chr2H	96.148	701	25	2	1575	2275	554218782	554218084	0	1144
HvCMF4_query	211008_HOR_19184_chr2H	96.148	701	25	2	1575	2275	556471910	556471212	0	1144
HvCMF4_query	200416_MorexV3_chr2H	96.148	701	25	2	1575	2275	559049858	559049160	0	1144
HvCMF4_query	211008_FT333_chr2H	96.148	701	25	2	1575	2275	550230445	550229747	0	1144
HvCMF4_query	211008_FT262_chr2H	96.148	701	25	2	1575	2275	571203130	571202432	0	1144
HvCMF4_query	211008_WBDC_184_chr1H	96.148	701	25	2	1575	2275	295835368	295836066	0	1144
HvCMF4_query	211008_WBDC_184_chr6H	96.148	701	25	2	240	940	206762493	206763191	0	1144
HvCMF4_query	220825_HID055_chr7H	96.148	701	25	2	1575	2275	134591420	134592118	0	1144
HvCMF4_query	220613_HOR_21599_chr7H	96.148	701	25	2	1575	2275	45026307	45025609	0	1144
HvCMF4_query	220503_HOR_9043_chr7H	96.148	701	25	2	1575	2275	44740055	44739357	0	1144
HvCMF4_query	220503_HOR_9043_chr7H	96.148	701	25	2	1575	2275	223877166	223876468	0	1144
HvCMF4_query	220411_HOR_3081_chr7H	96.148	701	25	2	1575	2275	220107854	220107156	0	1144
HvCMF4_query	220214_HOR_21595_chr7H	96.148	701	25	2	1575	2275	40296348	40295650	0	1144
HvCMF4_query	220214_HOR_21595_chr7H	96.148	701	25	2	1575	2275	324352506	324351808	0	1144
HvCMF4_query	211221_HOR_14121_chr7H	96.148	701	25	2	1575	2275	46112235	46111537	0	1144
HvCMF4_query	211221_HOR_14121_chr7H	96.148	701	25	2	1575	2275	329940976	329940278	0	1144
HvCMF4_query	211008_HOR_13663_chr7H	96.148	701	25	2	1575	2275	329793201	329792503	0	1144
HvCMF4_query	221128_Maximus_chr7H	96.148	701	25	2	1575	2275	329365896	329365198	0	1144
HvCMF4_query	220825_HID380_chr7H	96.148	701	25	2	1575	2275	324133443	324132745	0	1144
HvCMF4_query	220816_RGT_Planet_chr7H	96.148	701	25	2	1575	2275	46928537	46927839	0	1144
HvCMF4_query	220816_RGT_Planet_chr7H	96.148	701	25	2	1575	2275	329311336	329310638	0	1144
HvCMF4_query	220816_HOR_10096_chr7H	96.148	701	25	2	1575	2275	43342705	43342007	0	1144
HvCMF4_query	220816_Du_Li_Huang_ZDM01467_chr7H	96.148	701	25	2	1575	2275	328503108	328502410	0	1144
HvCMF4_query	220810_Igri_chr7H	96.148	701	25	2	1575	2275	47322761	47322063	0	1144
HvCMF4_query	220809_HOR_1168_chr7H	96.148	701	25	2	1575	2275	46356693	46355995	0	1144
HvCMF4_query	220809_Chikurin_Ibaraki_chr7H	96.148	701	25	2	1575	2275	38602099	38601401	0	1144
HvCMF4_query	220809_Chikurin_Ibaraki_chr7H	96.148	701	25	2	1575	2275	324514830	324514132	0	1144
HvCMF4_query	220809_Chiba_ZDM02064_chr7H	96.148	701	25	2	1575	2275	40373636	40372938	0	1144
HvCMF4_query	220809_Chiba_ZDM02064_chr7H	96.148	701	25	2	1575	2275	324639212	324638514	0	1144
HvCMF4_query	220613_OUN333_chr7H	96.148	701	25	2	1575	2275	50830455	50829757	0	1144
HvCMF4_query	220613_HOR_4224_chr7H	96.148	701	25	2	1575	2275	42012718	42012020	0	1144
HvCMF4_query	220613_HOR_4224_chr7H	96.148	701	25	2	1575	2275	327212886	327212188	0	1144
HvCMF4_query	220519_HOR_13942_chr7H	96.148	701	25	2	1575	2275	43934311	43933613	0	1144
HvCMF4_query	220518_HOR_13821_chr7H	96.148	701	25	2	1575	2275	327015094	327014396	0	1144
HvCMF4_query	220517_GoldenMelon_chr7H	96.148	701	25	2	1575	2275	44200620	44199922	0	1144
HvCMF4_query	220517_GoldenMelon_chr7H	96.148	701	25	2	1575	2275	329046655	329045957	0	1144
HvCMF4_query	220503_HOR_8148_chr7H	96.148	701	25	2	1575	2275	322653274	322652576	0	1144
HvCMF4_query	220411_Aizu6_chr7H	96.148	701	25	2	1575	2275	44053586	44052888	0	1144
HvCMF4_query	220411_Aizu6_chr7H	96.148	701	25	2	1575	2275	329677123	329676425	0	1144
HvCMF4_query	220322_HOR_1702_chr7H	96.148	701	25	2	1575	2275	324111915	324111217	0	1144
HvCMF4_query	220214_Golden_Promise_chr7H	96.148	701	25	2	1575	2275	46065536	46064838	0	1144
HvCMF4_query	220131_HOR_21256_chr7H	96.148	701	25	2	1575	2275	41488087	41487389	0	1144
HvCMF4_query	220131_HOR_21256_chr7H	96.148	701	25	2	1575	2275	324443059	324442361	0	1144
HvCMF4_query	211222_HOR_21322_chr7H	96.148	701	25	2	1575	2275	323237078	323236380	0	1144
HvCMF4_query	211207_WBDC_237_chr7H	96.148	701	25	2	1575	2275	326104551	326103853	0	1144
HvCMF4_query	211207_HOR_18321_chr7H	96.148	701	25	2	1575	2275	328331091	328330393	0	1144
HvCMF4_query	211129_HOR_2830_chr7H	96.148	701	25	2	1575	2275	44743356	44742658	0	1144
HvCMF4_query	211129_HOR_2830_chr7H	96.148	701	25	2	1575	2275	324526227	324525529	0	1144
HvCMF4_query	211126_HOR_8117_chr7H	96.148	701	25	2	1575	2275	327864946	327865644	0	1144
HvCMF4_query	211124_Barke_chr7H	96.148	701	25	2	1575	2275	41732466	41731768	0	1144
HvCMF4_query	211124_Barke_chr7H	96.148	701	25	2	1575	2275	325963023	325962325	0	1144
HvCMF4_query	211008_HOR_19184_chr7H	96.148	701	25	2	1575	2275	45990812	45990114	0	1144
HvCMF4_query	211008_HOR_14061_chr7H	96.148	701	25	2	1575	2275	326038217	326037519	0	1144
HvCMF4_query	211007_WBDC_133_chr7H	96.148	701	25	2	1575	2275	41279338	41278640	0	1144
HvCMF4_query	211007_HOR_12541_chr7H	96.148	701	25	2	1575	2275	129652631	129653329	0	1144
HvCMF4_query	211007_HOR_12184_chr7H	96.148	701	25	2	1575	2275	327175309	327174611	0	1144
HvCMF4_query	220825_HID101_chr7H	96.148	701	25	2	1575	2275	42963097	42962399	0	1144
HvCMF4_query	220812_WBDC_349_chr7H	96.148	701	25	2	1575	2275	334210157	334209459	0	1144
HvCMF4_query	211008_WBDC_184_chr7H	96.148	701	25	2	1575	2275	45336689	45335991	0	1144
HvCMF4_query	220812_HOR_13594_chr7H	96.148	701	25	2	1575	2275	328056375	328055677	0	1144
HvCMF4_query	220503_HOR_7552_chr7H	96.148	701	25	2	1575	2275	334099630	334098932	0	1144
HvCMF4_query	220411_10TJ18_chr7H	96.148	701	25	2	1575	2275	335319524	335318826	0	1144
HvCMF4_query	211126_HOR_6220_chr7H	96.148	701	25	2	1575	2275	333579058	333578360	0	1144
HvCMF4_query	211008_FT144_chr7H	96.148	701	25	2	1575	2275	44448403	44447705	0	1144
HvCMF4_query	211008_FT144_chr7H	96.148	701	25	2	1575	2275	223972268	223971570	0	1144
HvCMF4_query	220411_10TJ18_chr2H	96.148	701	25	2	1575	2275	558458669	558457971	0	1144
HvCMF4_query	211007_WBDC_133_contig_corrected_v1_940	96.148	701	25	2	1575	2275	87527	88225	0	1144
HvCMF4_query	220812_FT11_chr6H	96.291	701	16	2	240	940	224740218	224739528	0	1142
HvCMF4_query	211008_FT333_chr6H	96.291	701	16	2	240	940	208962921	208962231	0	1142
HvCMF4_query	211008_WBDC_207_chr6H	96.291	701	16	2	240	940	208990780	208990090	0	1142
HvCMF4_query	211008_WBDC_199_chr6H	96.291	701	16	2	240	940	205079850	205079160	0	1142
HvCMF4_query	211007_FT286_chr6H	96.291	701	16	2	240	940	207414510	207413820	0	1142
HvCMF4_query	211008_WBDC_103_chr4H	96.148	701	24	3	1575	2275	342875004	342874307	0	1142
HvCMF4_query	211008_FT262_chr4H	96.148	701	24	3	1575	2275	333827801	333827104	0	1142
HvCMF4_query	211007_FT286_chr4H	96.148	701	24	3	1575	2275	341595256	341594559	0	1142
HvCMF4_query	220812_FT11_chr4H	96.148	701	24	3	1575	2275	339459655	339458958	0	1142
HvCMF4_query	220825_HID055_chr2H	96.148	701	24	3	1575	2275	354403098	354403795	0	1142
HvCMF4_query	220812_WBDC_348_chr4H	96.148	701	24	3	1575	2275	335722839	335722142	0	1142
HvCMF4_query	211008_FT144_chr7H	96.154	702	18	4	1575	2275	311436706	311436013	0	1138
HvCMF4_query	220809_Hocket_chr4H	96.006	701	26	2	1575	2275	261509158	261509856	0	1138
HvCMF4_query	220809_Foma_chr4H	96.006	701	26	2	1575	2275	262150178	262150876	0	1138
HvCMF4_query	220322_Bonus_chr4H	96.006	701	26	2	1575	2275	261459784	261460482	0	1138
HvCMF4_query	211008_HOR_2180_chr4H	96.006	701	26	2	1575	2275	262197781	262198479	0	1138
HvCMF4_query	200416_MorexV3_chr4H	96.006	701	26	2	1575	2275	261980175	261980873	0	1138
HvCMF4_query	220810_Igri_chr4H	96.006	701	26	2	1575	2275	261420358	261421056	0	1138
HvCMF4_query	220809_HOR_1168_chr4H	96.006	701	26	2	1575	2275	263752730	263753428	0	1138
HvCMF4_query	220518_HOR_13821_chr4H	96.006	701	26	2	1575	2275	261620753	261621451	0	1138
HvCMF4_query	220517_GoldenMelon_chr4H	96.006	701	26	2	1575	2275	261122704	261123402	0	1138
HvCMF4_query	220411_HOR_3081_chr4H	96.006	701	26	2	1575	2275	261908198	261908896	0	1138
HvCMF4_query	211126_HOR_8117_chr4H	96.006	701	26	2	1575	2275	262552620	262553318	0	1138
HvCMF4_query	211008_HOR_495_chr4H	96.006	701	26	2	1575	2275	261263076	261263774	0	1138
HvCMF4_query	220830_Bowman_chr4H	96.006	701	26	2	1575	2275	261075305	261076003	0	1138
HvCMF4_query	220503_HOR_8148_chr4H	96.006	701	26	2	1575	2275	261595053	261595751	0	1138
HvCMF4_query	220214_Golden_Promise_chr4H	96.006	701	26	2	1575	2275	260356454	260357152	0	1138
HvCMF4_query	211124_Barke_chr4H	96.006	701	26	2	1575	2275	259309621	259310319	0	1138
HvCMF4_query	211008_HOR_14061_chr4H	96.006	701	26	2	1575	2275	261961564	261962262	0	1138
HvCMF4_query	211007_HOR_12184_chr4H	96.006	701	26	2	1575	2275	259871047	259871745	0	1138
HvCMF4_query	220816_HOR_10096_chr4H	96.006	701	26	2	1575	2275	263254799	263255497	0	1138
HvCMF4_query	220322_HOR_1702_chr4H	96.006	701	26	2	1575	2275	262364915	262365613	0	1138
HvCMF4_query	220131_HOR_9972_chr4H	96.006	701	26	2	1575	2275	263024327	263025025	0	1138
HvCMF4_query	211207_HOR_18321_chr4H	96.006	701	26	2	1575	2275	261787950	261788648	0	1138
HvCMF4_query	220613_OUN333_chr4H	96.006	701	26	2	1575	2275	262145827	262146525	0	1138
HvCMF4_query	220613_HOR_4224_chr4H	96.006	701	26	2	1575	2275	262250384	262251082	0	1138
HvCMF4_query	220411_Aizu6_chr4H	96.006	701	26	2	1575	2275	264463690	264464388	0	1138
HvCMF4_query	211008_HOR_19184_chr4H	96.006	701	26	2	1575	2275	260702223	260702921	0	1138
HvCMF4_query	211008_HOR_13663_chr4H	96.006	701	26	2	1575	2275	262887156	262887854	0	1138
HvCMF4_query	220829_HID249_chr4H	96.006	701	26	2	1575	2275	259798827	259799525	0	1138
HvCMF4_query	220816_RGT_Planet_chr4H	96.006	701	26	2	1575	2275	259636697	259637395	0	1138
HvCMF4_query	220812_HOR_13594_chr4H	96.006	701	26	2	1575	2275	262123247	262123945	0	1138
HvCMF4_query	211222_HOR_21322_chr4H	96.006	701	26	2	1575	2275	261005131	261005829	0	1138
HvCMF4_query	211221_HOR_14121_chr4H	96.006	701	26	2	1575	2275	261320531	261321229	0	1138
HvCMF4_query	211129_HOR_2830_chr4H	96.006	701	26	2	1575	2275	263541583	263542281	0	1138
HvCMF4_query	220613_HOR_10350_chr4H	96.006	701	26	2	1575	2275	262257114	262257812	0	1138
HvCMF4_query	211008_WBDC_184_chr4H	96.006	701	26	2	1575	2275	264890457	264891155	0	1138
HvCMF4_query	220503_HOR_9043_chr4H	96.006	701	26	2	1575	2275	262837801	262838499	0	1138
HvCMF4_query	211126_HOR_6220_chr4H	96.006	701	26	2	1575	2275	264130169	264130867	0	1138
HvCMF4_query	220825_HID380_chr4H	96.006	701	26	2	1575	2275	259926950	259927648	0	1138
HvCMF4_query	220613_HOR_21599_chr4H	96.006	701	26	2	1575	2275	262276856	262277554	0	1138
HvCMF4_query	220519_HOR_13942_chr4H	96.006	701	26	2	1575	2275	262225190	262225888	0	1138
HvCMF4_query	211129_HOR_7385_chr4H	96.006	701	26	2	1575	2275	264540258	264540956	0	1138
HvCMF4_query	211008_HOR_7172_chr4H	96.006	701	26	2	1575	2275	260556046	260556744	0	1138
HvCMF4_query	211228_HOR_2779_chr4H	96.006	701	26	2	1575	2275	269699593	269698895	0	1138
HvCMF4_query	211206_HOR_14273_chr4H	96.006	701	26	2	1575	2275	263125133	263125831	0	1138
HvCMF4_query	211008_FT144_chr4H	96.006	701	26	2	1575	2275	264567633	264568331	0	1138
HvCMF4_query	220816_Du_Li_Huang_ZDM01467_chr4H	96.006	701	26	2	1575	2275	263312536	263313234	0	1138
HvCMF4_query	220816_Akashinirki_chr4H	96.006	701	26	2	1575	2275	262295191	262295889	0	1138
HvCMF4_query	220519_HOR_3365_chr4H	96.006	701	26	2	1575	2275	262628198	262628896	0	1138
HvCMF4_query	220503_HOR_7552_chr4H	96.006	701	26	2	1575	2275	263140233	263140931	0	1138
HvCMF4_query	220208_HOR_10892_chr4H	96.006	701	26	2	1575	2275	261659361	261660059	0	1138
HvCMF4_query	211207_WBDC_237_chr4H	96.006	701	26	2	1575	2275	264891594	264892292	0	1138
HvCMF4_query	220411_10TJ18_chr4H	96.006	701	26	2	1575	2275	260940173	260940871	0	1138
HvCMF4_query	211008_FT628_chr4H	96.006	701	26	2	1575	2275	264168589	264169287	0	1138
HvCMF4_query	211008_FT262_chr6H	96.006	701	26	2	240	940	207170666	207171364	0	1138
HvCMF4_query	220812_FT11_chr6H	96.006	701	26	2	240	940	228118150	228118848	0	1138
HvCMF4_query	211008_WBDC_207_chr6H	96.006	701	26	2	240	940	212354257	212354955	0	1138
HvCMF4_query	211007_FT286_chr6H	96.006	701	26	2	240	940	210794925	210795623	0	1138
HvCMF4_query	220208_HOR_10892_chr2H	96.006	701	26	2	1575	2275	554499886	554499188	0	1138
HvCMF4_query	220829_HID249_chr2H	96.006	701	26	2	1575	2275	557084909	557084211	0	1138
HvCMF4_query	220812_FT11_chr2H	96.006	701	26	2	1575	2275	559617741	559617043	0	1138
HvCMF4_query	220830_Bowman_chr7H	96.006	701	26	2	1575	2275	43631939	43631241	0	1138
HvCMF4_query	220825_HID380_chr7H	96.006	701	26	2	1575	2275	132478513	132479211	0	1138
HvCMF4_query	220817_FT67_chr7H	96.006	701	26	2	1575	2275	43707215	43706517	0	1138
HvCMF4_query	220817_FT67_chr7H	96.006	701	26	2	1575	2275	135041667	135042365	0	1138
HvCMF4_query	220810_Igri_chr7H	96.006	701	26	2	1575	2275	328483726	328483028	0	1138
HvCMF4_query	220809_Hocket_chr7H	96.006	701	26	2	1575	2275	44433331	44432633	0	1138
HvCMF4_query	220613_OUN333_chr7H	96.006	701	26	2	1575	2275	140900457	140901155	0	1138
HvCMF4_query	220322_Bonus_chr7H	96.006	701	26	2	1575	2275	330304998	330304300	0	1138
HvCMF4_query	220214_Golden_Promise_chr7H	96.006	701	26	2	1575	2275	328850767	328850069	0	1138
HvCMF4_query	211227_HOR_3474_chr7H	96.006	701	26	2	1575	2275	41688009	41687311	0	1138
HvCMF4_query	211207_WBDC_237_chr7H	96.006	701	26	2	1575	2275	134844393	134845091	0	1138
HvCMF4_query	211206_HOR_14273_chr7H	96.006	701	26	2	1575	2275	44767042	44766344	0	1138
HvCMF4_query	211008_HOR_19184_chr7H	96.006	701	26	2	1575	2275	135094919	135095617	0	1138
HvCMF4_query	211007_HOR_12541_chr7H	96.006	701	26	2	1575	2275	40144708	40144010	0	1138
HvCMF4_query	220829_HID249_chr7H	96.006	701	26	2	1575	2275	130253265	130253963	0	1138
HvCMF4_query	220812_WBDC_349_chr7H	96.006	701	26	2	1575	2275	138296321	138297019	0	1138
HvCMF4_query	220503_HOR_7552_chr2H	96.006	701	26	2	1575	2275	558179329	558178631	0	1138
HvCMF4_query	211008_WBDC_184_chr7H	96.006	701	26	2	1575	2275	136926463	136927161	0	1138
HvCMF4_query	211008_FT628_chr7H	96.006	701	26	2	1575	2275	130587694	130588392	0	1138
HvCMF4_query	211008_FT628_chr7H	96.006	701	26	2	1575	2275	323855096	323854398	0	1138
HvCMF4_query	211008_FT262_chr7H	96.006	701	26	2	1575	2275	130174840	130175538	0	1138
HvCMF4_query	211007_FT286_chr7H	96.006	701	26	2	1575	2275	220354583	220353885	0	1138
HvCMF4_query	220131_HOR_9972_chr7H	96.006	701	26	2	1575	2275	327702716	327702018	0	1138
HvCMF4_query	211008_FT144_chr7H	96.006	701	26	2	1575	2275	134312613	134313311	0	1138
HvCMF4_query	221128_Maximus_contig_corrected_v1_434	96.006	701	26	2	1575	2275	78555	79253	0	1138
HvCMF4_query	220830_Bowman_contig_559	96.006	701	26	2	1575	2275	74572	75270	0	1138
HvCMF4_query	220825_HID380_contig_corrected_v1_1190	96.006	701	26	2	1575	2275	71108	71806	0	1138
HvCMF4_query	220816_Du_Li_Huang_ZDM01467_contig_295	96.006	701	26	2	1575	2275	76371	77069	0	1138
HvCMF4_query	220816_Akashinirki_contig_641	96.006	701	26	2	1575	2275	70939	71637	0	1138
HvCMF4_query	220809_Chikurin_Ibaraki_contig_837	96.006	701	26	2	1575	2275	70343	71041	0	1138
HvCMF4_query	220809_Chiba_ZDM02064_contig_699	96.006	701	26	2	1575	2275	73150	73848	0	1138
HvCMF4_query	220613_OUN333_contig_591	96.006	701	26	2	1575	2275	145662	144964	0	1138
HvCMF4_query	220613_HOR_21599_contig_corrected_v1_644	96.006	701	26	2	1575	2275	54177	54875	0	1138
HvCMF4_query	220613_HOR_10350_contig_111	96.006	701	26	2	1575	2275	199384	198686	0	1138
HvCMF4_query	220519_HOR_3365_contig_677	96.006	701	26	2	1575	2275	61145	61843	0	1138
HvCMF4_query	220503_HOR_7552_contig_530	96.006	701	26	2	1575	2275	68185	68883	0	1138
HvCMF4_query	220411_10TJ18_contig_396	96.006	701	26	2	1575	2275	163147	162449	0	1138
HvCMF4_query	220322_HOR_1702_contig_663	96.006	701	26	2	1575	2275	70526	71224	0	1138
HvCMF4_query	220322_Bonus_contig_688	96.006	701	26	2	1575	2275	16197	16895	0	1138
HvCMF4_query	221128_Maximus_chr6H	96.148	701	17	2	240	940	203192374	203191684	0	1136
HvCMF4_query	220830_Bowman_chr6H	96.148	701	17	2	240	940	204187719	204187029	0	1136
HvCMF4_query	220816_RGT_Planet_chr6H	96.148	701	17	2	240	940	201018259	201017569	0	1136
HvCMF4_query	220810_Igri_chr6H	96.148	701	17	2	240	940	203199400	203198710	0	1136
HvCMF4_query	220809_Hocket_chr6H	96.148	701	17	2	240	940	202848235	202847545	0	1136
HvCMF4_query	220809_Foma_chr6H	96.148	701	17	2	240	940	198999827	198999137	0	1136
HvCMF4_query	220503_HOR_9043_chr6H	96.148	701	17	2	240	940	207308099	207307409	0	1136
HvCMF4_query	220322_Bonus_chr6H	96.148	701	17	2	240	940	196273901	196273211	0	1136
HvCMF4_query	220214_HOR_21595_chr6H	96.148	701	17	2	240	940	203290607	203289917	0	1136
HvCMF4_query	220214_Golden_Promise_chr6H	96.148	701	17	2	240	940	201204822	201204132	0	1136
HvCMF4_query	211228_HOR_2779_chr6H	96.148	701	17	2	240	940	219118316	219117626	0	1136
HvCMF4_query	211222_HOR_21322_chr6H	96.148	701	17	2	240	940	201366815	201366125	0	1136
HvCMF4_query	211129_HOR_2830_chr6H	96.148	701	17	2	240	940	201354542	201353852	0	1136
HvCMF4_query	211124_Barke_chr6H	96.148	701	17	2	240	940	200442980	200442290	0	1136
HvCMF4_query	211008_HOR_2180_chr6H	96.148	701	17	2	240	940	200201734	200201044	0	1136
HvCMF4_query	211008_HOR_13663_chr6H	96.148	701	17	2	240	940	203089630	203088940	0	1136
HvCMF4_query	211007_WBDC_133_chr6H	96.148	701	17	2	240	940	201944991	201944301	0	1136
HvCMF4_query	211007_HOR_12184_chr6H	96.148	701	17	2	240	940	201849796	201849106	0	1136
HvCMF4_query	200416_MorexV3_chr6H	96.148	701	17	2	240	940	204229360	204228670	0	1136
HvCMF4_query	220613_HOR_21599_chr6H	96.148	701	17	2	240	940	208965946	208965256	0	1136
HvCMF4_query	220322_HOR_1702_chr6H	96.148	701	17	2	240	940	221603426	221602736	0	1136
HvCMF4_query	211008_WBDC_078_chr6H	96.148	701	17	2	240	940	209024819	209024129	0	1136
HvCMF4_query	211008_HOR_19184_chr6H	96.148	701	17	2	240	940	210705957	210705267	0	1136
HvCMF4_query	211008_FT880_chr6H	96.148	701	17	2	240	940	207723307	207722617	0	1136
HvCMF4_query	220816_HOR_10096_chr6H	96.148	701	17	2	240	940	202482671	202481981	0	1136
HvCMF4_query	220809_Chikurin_Ibaraki_chr6H	96.148	701	17	2	240	940	217414012	217413322	0	1136
HvCMF4_query	220809_Chiba_ZDM02064_chr6H	96.148	701	17	2	240	940	220989494	220988804	0	1136
HvCMF4_query	211221_HOR_14121_chr6H	96.148	701	17	2	240	940	202332935	202332245	0	1136
HvCMF4_query	211207_WBDC_237_chr6H	96.148	701	17	2	240	940	216876091	216875401	0	1136
HvCMF4_query	220613_OUN333_chr6H	96.148	701	17	2	240	940	205233091	205232401	0	1136
HvCMF4_query	211008_WBDC_103_chr6H	96.148	701	17	2	240	940	220949640	220948950	0	1136
HvCMF4_query	211007_HOR_12541_chr6H	96.148	701	17	2	240	940	213378341	213377651	0	1136
HvCMF4_query	220613_HOR_4224_chr6H	96.148	701	17	2	240	940	200622921	200622231	0	1136
HvCMF4_query	220518_HOR_13821_chr6H	96.148	701	17	2	240	940	206855393	206854703	0	1136
HvCMF4_query	220517_GoldenMelon_chr6H	96.148	701	17	2	240	940	198228687	198227997	0	1136
HvCMF4_query	220503_HOR_8148_chr6H	96.148	701	17	2	240	940	205273325	205272635	0	1136
HvCMF4_query	220411_Aizu6_chr6H	96.148	701	17	2	240	940	204027626	204026936	0	1136
HvCMF4_query	220131_HOR_9972_chr6H	96.148	701	17	2	240	940	208063708	208063018	0	1136
HvCMF4_query	211008_HOR_495_chr6H	96.148	701	17	2	240	940	204099634	204098944	0	1136
HvCMF4_query	211008_HOR_14061_chr6H	96.148	701	17	2	240	940	204281968	204281278	0	1136
HvCMF4_query	220817_FT67_chr6H	96.148	701	17	2	240	940	210802752	210802062	0	1136
HvCMF4_query	220812_WBDC_349_chr6H	96.148	701	17	2	240	940	206252951	206252261	0	1136
HvCMF4_query	220812_WBDC_348_chr6H	96.148	701	17	2	240	940	223119348	223118658	0	1136
HvCMF4_query	211008_FT628_chr6H	96.148	701	17	2	240	940	215912471	215911781	0	1136
HvCMF4_query	220825_HID101_chr6H	96.148	701	17	2	240	940	198739120	198738430	0	1136
HvCMF4_query	220519_HOR_13942_chr6H	96.148	701	17	2	240	940	202244162	202243472	0	1136
HvCMF4_query	211227_HOR_3474_chr6H	96.148	701	17	2	240	940	209491569	209490879	0	1136
HvCMF4_query	211206_HOR_14273_chr6H	96.148	701	17	2	240	940	205639846	205639156	0	1136
HvCMF4_query	220829_HID249_chr6H	96.148	701	17	2	240	940	205089861	205089171	0	1136
HvCMF4_query	220519_HOR_3365_chr6H	96.148	701	17	2	240	940	198771072	198770382	0	1136
HvCMF4_query	220411_HOR_3081_chr6H	96.148	701	17	2	240	940	199261947	199261257	0	1136
HvCMF4_query	220131_HOR_21256_chr6H	96.148	701	17	2	240	940	206672668	206671978	0	1136
HvCMF4_query	211207_HOR_18321_chr6H	96.148	701	17	2	240	940	206796637	206795947	0	1136
HvCMF4_query	211126_HOR_8117_chr6H	96.148	701	17	2	240	940	202898390	202897700	0	1136
HvCMF4_query	211008_WBDC_207_chr4H	96.006	701	25	3	1575	2275	339350751	339350054	0	1136
HvCMF4_query	211008_WBDC_103_chr7H	96.006	701	25	3	1575	2275	332905717	332905020	0	1136
HvCMF4_query	221128_Maximus_chr4H	95.863	701	27	2	1575	2275	262711918	262712616	0	1133
HvCMF4_query	220131_HOR_21256_chr4H	95.863	701	27	2	1575	2275	264553346	264554044	0	1133
HvCMF4_query	211227_HOR_3474_chr4H	95.863	701	27	2	1575	2275	263369676	263370374	0	1133
HvCMF4_query	220809_Chikurin_Ibaraki_chr4H	95.863	701	27	2	1575	2275	259225169	259225867	0	1133
HvCMF4_query	220809_Chiba_ZDM02064_chr4H	95.863	701	27	2	1575	2275	263728983	263729681	0	1133
HvCMF4_query	220812_WBDC_348_chr4H	95.863	701	27	2	1575	2275	263273819	263274517	0	1133
HvCMF4_query	211008_FT333_chr6H	95.863	701	27	2	240	940	212182260	212182958	0	1133
HvCMF4_query	211008_FT144_chr2H	95.863	701	27	2	1575	2275	561401683	561400985	0	1133
HvCMF4_query	220812_FT11_chr2H	95.863	701	27	2	1575	2275	660356884	660357582	0	1133
HvCMF4_query	220816_Du_Li_Huang_ZDM01467_chr7H	95.863	701	27	2	1575	2275	134509409	134510107	0	1133
HvCMF4_query	220812_WBDC_348_chr7H	95.863	701	27	2	1575	2275	47646601	47645903	0	1133
HvCMF4_query	220812_WBDC_348_chr7H	95.863	701	27	2	1575	2275	136634329	136635027	0	1133
HvCMF4_query	220322_HOR_1702_chr7H	95.863	701	27	2	1575	2275	130984194	130984892	0	1133
HvCMF4_query	211129_HOR_2830_chr7H	95.863	701	27	2	1575	2275	220291849	220291151	0	1133
HvCMF4_query	211008_WBDC_207_chr7H	95.863	701	27	2	1575	2275	43416879	43416181	0	1133
HvCMF4_query	211008_WBDC_207_chr7H	95.863	701	27	2	1575	2275	131105901	131106599	0	1133
HvCMF4_query	211008_HOR_7172_chr7H	95.863	701	27	2	1575	2275	130037528	130038226	0	1133
HvCMF4_query	220825_HID101_chr7H	95.863	701	27	2	1575	2275	132887396	132888094	0	1133
HvCMF4_query	211007_FT286_chr7H	95.863	701	27	2	1575	2275	131466280	131466978	0	1133
HvCMF4_query	220503_HOR_7552_chr7H	95.863	701	27	2	1575	2275	136566348	136567046	0	1133
HvCMF4_query	220411_10TJ18_chr7H	95.863	701	27	2	1575	2275	136844962	136845660	0	1133
HvCMF4_query	211008_WBDC_078_chr7H	95.863	701	27	2	1575	2275	40667661	40666963	0	1133
HvCMF4_query	211008_FT262_chr6H	96.011	702	17	3	240	940	203804807	203804116	0	1131
HvCMF4_query	220613_HOR_10350_chr6H	96.006	701	18	2	240	940	208724281	208723591	0	1131
HvCMF4_query	220208_HOR_10892_chr6H	96.006	701	18	2	240	940	224737648	224736958	0	1131
HvCMF4_query	220825_HID380_chr6H	96.006	701	18	2	240	940	201127421	201126731	0	1131
HvCMF4_query	220816_Du_Li_Huang_ZDM01467_chr6H	96.006	701	18	2	240	940	203991293	203990603	0	1131
HvCMF4_query	220812_HOR_13594_chr6H	96.006	701	18	2	240	940	205007277	205006587	0	1131
HvCMF4_query	220503_HOR_7552_chr6H	96.006	701	18	2	240	940	204857548	204856858	0	1131
HvCMF4_query	211126_HOR_6220_chr6H	96.006	701	18	2	240	940	203959377	203958687	0	1131
HvCMF4_query	220829_HID357_chr6H	96.006	701	18	2	240	940	214094165	214093475	0	1131
HvCMF4_query	211008_HOR_7172_chr6H	96.006	701	18	2	240	940	212989191	212988501	0	1131
HvCMF4_query	220816_Akashinirki_chr6H	96.006	701	18	2	240	940	199100606	199099916	0	1131
HvCMF4_query	220411_10TJ18_chr6H	96.006	701	18	2	240	940	202323875	202323185	0	1131
HvCMF4_query	211129_HOR_7385_chr6H	96.006	701	18	2	240	940	225437755	225437065	0	1131
HvCMF4_query	211008_WBDC_184_chr6H	96.006	701	18	2	240	940	203412247	203411557	0	1131
HvCMF4_query	220809_HOR_1168_chr6H	96.006	701	18	2	240	940	209220214	209219524	0	1131
HvCMF4_query	221128_Maximus_chr4H	95.863	701	26	3	1575	2275	339801522	339800825	0	1131
HvCMF4_query	220809_Hocket_chr4H	95.863	701	26	3	1575	2275	339078864	339078167	0	1131
HvCMF4_query	220809_Foma_chr4H	95.863	701	26	3	1575	2275	339787689	339786992	0	1131
HvCMF4_query	220322_Bonus_chr4H	95.863	701	26	3	1575	2275	338966393	338965696	0	1131
HvCMF4_query	211008_HOR_2180_chr4H	95.863	701	26	3	1575	2275	340177666	340176969	0	1131
HvCMF4_query	200416_MorexV3_chr4H	95.863	701	26	3	1575	2275	340355818	340355121	0	1131
HvCMF4_query	220810_Igri_chr4H	95.863	701	26	3	1575	2275	339287685	339286988	0	1131
HvCMF4_query	220809_HOR_1168_chr4H	95.863	701	26	3	1575	2275	340574706	340574009	0	1131
HvCMF4_query	220518_HOR_13821_chr4H	95.863	701	26	3	1575	2275	338468074	338467377	0	1131
HvCMF4_query	220517_GoldenMelon_chr4H	95.863	701	26	3	1575	2275	338650824	338650127	0	1131
HvCMF4_query	220411_HOR_3081_chr4H	95.863	701	26	3	1575	2275	338998803	338998106	0	1131
HvCMF4_query	211126_HOR_8117_chr4H	95.863	701	26	3	1575	2275	340036192	340035495	0	1131
HvCMF4_query	211008_HOR_495_chr4H	95.863	701	26	3	1575	2275	339121441	339120744	0	1131
HvCMF4_query	220830_Bowman_chr4H	95.863	701	26	3	1575	2275	338026048	338025351	0	1131
HvCMF4_query	220503_HOR_8148_chr4H	95.863	701	26	3	1575	2275	338500596	338499899	0	1131
HvCMF4_query	220214_Golden_Promise_chr4H	95.863	701	26	3	1575	2275	337425305	337424608	0	1131
HvCMF4_query	211124_Barke_chr4H	95.863	701	26	3	1575	2275	337169172	337168475	0	1131
HvCMF4_query	211008_HOR_14061_chr4H	95.863	701	26	3	1575	2275	339542007	339541310	0	1131
HvCMF4_query	211007_HOR_12184_chr4H	95.863	701	26	3	1575	2275	337485246	337484549	0	1131
HvCMF4_query	220816_HOR_10096_chr4H	95.863	701	26	3	1575	2275	340344550	340343853	0	1131
HvCMF4_query	220322_HOR_1702_chr4H	95.863	701	26	3	1575	2275	340797357	340796660	0	1131
HvCMF4_query	220131_HOR_9972_chr4H	95.863	701	26	3	1575	2275	340500871	340500174	0	1131
HvCMF4_query	211207_HOR_18321_chr4H	95.863	701	26	3	1575	2275	338648839	338648142	0	1131
HvCMF4_query	211008_WBDC_078_chr4H	95.863	701	26	3	1575	2275	336084678	336083981	0	1131
HvCMF4_query	211008_FT333_chr4H	95.863	701	26	3	1575	2275	334015893	334015196	0	1131
HvCMF4_query	211008_HOR_13663_chr4H	95.863	701	26	3	1575	2275	340851166	340850469	0	1131
HvCMF4_query	211008_WBDC_199_chr4H	95.863	701	26	3	1575	2275	343253622	343254319	0	1131
HvCMF4_query	220829_HID249_chr4H	95.863	701	26	3	1575	2275	336581537	336580840	0	1131
HvCMF4_query	220816_RGT_Planet_chr4H	95.863	701	26	3	1575	2275	335950510	335949813	0	1131
HvCMF4_query	220812_HOR_13594_chr4H	95.863	701	26	3	1575	2275	339885632	339884935	0	1131
HvCMF4_query	220131_HOR_21256_chr4H	95.863	701	26	3	1575	2275	341413092	341412395	0	1131
HvCMF4_query	211222_HOR_21322_chr4H	95.863	701	26	3	1575	2275	338154274	338153577	0	1131
HvCMF4_query	211221_HOR_14121_chr4H	95.863	701	26	3	1575	2275	338888545	338887848	0	1131
HvCMF4_query	211129_HOR_2830_chr4H	95.863	701	26	3	1575	2275	341055837	341055140	0	1131
HvCMF4_query	211007_WBDC_133_chr4H	95.863	701	26	3	1575	2275	333358903	333359600	0	1131
HvCMF4_query	220817_FT67_chr4H	95.863	701	26	3	1575	2275	340884276	340883579	0	1131
HvCMF4_query	220613_HOR_10350_chr4H	95.863	701	26	3	1575	2275	339262524	339261827	0	1131
HvCMF4_query	220829_HID357_chr4H	95.863	701	26	3	1575	2275	342145905	342146602	0	1131
HvCMF4_query	211008_FT880_chr4H	95.863	701	26	3	1575	2275	336320648	336319951	0	1131
HvCMF4_query	220503_HOR_9043_chr4H	95.863	701	26	3	1575	2275	339892128	339891431	0	1131
HvCMF4_query	211126_HOR_6220_chr4H	95.863	701	26	3	1575	2275	341685148	341684451	0	1131
HvCMF4_query	220613_HOR_21599_chr4H	95.863	701	26	3	1575	2275	339338805	339338108	0	1131
HvCMF4_query	220519_HOR_13942_chr4H	95.863	701	26	3	1575	2275	339083188	339082491	0	1131
HvCMF4_query	211129_HOR_7385_chr4H	95.863	701	26	3	1575	2275	342552774	342552077	0	1131
HvCMF4_query	211228_HOR_2779_chr4H	95.863	701	26	3	1575	2275	340061508	340060811	0	1131
HvCMF4_query	211206_HOR_14273_chr4H	95.863	701	26	3	1575	2275	340193948	340193251	0	1131
HvCMF4_query	220208_HOR_10892_chr4H	95.863	701	26	3	1575	2275	338687760	338687063	0	1131
HvCMF4_query	221128_Maximus_chr6H	95.863	701	26	3	240	940	206523433	206524130	0	1131
HvCMF4_query	220830_Bowman_chr6H	95.863	701	26	3	240	940	207518747	207519444	0	1131
HvCMF4_query	220816_RGT_Planet_chr6H	95.863	701	26	3	240	940	204350400	204351097	0	1131
HvCMF4_query	220810_Igri_chr6H	95.863	701	26	3	240	940	206533449	206534146	0	1131
HvCMF4_query	220809_Hocket_chr6H	95.863	701	26	3	240	940	206179244	206179941	0	1131
HvCMF4_query	220809_Foma_chr6H	95.863	701	26	3	240	940	202328442	202329139	0	1131
HvCMF4_query	220322_Bonus_chr6H	95.863	701	26	3	240	940	199602502	199603199	0	1131
HvCMF4_query	220208_HOR_10892_chr6H	95.863	701	26	3	240	940	228021176	228021873	0	1131
HvCMF4_query	211008_HOR_2180_chr6H	95.863	701	26	3	240	940	203529810	203530507	0	1131
HvCMF4_query	211008_HOR_13663_chr6H	95.863	701	26	3	240	940	206390337	206391034	0	1131
HvCMF4_query	211007_WBDC_133_chr6H	95.863	701	26	3	240	940	205325295	205325992	0	1131
HvCMF4_query	211007_HOR_12184_chr6H	95.863	701	26	3	240	940	205178557	205179254	0	1131
HvCMF4_query	200416_MorexV3_chr6H	95.863	701	26	3	240	940	207536828	207537525	0	1131
HvCMF4_query	220825_HID380_chr6H	95.863	701	26	3	240	940	204468298	204468995	0	1131
HvCMF4_query	220816_Du_Li_Huang_ZDM01467_chr6H	95.863	701	26	3	240	940	207279512	207280209	0	1131
HvCMF4_query	220503_HOR_7552_chr6H	95.863	701	26	3	240	940	208139351	208140048	0	1131
HvCMF4_query	220816_HOR_10096_chr6H	95.863	701	26	3	240	940	205805092	205805789	0	1131
HvCMF4_query	211008_HOR_7172_chr6H	95.863	701	26	3	240	940	216263190	216263887	0	1131
HvCMF4_query	220816_Akashinirki_chr6H	95.863	701	26	3	240	940	202389000	202389697	0	1131
HvCMF4_query	211207_WBDC_237_chr6H	95.863	701	26	3	240	940	220120542	220121239	0	1131
HvCMF4_query	220411_10TJ18_chr6H	95.863	701	26	3	240	940	205599947	205600644	0	1131
HvCMF4_query	211129_HOR_7385_chr6H	95.863	701	26	3	240	940	228721364	228722061	0	1131
HvCMF4_query	211008_WBDC_199_chr6H	95.863	701	26	3	240	940	208441230	208441927	0	1131
HvCMF4_query	211007_HOR_12541_chr6H	95.863	701	26	3	240	940	216735526	216736223	0	1131
HvCMF4_query	220517_GoldenMelon_chr6H	95.863	701	26	3	240	940	201557334	201558031	0	1131
HvCMF4_query	220131_HOR_9972_chr6H	95.863	701	26	3	240	940	211361234	211361931	0	1131
HvCMF4_query	211008_HOR_495_chr6H	95.863	701	26	3	240	940	207431948	207432645	0	1131
HvCMF4_query	220817_FT67_chr6H	95.863	701	26	3	240	940	214180269	214180966	0	1131
HvCMF4_query	220812_WBDC_349_chr6H	95.863	701	26	3	240	940	209627018	209627715	0	1131
HvCMF4_query	220519_HOR_13942_chr6H	95.863	701	26	3	240	940	205540947	205541644	0	1131
HvCMF4_query	220809_HOR_1168_chr6H	95.863	701	26	3	240	940	212498949	212499646	0	1131
HvCMF4_query	220411_HOR_3081_chr6H	95.863	701	26	3	240	940	202562615	202563312	0	1131
HvCMF4_query	220131_HOR_21256_chr6H	95.863	701	26	3	240	940	209997880	209998577	0	1131
HvCMF4_query	211207_HOR_18321_chr6H	95.863	701	26	3	240	940	210093421	210094118	0	1131
HvCMF4_query	220613_HOR_4224_chr2H	95.72	701	28	2	1575	2275	554007269	554006571	0	1127
HvCMF4_query	220411_HOR_3081_chr2H	95.72	701	28	2	1575	2275	552412650	552411952	0	1127
HvCMF4_query	220411_Aizu6_chr2H	95.72	701	28	2	1575	2275	554818919	554818221	0	1127
HvCMF4_query	211221_HOR_14121_chr2H	95.72	701	28	2	1575	2275	553458993	553458295	0	1127
HvCMF4_query	211207_HOR_18321_chr2H	95.72	701	28	2	1575	2275	555595373	555594675	0	1127
HvCMF4_query	211206_HOR_14273_chr2H	95.72	701	28	2	1575	2275	553217488	553216790	0	1127
HvCMF4_query	211126_HOR_6220_chr2H	95.72	701	28	2	1575	2275	557807659	557806961	0	1127
HvCMF4_query	211124_Barke_chr2H	95.72	701	28	2	1575	2275	552803595	552802897	0	1127
HvCMF4_query	211008_HOR_13663_chr2H	95.72	701	28	2	1575	2275	552853438	552852740	0	1127
HvCMF4_query	211008_HOR_495_chr2H	95.72	701	28	2	1575	2275	554069006	554068308	0	1127
HvCMF4_query	220830_Bowman_chr2H	95.72	701	28	2	1575	2275	558121067	558120369	0	1127
HvCMF4_query	220825_HID101_chr2H	95.72	701	28	2	1575	2275	551639587	551638889	0	1127
HvCMF4_query	220816_Du_Li_Huang_ZDM01467_chr2H	95.72	701	28	2	1575	2275	553799062	553798364	0	1127
HvCMF4_query	211008_HOR_7172_chr2H	95.72	701	28	2	1575	2275	555037056	555036358	0	1127
HvCMF4_query	211008_WBDC_103_chr2H	95.72	701	28	2	1575	2275	556684175	556683477	0	1127
HvCMF4_query	211008_WBDC_103_chr7H	95.72	701	28	2	1575	2275	134064174	134064872	0	1127
HvCMF4_query	211228_HOR_2779_chr7H	95.72	701	28	2	1575	2275	130835431	130836129	0	1127
HvCMF4_query	220825_HID380_chr2H	95.72	701	28	2	1575	2275	553875793	553875095	0	1127
HvCMF4_query	220131_HOR_9972_chr2H	95.72	701	28	2	1575	2275	557448750	557448052	0	1127
HvCMF4_query	220825_HID101_chr4H	95.72	701	27	3	1575	2275	337838289	337838986	0	1125
HvCMF4_query	220214_HOR_21595_chr4H	95.72	701	27	3	1575	2275	339202446	339203143	0	1125
HvCMF4_query	211007_HOR_12541_chr4H	95.72	701	27	3	1575	2275	342190263	342189566	0	1125
HvCMF4_query	211008_WBDC_184_chr4H	95.72	701	27	3	1575	2275	344130371	344129674	0	1125
HvCMF4_query	211207_WBDC_237_chr4H	95.72	701	27	3	1575	2275	341634677	341633980	0	1125
HvCMF4_query	211008_FT628_chr4H	95.72	701	27	3	1575	2275	340888820	340888123	0	1125
HvCMF4_query	220214_HOR_21595_chr6H	95.72	701	27	3	240	940	206101414	206102111	0	1125
HvCMF4_query	220214_Golden_Promise_chr6H	95.72	701	27	3	240	940	204499294	204499991	0	1125
HvCMF4_query	211228_HOR_2779_chr6H	95.72	701	27	3	240	940	222469655	222470352	0	1125
HvCMF4_query	211124_Barke_chr6H	95.72	701	27	3	240	940	203737477	203738174	0	1125
HvCMF4_query	220322_HOR_1702_chr6H	95.72	701	27	3	240	940	224956477	224957174	0	1125
HvCMF4_query	211008_WBDC_078_chr6H	95.72	701	27	3	240	940	212378890	212379587	0	1125
HvCMF4_query	211008_HOR_19184_chr6H	95.72	701	27	3	240	940	214076940	214077637	0	1125
HvCMF4_query	211008_FT880_chr6H	95.72	701	27	3	240	940	211101540	211102237	0	1125
HvCMF4_query	220809_Chikurin_Ibaraki_chr6H	95.72	701	27	3	240	940	220760667	220761364	0	1125
HvCMF4_query	220809_Chiba_ZDM02064_chr6H	95.72	701	27	3	240	940	224335220	224335917	0	1125
HvCMF4_query	211221_HOR_14121_chr6H	95.72	701	27	3	240	940	205634526	205635223	0	1125
HvCMF4_query	220825_HID055_chr6H	95.72	701	27	3	240	940	219505610	219506307	0	1125
HvCMF4_query	220613_OUN333_chr6H	95.72	701	27	3	240	940	208602022	208602719	0	1125
HvCMF4_query	220613_HOR_4224_chr6H	95.72	701	27	3	240	940	203902709	203903406	0	1125
HvCMF4_query	220503_HOR_8148_chr6H	95.72	701	27	3	240	940	208572062	208572759	0	1125
HvCMF4_query	220411_Aizu6_chr6H	95.72	701	27	3	240	940	207315382	207316079	0	1125
HvCMF4_query	211008_HOR_14061_chr6H	95.72	701	27	3	240	940	207576372	207577069	0	1125
HvCMF4_query	211008_FT628_chr6H	95.72	701	27	3	240	940	219269404	219270101	0	1125
HvCMF4_query	211227_HOR_3474_chr6H	95.72	701	27	3	240	940	212854035	212854732	0	1125
HvCMF4_query	211206_HOR_14273_chr6H	95.72	701	27	3	240	940	209000824	209001521	0	1125
HvCMF4_query	211126_HOR_8117_chr6H	95.72	701	27	3	240	940	206185302	206185999	0	1125
HvCMF4_query	220812_FT11_chr7H	95.72	701	27	3	1575	2275	330409060	330408363	0	1125
HvCMF4_query	220812_FT11_chr7H	95.954	692	27	1	1584	2275	46059003	46058313	0	1122
HvCMF4_query	211008_HOR_13663_chr7H	95.578	701	29	2	1575	2275	133696846	133697544	0	1122
HvCMF4_query	220830_Bowman_chr7H	95.578	701	29	2	1575	2275	132936563	132937261	0	1122
HvCMF4_query	220816_Akashinirki_chr7H	95.578	701	29	2	1575	2275	130197063	130197761	0	1122
HvCMF4_query	220809_Chikurin_Ibaraki_chr7H	95.578	701	29	2	1575	2275	128701676	128702374	0	1122
HvCMF4_query	220809_Chiba_ZDM02064_chr7H	95.578	701	29	2	1575	2275	130418694	130419392	0	1122
HvCMF4_query	220613_HOR_4224_chr7H	95.578	701	29	2	1575	2275	131215591	131216289	0	1122
HvCMF4_query	220411_Aizu6_chr7H	95.578	701	29	2	1575	2275	133249652	133250350	0	1122
HvCMF4_query	211008_FT880_chr7H	95.578	701	29	2	1575	2275	127774222	127774920	0	1122
HvCMF4_query	220825_HID380_chr4H	95.578	701	28	3	1575	2275	336059539	336058842	0	1120
HvCMF4_query	211008_HOR_7172_chr4H	95.578	701	28	3	1575	2275	339772337	339771640	0	1120
HvCMF4_query	211227_HOR_3474_chr4H	95.578	701	28	3	1575	2275	341808434	341807737	0	1120
HvCMF4_query	220816_Du_Li_Huang_ZDM01467_chr4H	95.578	701	28	3	1575	2275	341395807	341395110	0	1120
HvCMF4_query	220816_Akashinirki_chr4H	95.578	701	28	3	1575	2275	340210907	340210210	0	1120
HvCMF4_query	220809_Chikurin_Ibaraki_chr4H	95.578	701	28	3	1575	2275	337635948	337635251	0	1120
HvCMF4_query	220809_Chiba_ZDM02064_chr4H	95.578	701	28	3	1575	2275	342318282	342317585	0	1120
HvCMF4_query	220503_HOR_7552_chr4H	95.578	701	28	3	1575	2275	341539189	341538492	0	1120
HvCMF4_query	220411_10TJ18_chr4H	95.578	701	28	3	1575	2275	339502173	339501476	0	1120
HvCMF4_query	220812_WBDC_349_chr4H	95.578	701	28	3	1575	2275	344812575	344811878	0	1120
HvCMF4_query	220613_HOR_10350_chr6H	95.578	701	28	3	240	940	212085634	212086331	0	1120
HvCMF4_query	211222_HOR_21322_chr6H	95.578	701	28	3	240	940	204254769	204255466	0	1120
HvCMF4_query	211129_HOR_2830_chr6H	95.578	701	28	3	240	940	204712690	204713387	0	1120
HvCMF4_query	220812_HOR_13594_chr6H	95.578	701	28	3	240	940	208369787	208370484	0	1120
HvCMF4_query	220613_HOR_21599_chr6H	95.578	701	28	3	240	940	212336875	212337572	0	1120
HvCMF4_query	211126_HOR_6220_chr6H	95.578	701	28	3	240	940	207334135	207334832	0	1120
HvCMF4_query	211008_FT144_chr6H	95.578	701	28	3	240	940	208423966	208424663	0	1120
HvCMF4_query	220825_HID101_chr6H	95.578	701	28	3	240	940	202077328	202078025	0	1120
HvCMF4_query	220829_HID249_chr6H	95.578	701	28	3	240	940	208455140	208455837	0	1120
HvCMF4_query	220519_HOR_3365_chr6H	95.578	701	28	3	240	940	202129013	202129710	0	1120
HvCMF4_query	220812_FT11_chr2H	95.435	701	30	2	1575	2275	660350214	660349516	0	1116
HvCMF4_query	220613_OUN333_chr4H	95.435	701	29	3	1575	2275	339828676	339827979	0	1114
HvCMF4_query	220613_HOR_4224_chr4H	95.435	701	29	3	1575	2275	340970741	340970044	0	1114
HvCMF4_query	220411_Aizu6_chr4H	95.435	701	29	3	1575	2275	342944543	342943846	0	1114
HvCMF4_query	220519_HOR_3365_chr4H	95.435	701	29	3	1575	2275	340487677	340486980	0	1114
HvCMF4_query	220503_HOR_9043_chr6H	95.435	701	29	3	240	940	210670267	210670964	0	1114
HvCMF4_query	220518_HOR_13821_chr6H	95.435	701	29	3	240	940	210213816	210214513	0	1114
HvCMF4_query	211008_FT262_chr6H	95.292	701	31	2	1575	2275	207171359	207172057	0	1110
HvCMF4_query	220812_WBDC_348_chr6H	95.292	701	31	2	1575	2275	226447237	226447935	0	1110
HvCMF4_query	211008_HOR_19184_chr4H	95.292	701	30	3	1575	2275	339556263	339555566	0	1109
HvCMF4_query	211008_FT333_chr6H	95.007	701	33	2	1575	2275	212182953	212183651	0	1099
HvCMF4_query	220825_HID380_chr4H	96.937	653	19	1	240	892	401351895	401351244	0	1094
HvCMF4_query	211228_HOR_2779_chr6H	94.864	701	34	2	1575	2275	222470347	222471045	0	1094
HvCMF4_query	211007_WBDC_133_chr6H	94.864	701	34	2	1575	2275	205325987	205326685	0	1094
HvCMF4_query	220812_FT11_chr6H	94.864	701	34	2	1575	2275	228118843	228119541	0	1094
HvCMF4_query	220613_OUN333_chr6H	94.864	701	34	2	1575	2275	208602714	208603412	0	1094
HvCMF4_query	211008_WBDC_199_chr6H	94.864	701	34	2	1575	2275	208441922	208442620	0	1094
HvCMF4_query	211007_FT286_chr6H	94.864	701	34	2	1575	2275	210795618	210796316	0	1094
HvCMF4_query	211008_WBDC_103_chr6H	94.864	701	34	2	1575	2275	224259508	224260206	0	1094
HvCMF4_query	211007_HOR_12541_chr6H	94.864	701	34	2	1575	2275	216736218	216736916	0	1094
HvCMF4_query	220817_FT67_chr6H	94.864	701	34	2	1575	2275	214180961	214181659	0	1094
HvCMF4_query	220812_WBDC_349_chr6H	94.864	701	34	2	1575	2275	209627710	209628408	0	1094
HvCMF4_query	211008_FT628_chr6H	94.864	701	34	2	1575	2275	219270096	219270794	0	1094
HvCMF4_query	220825_HID101_chr6H	94.864	701	34	2	1575	2275	202078020	202078718	0	1094
HvCMF4_query	211227_HOR_3474_chr6H	94.864	701	34	2	1575	2275	212854727	212855425	0	1094
HvCMF4_query	211206_HOR_14273_chr6H	94.864	701	34	2	1575	2275	209001516	209002214	0	1094
HvCMF4_query	211008_WBDC_184_chr6H	94.864	701	34	2	1575	2275	206763186	206763884	0	1094
HvCMF4_query	220322_HOR_1702_chr4H	97.94	631	12	1	1646	2275	610667737	610668367	0	1092
HvCMF4_query	220131_HOR_9972_chr4H	97.94	631	12	1	1646	2275	608393826	608393196	0	1092
HvCMF4_query	220613_OUN333_chr4H	97.94	631	12	1	1646	2275	604949309	604948679	0	1092
HvCMF4_query	211008_FT262_chr4H	97.94	631	12	1	1646	2275	600145096	600144466	0	1092
HvCMF4_query	220214_HOR_21595_chr4H	97.94	631	12	1	1646	2275	592483830	592484460	0	1092
HvCMF4_query	211008_FT880_chr4H	97.94	631	12	1	1646	2275	607660593	607661223	0	1092
HvCMF4_query	220825_HID380_chr4H	97.94	631	12	1	1646	2275	601685533	601686163	0	1092
HvCMF4_query	211008_HOR_7172_chr4H	97.94	631	12	1	1646	2275	606643308	606643938	0	1092
HvCMF4_query	220816_Du_Li_Huang_ZDM01467_chr4H	97.94	631	12	1	1646	2275	611946753	611946123	0	1092
HvCMF4_query	220816_Akashinirki_chr4H	97.94	631	12	1	1646	2275	610812246	610812876	0	1092
HvCMF4_query	211008_WBDC_184_chr4H	97.937	630	13	0	1646	2275	613600624	613599995	0	1092
HvCMF4_query	221128_Maximus_chr6H	94.722	701	35	2	1575	2275	206524125	206524823	0	1088
HvCMF4_query	220830_Bowman_chr6H	94.722	701	35	2	1575	2275	207519439	207520137	0	1088
HvCMF4_query	220816_RGT_Planet_chr6H	94.722	701	35	2	1575	2275	204351092	204351790	0	1088
HvCMF4_query	220810_Igri_chr6H	94.722	701	35	2	1575	2275	206534141	206534839	0	1088
HvCMF4_query	220809_Hocket_chr6H	94.722	701	35	2	1575	2275	206179936	206180634	0	1088
HvCMF4_query	220809_Foma_chr6H	94.722	701	35	2	1575	2275	202329134	202329832	0	1088
HvCMF4_query	220322_Bonus_chr6H	94.722	701	35	2	1575	2275	199603194	199603892	0	1088
HvCMF4_query	211008_HOR_2180_chr6H	94.722	701	35	2	1575	2275	203530502	203531200	0	1088
HvCMF4_query	211007_HOR_12184_chr6H	94.722	701	35	2	1575	2275	205179249	205179947	0	1088
HvCMF4_query	200416_MorexV3_chr6H	94.722	701	35	2	1575	2275	207537520	207538218	0	1088
HvCMF4_query	220825_HID380_chr6H	94.722	701	35	2	1575	2275	204468990	204469688	0	1088
HvCMF4_query	220816_Du_Li_Huang_ZDM01467_chr6H	94.722	701	35	2	1575	2275	207280204	207280902	0	1088
HvCMF4_query	220503_HOR_7552_chr6H	94.722	701	35	2	1575	2275	208140043	208140741	0	1088
HvCMF4_query	220322_HOR_1702_chr6H	94.722	701	35	2	1575	2275	224957169	224957867	0	1088
HvCMF4_query	211008_HOR_19184_chr6H	94.722	701	35	2	1575	2275	214077632	214078330	0	1088
HvCMF4_query	220816_HOR_10096_chr6H	94.722	701	35	2	1575	2275	205805784	205806482	0	1088
HvCMF4_query	211008_HOR_7172_chr6H	94.722	701	35	2	1575	2275	216263882	216264580	0	1088
HvCMF4_query	211008_FT144_chr6H	94.722	701	35	2	1575	2275	208424658	208425356	0	1088
HvCMF4_query	220816_Akashinirki_chr6H	94.722	701	35	2	1575	2275	202389692	202390390	0	1088
HvCMF4_query	220809_Chikurin_Ibaraki_chr6H	94.722	701	35	2	1575	2275	220761359	220762057	0	1088
HvCMF4_query	220809_Chiba_ZDM02064_chr6H	94.722	701	35	2	1575	2275	224335912	224336610	0	1088
HvCMF4_query	220825_HID055_chr6H	94.722	701	35	2	1575	2275	219506302	219507000	0	1088
HvCMF4_query	220411_10TJ18_chr6H	94.722	701	35	2	1575	2275	205600639	205601337	0	1088
HvCMF4_query	211129_HOR_7385_chr6H	94.722	701	35	2	1575	2275	228722056	228722754	0	1088
HvCMF4_query	211008_WBDC_207_chr6H	94.722	701	35	2	1575	2275	212354950	212355648	0	1088
HvCMF4_query	220517_GoldenMelon_chr6H	94.722	701	35	2	1575	2275	201558026	201558724	0	1088
HvCMF4_query	211008_HOR_495_chr6H	94.722	701	35	2	1575	2275	207432640	207433338	0	1088
HvCMF4_query	220519_HOR_13942_chr6H	94.722	701	35	2	1575	2275	205541639	205542337	0	1088
HvCMF4_query	220131_HOR_21256_chr6H	94.722	701	35	2	1575	2275	209998572	209999270	0	1088
HvCMF4_query	220809_Chiba_ZDM02064_chr4H	97.781	631	13	1	1646	2275	611628060	611628690	0	1086
HvCMF4_query	220613_HOR_10350_chr6H	94.579	701	36	2	1575	2275	212086326	212087024	0	1083
HvCMF4_query	220503_HOR_9043_chr6H	94.579	701	36	2	1575	2275	210670959	210671657	0	1083
HvCMF4_query	220214_HOR_21595_chr6H	94.579	701	36	2	1575	2275	206102106	206102804	0	1083
HvCMF4_query	220214_Golden_Promise_chr6H	94.579	701	36	2	1575	2275	204499986	204500684	0	1083
HvCMF4_query	211222_HOR_21322_chr6H	94.579	701	36	2	1575	2275	204255461	204256159	0	1083
HvCMF4_query	211129_HOR_2830_chr6H	94.579	701	36	2	1575	2275	204713382	204714080	0	1083
HvCMF4_query	211124_Barke_chr6H	94.579	701	36	2	1575	2275	203738169	203738867	0	1083
HvCMF4_query	220812_HOR_13594_chr6H	94.579	701	36	2	1575	2275	208370479	208371177	0	1083
HvCMF4_query	220613_HOR_21599_chr6H	94.579	701	36	2	1575	2275	212337567	212338265	0	1083
HvCMF4_query	211126_HOR_6220_chr6H	94.579	701	36	2	1575	2275	207334827	207335525	0	1083
HvCMF4_query	211008_WBDC_078_chr6H	94.579	701	36	2	1575	2275	212379582	212380280	0	1083
HvCMF4_query	211008_FT880_chr6H	94.579	701	36	2	1575	2275	211102232	211102930	0	1083
HvCMF4_query	211221_HOR_14121_chr6H	94.579	701	36	2	1575	2275	205635218	205635916	0	1083
HvCMF4_query	211207_WBDC_237_chr6H	94.579	701	36	2	1575	2275	220121234	220121932	0	1083
HvCMF4_query	220613_HOR_4224_chr6H	94.579	701	36	2	1575	2275	203903401	203904099	0	1083
HvCMF4_query	220518_HOR_13821_chr6H	94.579	701	36	2	1575	2275	210214508	210215206	0	1083
HvCMF4_query	220503_HOR_8148_chr6H	94.579	701	36	2	1575	2275	208572754	208573452	0	1083
HvCMF4_query	220411_Aizu6_chr6H	94.579	701	36	2	1575	2275	207316074	207316772	0	1083
HvCMF4_query	211008_HOR_14061_chr6H	94.579	701	36	2	1575	2275	207577064	207577762	0	1083
HvCMF4_query	220829_HID249_chr6H	94.579	701	36	2	1575	2275	208455832	208456530	0	1083
HvCMF4_query	220519_HOR_3365_chr6H	94.579	701	36	2	1575	2275	202129705	202130403	0	1083
HvCMF4_query	211126_HOR_8117_chr6H	94.579	701	36	2	1575	2275	206185994	206186692	0	1083
HvCMF4_query	220503_HOR_7552_chr4H	97.619	630	15	0	1646	2275	610181326	610181955	0	1081
HvCMF4_query	220817_FT67_chr4H	93.387	741	29	8	354	1076	102447225	102446487	0	1079
[truncated: 8,380 more rows]

## Sheet: HvCMF4L1
HvCMF8_query	200416_MorexV3_chr3H	95.954	1582	60	3	1	1582	604473553	604475130	0	2564
HvCMF8_query	200416_MorexV3_chr3H	96.615	1034	35	0	549	1582	315217471	315218701	0	1716	HvCMF4L1
HvCMF8_query	200416_MorexV3_chr4H	100	1582	0	0	1	1582	405043046	405044627	0	2922	HvCMF4L2
HvCMF8_query	211007_FT286_chr3H	95.765	1582	63	3	1	1582	617676793	617678370	0	2547	HvCMF4L3
HvCMF8_query	211007_FT286_chr3H	96.712	1034	34	0	549	1582	315668808	315670038	0	1722	HvCMF4L4
HvCMF8_query	211007_FT286_chr4H	98.925	1582	17	0	1	1582	407120033	407121614	0	2828
HvCMF8_query	211007_HOR_12184_chr3H	96.615	1034	35	0	549	1582	315772836	315774066	0	1716
HvCMF8_query	211007_HOR_12184_chr4H	100	1582	0	0	1	1582	402150053	402151634	0	2922
HvCMF8_query	211007_HOR_12184_contig_375	95.969	645	22	3	1	645	71376	72313	0	1044
HvCMF8_query	211007_HOR_12541_chr3H	95.891	1582	62	2	1	1582	607918262	607919840	0	2558
HvCMF8_query	211007_HOR_12541_chr3H	96.712	1034	34	0	549	1582	312607931	312609161	0	1722
HvCMF8_query	211007_HOR_12541_chr4H	99.178	1582	13	0	1	1582	406941004	406942585	0	2850
HvCMF8_query	211007_WBDC_133_chr3H	96.615	1034	35	0	549	1582	315580809	315582039	0	1716
HvCMF8_query	211007_WBDC_133_chr4H	98.799	1582	19	0	1	1582	403943948	403945529	0	2817
HvCMF8_query	211007_WBDC_133_contig_corrected_v1_940	96.124	645	21	3	1	645	87230	88167	0	1050
HvCMF8_query	211008_FT144_chr3H	96.518	1034	36	0	549	1582	317118739	317119969	0	1711
HvCMF8_query	211008_FT144_chr4H	98.925	1582	17	0	1	1582	405958986	405960567	0	2828
HvCMF8_query	211008_FT262_chr3H	96.018	1582	59	3	1	1582	616065882	616067459	0	2569
HvCMF8_query	211008_FT262_chr3H	96.615	1034	35	0	549	1582	321136995	321138224	0	1716
HvCMF8_query	211008_FT262_chr4H	99.368	1582	9	1	1	1582	398495194	398496774	0	2865
HvCMF8_query	211008_FT333_chr3H	95.954	1582	59	4	1	1582	606908305	606909881	0	2562
HvCMF8_query	211008_FT333_chr3H	96.518	1034	36	0	549	1582	315693829	315695059	0	1711
HvCMF8_query	211008_FT333_chr4H	98.799	1582	18	1	1	1582	399473660	399475240	0	2815
HvCMF8_query	211008_FT628_chr3H	96.518	1034	36	0	549	1582	318667618	318668848	0	1711
HvCMF8_query	211008_FT628_chr4H	99.115	1582	14	0	1	1582	405990229	405991810	0	2844
HvCMF8_query	211008_FT628_contig_607	97.045	643	15	3	3	645	144298	145233	0	1079
HvCMF8_query	211008_FT880_chr3H	96.422	1034	37	0	549	1582	318479565	318480795	0	1705
HvCMF8_query	211008_FT880_chr4H	99.305	1582	10	1	1	1582	401670594	401672174	0	2859
HvCMF8_query	211008_HOR_13663_chr3H	96.615	1034	35	0	549	1582	315855489	315856719	0	1716
HvCMF8_query	211008_HOR_13663_chr4H	99.305	1582	11	0	1	1582	405483316	405484897	0	2861
HvCMF8_query	211008_HOR_14061_chr3H	96.615	1034	35	0	549	1582	314963621	314964851	0	1716
HvCMF8_query	211008_HOR_14061_chr4H	100	1582	0	0	1	1582	404234541	404236122	0	2922
HvCMF8_query	211008_HOR_14061_contig_598	95.969	645	22	3	1	645	148501	149438	0	1044
HvCMF8_query	211008_HOR_19184_chr3H	95.954	1582	59	4	1	1582	609811668	609813244	0	2562
HvCMF8_query	211008_HOR_19184_chr3H	96.712	1034	34	0	549	1582	313411285	313412515	0	1722
HvCMF8_query	211008_HOR_19184_chr4H	99.937	1582	1	0	1	1582	404523464	404525045	0	2916
HvCMF8_query	211008_HOR_19184_contig_corrected_v2_338	95.969	645	22	3	1	645	73847	74784	0	1044
HvCMF8_query	211008_HOR_2180_chr3H	96.422	1034	37	0	549	1582	318715482	318716711	0	1705
HvCMF8_query	211008_HOR_2180_chr4H	100	1582	0	0	1	1582	404749067	404750648	0	2922
HvCMF8_query	211008_HOR_495_chr3H	96.615	1034	35	0	549	1582	316310514	316311744	0	1716
HvCMF8_query	211008_HOR_495_chr4H	100	1582	0	0	1	1582	403661922	403663503	0	2922
HvCMF8_query	211008_HOR_7172_chr3H	96.615	1034	35	0	549	1582	324391740	324392969	0	1716
HvCMF8_query	211008_HOR_7172_chr4H	100	1582	0	0	1	1582	404274822	404276403	0	2922
HvCMF8_query	211008_HOR_7172_contig_corrected_v1_701	95.969	645	22	3	1	645	162390	163327	0	1044
HvCMF8_query	211008_WBDC_078_chr3H	96.018	1582	58	4	1	1582	612231035	612232611	0	2567
HvCMF8_query	211008_WBDC_078_chr3H	96.518	1034	36	0	549	1582	317293001	317294231	0	1711
HvCMF8_query	211008_WBDC_078_chr4H	99.241	1582	11	1	1	1582	401452328	401453908	0	2854
HvCMF8_query	211008_WBDC_103_chr3H	96.228	1034	39	0	549	1582	319954654	319955884	0	1694
HvCMF8_query	211008_WBDC_103_chr4H	98.799	1582	18	1	1	1582	407780074	407781654	0	2815
HvCMF8_query	211008_WBDC_184_chr3H	96.329	1035	37	1	549	1582	321764638	321765869	0	1700
HvCMF8_query	211008_WBDC_184_chr4H	98.925	1582	16	1	1	1582	408631467	408633047	0	2826
HvCMF8_query	211008_WBDC_199_chr3H	95.828	1582	61	4	1	1582	613119922	613121498	0	2551
HvCMF8_query	211008_WBDC_199_chr3H	96.518	1034	36	0	549	1582	317185487	317186717	0	1711
HvCMF8_query	211008_WBDC_199_chr4H	98.799	1582	18	1	1	1582	402277190	402278770	0	2815
HvCMF8_query	211008_WBDC_207_chr3H	95.954	1582	59	4	1	1582	611534782	611536358	0	2562
HvCMF8_query	211008_WBDC_207_chr3H	96.518	1034	36	0	549	1582	321160224	321161454	0	1711
HvCMF8_query	211008_WBDC_207_chr4H	100	1582	0	0	1	1582	405133566	405135147	0	2922
HvCMF8_query	211124_Barke_chr3H	96.615	1034	35	0	549	1582	317722683	317723913	0	1716
HvCMF8_query	211124_Barke_chr4H	100	1582	0	0	1	1582	401776037	401777618	0	2922
HvCMF8_query	211126_HOR_6220_chr3H	95.954	1582	60	3	1	1582	612044287	612045864	0	2564
HvCMF8_query	211126_HOR_6220_chr3H	96.615	1034	35	0	549	1582	317268298	317269527	0	1716
HvCMF8_query	211126_HOR_6220_chr4H	99.052	1582	15	0	1	1582	407782807	407784388	0	2839
HvCMF8_query	211126_HOR_8117_chr3H	96.615	1034	35	0	549	1582	316485512	316486742	0	1716
HvCMF8_query	211126_HOR_8117_chr4H	99.368	1582	10	0	1	1582	404654520	404656101	0	2867
HvCMF8_query	211129_HOR_2830_chr3H	96.712	1034	34	0	549	1582	318115163	318116393	0	1722
HvCMF8_query	211129_HOR_2830_chr4H	99.937	1582	1	0	1	1582	405837231	405838812	0	2916
HvCMF8_query	211129_HOR_7385_chr3H	96.518	1034	36	0	549	1582	319450173	319451403	0	1711
HvCMF8_query	211129_HOR_7385_chr4H	99.937	1582	1	0	1	1582	408562335	408563916	0	2916
HvCMF8_query	211206_HOR_14273_chr3H	96.422	1034	37	0	549	1582	321043730	321044960	0	1705
HvCMF8_query	211206_HOR_14273_chr4H	100	1582	0	0	1	1582	405604719	405606300	0	2922
HvCMF8_query	211206_HOR_14273_contig_corrected_v1_875	95.969	645	22	3	1	645	76473	77410	0	1044
HvCMF8_query	211207_HOR_18321_chr3H	96.615	1034	35	0	549	1582	316718901	316720131	0	1716
HvCMF8_query	211207_HOR_18321_chr4H	100	1582	0	0	1	1582	404119143	404120724	0	2922
HvCMF8_query	211207_HOR_18321_contig_510	95.969	645	22	3	1	645	158218	159155	0	1044
HvCMF8_query	211207_WBDC_237_chr3H	96.518	1034	36	0	549	1582	319531661	319532891	0	1711
HvCMF8_query	211207_WBDC_237_chr4H	99.178	1582	13	0	1	1582	407579822	407581403	0	2850
HvCMF8_query	211221_HOR_14121_chr3H	96.712	1034	34	0	549	1582	317511078	317512308	0	1722
HvCMF8_query	211221_HOR_14121_chr4H	99.937	1582	1	0	1	1582	404455479	404457060	0	2916
HvCMF8_query	211222_HOR_21322_chr3H	96.615	1034	35	0	549	1582	318251312	318252542	0	1716
HvCMF8_query	211222_HOR_21322_chr4H	99.937	1582	1	0	1	1582	403510964	403512545	0	2916
HvCMF8_query	211222_HOR_21322_contig_697	95.969	645	22	3	1	645	74081	75018	0	1044
HvCMF8_query	211227_HOR_3474_chr3H	96.809	1034	32	1	549	1582	317920668	317921896	0	1725
HvCMF8_query	211227_HOR_3474_chr4H	99.937	1582	1	0	1	1582	407228293	407229874	0	2916
HvCMF8_query	211227_HOR_3474_contig_corrected_v1_871	95.969	645	22	3	1	645	74659	75596	0	1044
HvCMF8_query	211228_HOR_2779_chr3H	96.518	1034	36	0	549	1582	315581775	315583005	0	1711
HvCMF8_query	211228_HOR_2779_chr4H	100	1582	0	0	1	1582	404267339	404268920	0	2922
HvCMF8_query	220131_HOR_21256_chr3H	96.712	1034	34	0	549	1582	318723015	318724244	0	1722
HvCMF8_query	220131_HOR_21256_chr4H	99.178	1582	13	0	1	1582	406330163	406331744	0	2850
HvCMF8_query	220131_HOR_9972_chr3H	96.712	1034	34	0	549	1582	315009030	315010260	0	1722
HvCMF8_query	220131_HOR_9972_chr4H	100	1582	0	0	1	1582	405530645	405532226	0	2922
HvCMF8_query	220208_HOR_10892_chr3H	96.712	1034	34	0	549	1582	316963910	316965140	0	1722
HvCMF8_query	220208_HOR_10892_chr4H	100	1582	0	0	1	1582	404190165	404191746	0	2922
HvCMF8_query	220208_HOR_10892_contig_corrected_v1_706	96.434	645	19	3	1	645	85121	86058	0	1061
HvCMF8_query	220214_Golden_Promise_chr3H	96.615	1034	35	0	549	1582	313973133	313974363	0	1716
HvCMF8_query	220214_Golden_Promise_chr4H	100	1582	0	0	1	1582	402896693	402898274	0	2922
HvCMF8_query	220214_Golden_Promise_contig_corrected_v1_1740	95.969	645	22	3	1	645	78887	79824	0	1044
HvCMF8_query	220214_HOR_21595_chr3H	96.228	1034	35	1	549	1582	317177859	317179084	0	1690
HvCMF8_query	220214_HOR_21595_chr4H	99.368	1582	10	0	1	1582	398365126	398366707	0	2867
HvCMF8_query	220322_Bonus_chr3H	96.615	1034	35	0	549	1582	313744654	313745884	0	1716
HvCMF8_query	220322_Bonus_chr4H	100	1582	0	0	1	1582	404495465	404497046	0	2922
HvCMF8_query	220322_Bonus_contig_688	95.969	645	22	3	1	645	15900	16837	0	1044
HvCMF8_query	220322_HOR_1702_chr3H	96.615	1034	35	0	549	1582	318455802	318457031	0	1716
HvCMF8_query	220322_HOR_1702_chr4H	100	1582	0	0	1	1582	406243324	406244905	0	2922
HvCMF8_query	220322_HOR_1702_contig_663	95.969	645	22	3	1	645	70229	70531	0	1044
HvCMF8_query	220411_10TJ18_chr3H	96.018	1582	59	3	1	1582	609403390	609404967	0	2569
HvCMF8_query	220411_10TJ18_chr3H	96.615	1034	35	0	549	1582	315912177	315913407	0	1716
HvCMF8_query	220411_10TJ18_chr4H	100	1582	0	0	1	1582	404448916	404450497	0	2922
HvCMF8_query	220411_10TJ18_contig_396	95.969	645	22	3	1	645	162507	163444	0	1044
HvCMF8_query	220411_Aizu6_chr3H	96.615	1034	35	0	549	1582	316383659	316384889	0	1716
HvCMF8_query	220411_Aizu6_chr4H	100	1582	0	0	1	1582	408773236	408774817	0	2922
HvCMF8_query	220411_Aizu6_contig_255	96.434	645	19	3	1	645	98346	99283	0	1061
HvCMF8_query	220411_HOR_3081_chr3H	96.615	1034	35	0	549	1582	314639190	314640420	0	1716
HvCMF8_query	220411_HOR_3081_chr4H	99.305	1582	11	0	1	1582	405027575	405029156	0	2861
HvCMF8_query	220503_HOR_7552_chr3H	95.954	1582	59	4	1	1582	617988219	617989795	0	2562
HvCMF8_query	220503_HOR_7552_chr3H	96.615	1034	35	0	549	1582	320220678	320221907	0	1716
HvCMF8_query	220503_HOR_7552_chr4H	100	1582	0	0	1	1582	407009875	407011456	0	2922
HvCMF8_query	220503_HOR_7552_contig_530	95.969	645	22	3	1	645	67888	68825	0	1044
HvCMF8_query	220503_HOR_8148_chr3H	96.615	1034	35	0	549	1582	314903243	314904473	0	1716
HvCMF8_query	220503_HOR_8148_chr4H	100	1582	0	0	1	1582	403956163	403957744	0	2922
HvCMF8_query	220503_HOR_8148_contig_corrected_v1_11096	96.124	645	20	4	1	645	15718	16662	0	1048
HvCMF8_query	220503_HOR_8148_contig_corrected_v1_1270	96.434	645	19	3	1	645	56156	57093	0	1061
HvCMF8_query	220503_HOR_8148_contig_corrected_v1_4696	96.589	645	18	3	1	645	10975	11912	0	1066
HvCMF8_query	220503_HOR_8148_contig_corrected_v1_8334	94.884	645	29	3	1	645	46088	47025	0	1005
HvCMF8_query	220503_HOR_9043_chr3H	95.954	1582	60	3	1	1582	611721583	611723160	0	2564
HvCMF8_query	220503_HOR_9043_chr3H	96.615	1034	35	0	549	1582	317803541	317804770	0	1716
HvCMF8_query	220503_HOR_9043_chr4H	99.052	1582	15	0	1	1582	405512059	405513640	0	2839
HvCMF8_query	220517_GoldenMelon_chr3H	96.615	1034	35	0	549	1582	315271898	315273128	0	1716
HvCMF8_query	220517_GoldenMelon_chr4H	100	1582	0	0	1	1582	403215116	403216697	0	2922
HvCMF8_query	220518_HOR_13821_chr3H	96.518	1034	36	0	549	1582	319095593	319096823	0	1711
HvCMF8_query	220518_HOR_13821_chr4H	99.937	1582	1	0	1	1582	404000463	404002044	0	2916
HvCMF8_query	220519_HOR_13942_chr3H	96.518	1034	36	0	549	1582	316749648	316750877	0	1711
HvCMF8_query	220519_HOR_13942_chr4H	100	1582	0	0	1	1582	404154211	404155792	0	2922
HvCMF8_query	220519_HOR_3365_chr3H	96.615	1034	35	0	549	1582	317296386	317297616	0	1716
HvCMF8_query	220519_HOR_3365_chr4H	99.747	1582	4	0	1	1582	406033135	406034716	0	2900
HvCMF8_query	220519_HOR_3365_contig_677	95.969	645	22	3	1	645	60848	61150	0	1044
HvCMF8_query	220613_HOR_10350_chr3H	95.954	1582	60	3	1	1582	609139818	609141395	0	2564
HvCMF8_query	220613_HOR_10350_chr3H	96.615	1034	35	0	549	1582	316241980	316243209	0	1716
HvCMF8_query	220613_HOR_10350_chr4H	99.052	1582	15	0	1	1582	404804773	404806354	0	2839
HvCMF8_query	220613_HOR_10350_contig_111	95.969	645	22	3	1	645	198744	199681	0	1044
HvCMF8_query	220613_HOR_21599_chr3H	96.712	1034	34	0	549	1582	319416767	319417996	0	1722
HvCMF8_query	220613_HOR_21599_chr4H	100	1582	0	0	1	1582	405263543	405265124	0	2922
HvCMF8_query	220613_HOR_21599_contig_corrected_v1_644	95.969	645	22	3	1	645	53880	54817	0	1044
HvCMF8_query	220613_HOR_4224_chr3H	96.615	1034	35	0	549	1582	314449037	314450267	0	1716
HvCMF8_query	220613_HOR_4224_chr4H	100	1582	0	0	1	1582	405970925	405972506	0	2922
HvCMF8_query	220613_HOR_4224_contig_979	96.434	645	19	3	1	645	59503	60440	0	1061
HvCMF8_query	220613_OUN333_chr3H	96.712	1034	34	0	549	1582	314903621	314904851	0	1722
HvCMF8_query	220613_OUN333_chr4H	100	1582	0	0	1	1582	404836953	404838534	0	2922
HvCMF8_query	220613_OUN333_contig_591	95.969	645	22	3	1	645	145022	145959	0	1044
HvCMF8_query	220809_Chiba_ZDM02064_chr3H	96.615	1034	35	0	549	1582	319187276	319188505	0	1716
HvCMF8_query	220809_Chiba_ZDM02064_chr4H	100	1582	0	0	1	1582	407757235	407758816	0	2922
HvCMF8_query	220809_Chiba_ZDM02064_contig_699	95.969	645	22	3	1	645	72853	73790	0	1044
HvCMF8_query	220809_Chikurin_Ibaraki_chr3H	96.615	1034	35	0	549	1582	316098787	316100016	0	1716
HvCMF8_query	220809_Chikurin_Ibaraki_chr4H	100	1582	0	0	1	1582	402404190	402405771	0	2922
HvCMF8_query	220809_Chikurin_Ibaraki_contig_837	95.969	645	22	3	1	645	70046	70983	0	1044
HvCMF8_query	220809_Foma_chr3H	96.615	1034	35	0	549	1582	314490656	314491886	0	1716
HvCMF8_query	220809_Foma_chr4H	100	1582	0	0	1	1582	405217202	405218783	0	2922
HvCMF8_query	220809_Hocket_chr3H	96.615	1034	35	0	549	1582	314289197	314290427	0	1716
HvCMF8_query	220809_Hocket_chr4H	100	1582	0	0	1	1582	404940627	404942208	0	2922
HvCMF8_query	220809_HOR_1168_chr3H	96.615	1034	35	0	549	1582	321245608	321246838	0	1716
HvCMF8_query	220809_HOR_1168_chr4H	100	1582	0	0	1	1582	406102003	406103584	0	2922
HvCMF8_query	220810_Igri_chr3H	96.615	1034	35	0	549	1582	313650366	313651596	0	1716
HvCMF8_query	220810_Igri_chr4H	99.305	1582	11	0	1	1582	404939643	404941224	0	2861
HvCMF8_query	220812_FT11_chr3H	95.702	1582	60	6	1	1582	616201881	616203454	0	2538
HvCMF8_query	220812_FT11_chr3H	96.615	1034	35	0	549	1582	315637375	315638605	0	1716
HvCMF8_query	220812_FT11_chr4H	98.925	1582	17	0	1	1582	406950175	406951756	0	2828
HvCMF8_query	220812_HOR_13594_chr3H	96.018	1582	59	3	1	1582	611273029	611274606	0	2569
HvCMF8_query	220812_HOR_13594_chr3H	96.518	1034	36	0	549	1582	319974982	319976211	0	1711
HvCMF8_query	220812_HOR_13594_chr4H	100	1582	0	0	1	1582	405372307	405373888	0	2922
HvCMF8_query	220812_WBDC_348_chr3H	96.422	1034	37	0	549	1582	317613556	317614786	0	1705
HvCMF8_query	220812_WBDC_348_chr4H	99.052	1582	15	0	1	1582	401075269	401076850	0	2839
HvCMF8_query	220812_WBDC_349_chr3H	96.144	1582	57	3	1	1582	619553380	619554957	0	2580
HvCMF8_query	220812_WBDC_349_chr3H	96.615	1034	35	0	549	1582	319099700	319100930	0	1716
HvCMF8_query	220812_WBDC_349_chr4H	99.305	1582	11	0	1	1582	410347633	410349214	0	2861
HvCMF8_query	220816_Akashinirki_chr3H	96.018	1582	59	3	1	1582	616604525	616606102	0	2569
HvCMF8_query	220816_Akashinirki_chr3H	96.615	1034	35	0	549	1582	318229106	318230335	0	1716
HvCMF8_query	220816_Akashinirki_chr4H	100	1582	0	0	1	1582	405608791	405610372	0	2922
HvCMF8_query	220816_Akashinirki_contig_641	95.969	645	22	3	1	645	70642	71579	0	1044
[truncated: 29 more rows]

## Sheet: HvCMF5
HvCMF5_query	200416_MorexV3_chr1H	100	1707	0	0	1	1707	458937246	458938952	0	3153
[truncated: 75 more rows]

[truncated: 38 more sheets: HvCMF6a, HvCMF6b, HvCMF7, HvCMF9, HvCMF10, HvCMF11, HvCMF12, HvCMF13, HvCMF14, HvCO1, HvCO2, HvCO3, HvCO4, HvCO5, HvCO6, HvCO7, HvCO8, HvCO10, HvCO11, HvCO12 …]
