# Supplementary material for: Pangenome insights into structural variation and functional diversification of barley CCT motif genes
Source: Plant Genome. 2025 Aug 26;18(3):e70098. doi: 10.1002/tpg2.70098 (PMC12381546; doi:10.1002/tpg2.70098)
Supplement: Supplementary file 7 — Dataset S3. Transcriptome data of CCT genes across 20 barley genotypes. [file TPG2-18-e70098-s006.xlsx]

## Sheet: Akashinriki
	orthogroup ID	ID_anno	ID_tpm	Akashinriki.Ca1	Akashinriki.Ca2	Akashinriki.Ca3	Akashinriki.Co1	Akashinriki.Co2	Akashinriki.Co3	Akashinriki.In1	Akashinriki.In2	Akashinriki.In3	Akashinriki.Ro1	Akashinriki.Ro2	Akashinriki.Ro3	Akashinriki.Sh1	Akashinriki.Sh2	Akashinriki.Sh3
HvCMF1	N0.HOG0052356	HORVU.AKASHINRIKI.PROJ.3HG00273160	Akashinriki_chr3HG14527	0.059831	0.083734	0.050501	2.5065	1.45059	2.19667	0.833558	0.306018	0.470422	2.22054	2.22622	1.94938	2.59505	1.72591	1.39404
HvCMF2	N0.HOG0058723	HORVU.AKASHINRIKI.PROJ.7HG00566090	x
HvCMF3	N0.HOG0064166	HORVU.AKASHINRIKI.PROJ.6HG00499400	Akashinriki_chr6HG30913	1.92638	0.932203	1.51874	20.866	20.0826	18.7211	5.31447	2.04085	5.07419	0	0.042726	0.014753	24.2502	39.4842	28.0575
HvCMF4	N0.HOG0063305	HORVU.AKASHINRIKI.PROJ.4HG00370840	Akashinriki_chr4HG20148	0.247403	0.019015	0.16791	0.067719	0.092808	0	0.5197	0.408472	0.277071	0.025711	0.071394	0.134305	1.46785	0.739037	1.12653
HvCMF5	N0.HOG0047468	HORVU.AKASHINRIKI.PROJ.1HG00065060	x
HvCMF6a	N0.HOG0061472	HORVU.AKASHINRIKI.PROJ.1HG00085370	Akashinriki_chr1HG04253	54.718	53.2473	53.4856	21.0511	23.7021	24.8278	66.7509	38.8782	46.9573	23.5255	15.2529	20.9424	16.6322	15.9236	18.9605
HvCMF6b	N0.HOG0061471	HORVU.AKASHINRIKI.PROJ.1HG00085400	Akashinriki_chr1HG04257	41.1171	37.1725	41.0875	11.3115	10.0404	10.146	20.8597	11.3287	17.6567	6.59705	4.49232	4.36924	7.54966	4.7389	7.11173
HvCMF7	N0.HOG0067079	HORVU.AKASHINRIKI.PROJ.7HG00648430	Akashinriki_chr7HG35151	10.3097	8.45217	10.743	5.42814	5.34594	4.7773	18.4985	14.4503	16.089	14.1958	12.5055	13.1598	9.74503	7.20432	8.31977
HvCMF4L1	N0.HOG0066217	HORVU.AKASHINRIKI.PROJ.4HG00341640	x
HvCMF9	N0.HOG0045954	HORVU.AKASHINRIKI.PROJ.7HG00626720	Akashinriki_chr7HG33678	4.04896	3.40221	3.22162	4.78086	5.6901	4.72325	16.5233	16.1259	10.8617	1.98795	1.51548	1.84628	8.01946	8.10009	8.12583
HvCMF10	N0.HOG0046715	HORVU.AKASHINRIKI.PROJ.1HG00036620	x
HvCMF11	N0.HOG0061182	HORVU.AKASHINRIKI.PROJ.1HG00051810	Akashinriki_chr1HG01961	0.694844	0.685112	0.892637	0.453179	0.697455	1.13884	1.56596	1.26987	0.955548	0.295919	0.144338	0.405097	1.17906	2.43787	1.78766
HvCMF12	N0.HOG0055456	HORVU.AKASHINRIKI.PROJ.5HG00417890	x
HvCMF13	N0.HOG0055457	HORVU.AKASHINRIKI.PROJ.5HG00417920	Akashinriki_chr5HG22255	1.23244	0.757045	1.06776	1.29001	1.30991	1.1187	7.18546	6.80191	5.51823	2.61046	2.2935	2.40279	2.48564	2.92026	2.23255
HvCMF14	N0.HOG0053437	HORVU.AKASHINRIKI.PROJ.4HG00320950	x
HvCO1	N0.HOG0059331	HORVU.AKASHINRIKI.PROJ.7HG00598880	Akashinriki_chr7HG31524	0.653007	0.355069	0.43918	27.4026	22.0281	19.2128	7.87631	6.58683	7.6303	27.5542	30.3277	20.1442	7.43384	13.419	9.79876
HvCO2	N0.HOG0064418	HORVU.AKASHINRIKI.PROJ.6HG00544520	x
HvCO3	N0.HOG0055508	HORVU.AKASHINRIKI.PROJ.5HG00419850	Akashinriki_chr5HG22380	4.59226	4.84398	4.81514	4.20388	4.59754	4.70758	6.52841	9.16284	5.12797	0	0.440302	0.026546	5.79523	5.3438	5.34026
HvCO4	N0.HOG0070282	HORVU.AKASHINRIKI.PROJ.2HG00160270	x
HvCO5	N0.HOG0057847	HORVU.AKASHINRIKI.PROJ.6HG00528330	x
HvCO6	N0.HOG0068243	HORVU.AKASHINRIKI.PROJ.7HG00659640	x
HvCO7	N0.HOG0057496	HORVU.AKASHINRIKI.PROJ.6HG00507790	x
HvCO8	N0.HOG0058982	HORVU.AKASHINRIKI.PROJ.7HG00585130	Akashinriki_chr7HG34148	0.102835	0.130389	0.239805	2.50035	1.01296	0.585972	0	1.93231	0.059881	1.78042	1.5931	1.07756	0	0.022707	0.151285
HvCO10	N0.HOG0072514	HORVU.AKASHINRIKI.PROJ.4HG00305710	x
HvCO11	N0.HOG0045619	HORVU.AKASHINRIKI.PROJ.6HG00545210	x
HvCO12	N0.HOG0059310	HORVU.AKASHINRIKI.PROJ.7HG00597780	x
HvCO13	N0.HOG0045856	HORVU.AKASHINRIKI.PROJ.7HG00600440	Akashinriki_chr7HG31632	22.4052	18.6661	20.993	6.00041	7.98498	5.86374	20.0035	33.1522	25.5954	21.0339	13.1388	19.2155	26.8599	42.1515	33.6266
HvCO14	N0.HOG0058221	HORVU.AKASHINRIKI.PROJ.6HG00543910	Akashinriki_chr6HG29532	4.10769	3.32392	3.97808	0.843272	0.902455	0.835003	2.07369	9.69577	5.88748	5.85372	5.56567	5.12814	5.8034	9.08639	7.63463
HvCO15	N0.HOG0059623	HORVU.AKASHINRIKI.PROJ.7HG00610350	Akashinriki_chr7HG32490	3.78586	3.49057	3.86835	21.7306	20.9574	18.4782	16.7599	10.7727	19.9808	17.715	19.7882	17.9649	24.5002	29.0527	22.8076
HvCO16	N0.HOG0053706	HORVU.AKASHINRIKI.PROJ.4HG00339450	Akashinriki_chr4HG17977	4.63468	5.80708	5.37612	16.2817	14.6708	15.1629	3.46888	8.48622	8.51438	9.40416	8.94711	9.21756	11.6107	7.39998	10.7541
HvCO18	N0.HOG0048341	HORVU.AKASHINRIKI.PROJ.2HG00104550	Akashinriki_chr2HG07548	2.40932	2.53107	3.40282	3.96914	3.67702	4.21632	0.825334	0.285517	0.948035	0.569273	0.467079	0.587248	2.53178	5.31182	5.99831
HvGATA1	N0.HOG0052967	HORVU.AKASHINRIKI.PROJ.4HG00303340	Akashinriki_chr4HG16571	4.26151	3.18789	3.47685	6.42656	6.94853	7.56365	19.2878	18.6068	14.6909	8.42556	10.4002	9.29821	9.39827	10.2588	9.32722
HvGATA2	N0.HOG0044833	HORVU.AKASHINRIKI.PROJ.4HG00308500	Akashinriki_chr4HG17637	2.49684	1.33207	1.77634	5.1946	4.57618	4.72195	5.86327	4.3508	7.84451	16.5544	18.8439	21.1049	6.56141	5.33958	6.59046
HvGATA3	N0.HOG0057350	HORVU.AKASHINRIKI.PROJ.6HG00499510	Akashinriki_chr6HG30920	15.2883	13.7438	14.2639	14.8538	13.8485	13.858	42.5602	36.2457	30.9892	19.1492	17.8934	19.1296	18.4018	18.8709	19.2886
HvGATA4	N0.HOG0060472	HORVU.AKASHINRIKI.PROJ.7HG00648580	Akashinriki_chr7HG35158	13.3047	11.9545	12.8715	16.615	16.6486	15.5778	43.9091	38.2544	37.03	20.3249	21.6927	23.8259	22.2519	26.3159	23.0841
HvPRR59	N0.HOG0068638	HORVU.AKASHINRIKI.PROJ.4HG00318090	Akashinriki_chr4HG16551	10.7627	7.86855	7.68664	12.4009	11.7945	9.8181	46.8291	33.1343	52.8351	27.5387	26.9909	28.5853	24.4122	25.8586	24.8908
HvPRR73	N0.HOG0063094	HORVU.AKASHINRIKI.PROJ.4HG00346960	Akashinriki_chr4HG18529	10.7493	6.52418	8.28822	27.7013	26.2522	20.9722	26.2985	19.2965	27.0954	17.6864	19.8844	18.518	21.5645	21.4937	21.7355
HvPRR95	N0.HOG0068774	HORVU.AKASHINRIKI.PROJ.5HG00445780	Akashinriki_chr5HG24023	9.26651	6.30679	7.12838	14.2205	16.7358	14.3976	28.6091	77.6005	28.6727	28.549	26.9222	31.0406	19.4222	28.5978	22.2893
HvTOC1	N0.HOG0057870	HORVU.AKASHINRIKI.PROJ.6HG00529730	x
Ppd-H1	N0.HOG0048183	HORVU.AKASHINRIKI.PROJ.2HG00097710	Akashinriki_chr2HG06051	3.09934	2.39424	2.51037	5.52328	4.91693	4.50337	36.1917	37.3387	29.9401	2.65025	3.30286	3.03355	11.9025	17.6217	14.2124
HvCMF4L2	N0.HOG0081730	HORVU.AKASHINRIKI.PROJ.3HG00292580	x
HvCMF4L3	N0.HOG0074099	x
HvCMF4L4	N0.HOG0037943	HORVU.AKASHINRIKI.PROJ.contig_641G00811560	x
VRN2-Ha	N0.HOG0074283	HORVU.AKASHINRIKI.PROJ.4HG00748950	x
VRN2-Hb
VRN2-Hc

## Sheet: Barke
	orthogroup ID	ID_anno	ID_tpm	Barke.Ca1	Barke.Ca2	Barke.Ca3	Barke.Co1	Barke.Co2	Barke.Co3	Barke.In1	Barke.In2	Barke.In3	Barke.Ro1	Barke.Ro2	Barke.Ro3	Barke.Sh1	Barke.Sh2	Barke.Sh3
HvCMF1	N0.HOG0052356	HORVU.BARKE.PROJ.3HG00277180	Barke_chr3HG15150	0.383227	0.262928	0.297858	4.25992	3.2887	3.58064	0.199835	0.050243	0.052579	1.98419	2.37489	1.87662	1.10458	1.14255	1.78194
HvCMF2	N0.HOG0058723	HORVU.BARKE.PROJ.7HG00575170	x
HvCMF3	N0.HOG0064166	HORVU.BARKE.PROJ.6HG00507860	x
HvCMF4	N0.HOG0063305	HORVU.BARKE.PROJ.4HG00375880	x
HvCMF5	N0.HOG0047468	HORVU.BARKE.PROJ.1HG00065290	x
HvCMF6a	N0.HOG0061472	HORVU.BARKE.PROJ.1HG00087240	Barke_chr1HG04436	91.9101	76.814	92.5794	32.8262	30.2294	38.7831	58.8527	31.1078	84.9401	33.3569	39.9156	26.0723	9.8326	9.8856	10.0735
HvCMF6b	N0.HOG0061471	HORVU.BARKE.PROJ.1HG00087210	Barke_chr1HG04433	47.5174	27.9041	44.7054	12.2656	11.5721	14.1805	15.4225	13.4344	16.751	4.09761	6.77135	4.85701	2.60469	2.58833	1.77921
HvCMF7	N0.HOG0067079	HORVU.BARKE.PROJ.7HG00659700	Barke_chr7HG36340	16.4698	13.1023	18.0911	8.80318	9.39289	10.3402	24.2647	24.6839	30.3543	14.5907	14.4224	12.3583	10.4825	9.40427	10.7507
HvCMF4L1	N0.HOG0066217	HORVU.BARKE.PROJ.4HG00346150	x
HvCMF9	N0.HOG0045954	HORVU.BARKE.PROJ.7HG00637930	Barke_chr7HG34836	4.28315	3.94833	5.26131	5.47662	6.4814	6.09073	14.0592	12.1345	14.9586	1.00895	1.01103	1.0918	8.65523	8.6573	7.98102
HvCMF10	N0.HOG0046715	HORVU.BARKE.PROJ.1HG00036900	Barke_chr1HG00983	0	0.202289	0	0.961539	1.82753	0.552877	0.480023	0.162124	1.16258	0	0	0	0.848999	1.13831	1.43244
HvCMF11	N0.HOG0061182	HORVU.BARKE.PROJ.1HG00051860	Barke_chr1HG02004	0.757126	0.498937	1.05176	0.614586	0.469022	0.955927	1.49535	3.15178	1.80204	0.029719	0.05708	0.085587	1.27521	0.783715	0.34277
HvCMF12	N0.HOG0055456	HORVU.BARKE.PROJ.5HG00424350	x
HvCMF13	N0.HOG0055457	HORVU.BARKE.PROJ.5HG00424390	Barke_chr5HG23064	1.39701	1.37453	1.30713	1.58831	2.12513	2.15961	4.52473	3.97245	7.53229	1.45353	1.34631	1.27327	2.25159	2.3815	2.46021
HvCMF14	N0.HOG0053437	HORVU.BARKE.PROJ.4HG00324380	x
HvCO1	N0.HOG0059331	HORVU.BARKE.PROJ.7HG00608860	Barke_chr7HG32621	0.480874	0.243586	0.388595	7.53545	9.03157	5.95494	10.0027	4.68004	12.248	17.9398	15.9905	25.9304	9.20021	10.3221	6.4263
HvCO2	N0.HOG0064418	HORVU.BARKE.PROJ.6HG00553920	Barke_chr6HG30597	0.400673	0.460719	0.677751	0.418331	0.51772	0.472008	2.57489	2.21374	2.88662	0.918949	0.849983	0.703682	0.671517	0.418158	0.577526
HvCO3	N0.HOG0055508	HORVU.BARKE.PROJ.5HG00426250	Barke_chr5HG23179	5.20254	5.3296	6.53793	1.63813	2.89079	0.60524	4.27092	6.47511	4.88791	0.259139	0.184119	0.068634	5.46568	4.9139	5.75972
HvCO4	N0.HOG0070282	HORVU.BARKE.PROJ.2HG00162390	x
HvCO5	N0.HOG0057847	HORVU.BARKE.PROJ.6HG00537480	x
HvCO6	N0.HOG0068243	HORVU.BARKE.PROJ.7HG00671090	x
HvCO7	N0.HOG0057496	HORVU.BARKE.PROJ.6HG00516420	x
HvCO8	N0.HOG0058982	HORVU.BARKE.PROJ.7HG00595050	Barke_chr7HG35392	0	0	0.079423	1.11786	1.20377	1.55837	0	0.392002	0	3.85902	4.16454	3.55679	0.591858	0.111062	0.577217
HvCO10	N0.HOG0072514	HORVU.BARKE.PROJ.4HG00308790	x
HvCO11	N0.HOG0045619	HORVU.BARKE.PROJ.6HG00554530	Barke_chr6HG30629	1.51327	1.99067	2.45677	1.73864	2.86718	0.971288	7.13619	1.50165	8.27963	0	0	0	6.80194	7.608	6.03853
HvCO12	N0.HOG0059310	HORVU.BARKE.PROJ.7HG00607670	Barke_chr7HG32545	3.58464	3.54304	4.78816	2.3628	3.01159	0.847309	0.449643	0.113586	0.712941	0	0.021426	0	3.81618	3.36565	2.55258
HvCO13	N0.HOG0045856	HORVU.BARKE.PROJ.7HG00610480	Barke_chr7HG32720	29.8956	24.793	31.0216	11.6032	10.0122	11.953	28.1934	35.5549	34.4861	21.4104	20.0069	20.7045	31.1373	30.8187	31.8027
HvCO14	N0.HOG0058221	HORVU.BARKE.PROJ.6HG00553270	Barke_chr6HG30550	2.85173	2.55872	2.77762	0.530738	0.907413	0.39229	7.02816	21.2649	3.72432	6.54969	5.54123	5.93647	5.80426	5.13712	5.1143
HvCO15	N0.HOG0059623	HORVU.BARKE.PROJ.7HG00621210	Barke_chr7HG33519	3.82068	2.17257	3.71707	20.0961	20.8029	19.412	21.4599	9.13402	26.2457	20.5604	19.2011	17.2667	37.6567	31.1658	29.7252
HvCO16	N0.HOG0053706	HORVU.BARKE.PROJ.4HG00343970	Barke_chr4HG18695	5.70225	5.01871	7.82731	12.6586	11.4049	9.56122	27.9267	7.20165	25.1097	8.34869	9.96735	7.89213	8.78951	8.33056	7.5508
HvCO18	N0.HOG0048341	HORVU.BARKE.PROJ.2HG00105340	Barke_chr2HG07762	4.81521	4.42142	4.06863	4.09763	3.61745	4.71356	0.191007	0.03891	0.233635	0.211415	0.42471	0.476266	6.42741	5.38525	6.1518
HvGATA1	N0.HOG0052967	HORVU.BARKE.PROJ.4HG00306310	Barke_chr4HG21525	5.4246	5.32414	5.10465	7.38797	8.43767	7.63705	13.9071	11.3032	12.562	9.7512	9.12236	5.5271	9.26121	8.42579	9.17316
HvGATA2	N0.HOG0044833	HORVU.BARKE.PROJ.4HG00311630	Barke_chr4HG18265	2.17843	1.96114	2.837	3.71753	4.37664	3.6259	5.75936	4.97363	5.10523	20.1572	20.3039	16.6434	4.17305	2.66422	3.55444
HvGATA3	N0.HOG0057350	HORVU.BARKE.PROJ.6HG00507940	Barke_chr6HG32007	18.6228	15.7904	18.4556	16.4429	16.5154	18.0778	34.2863	35.5098	37.1108	17.7597	17.5766	16.7084	21.0389	17.7242	19.7924
HvGATA4	N0.HOG0060472	HORVU.BARKE.PROJ.7HG00659820	Barke_chr7HG36349	14.5813	15.884	15.7702	20.1038	19.3826	19.996	50.1675	39.4579	57.0366	22.819	21.9	19.3695	22.7088	23.3425	23.36
HvPRR59	N0.HOG0068638	HORVU.BARKE.PROJ.4HG00321280	x
HvPRR73	N0.HOG0063094	HORVU.BARKE.PROJ.4HG00351700	Barke_chr4HG19217	11.7415	10.8539	10.9459	30.2569	35.8856	37.8374	27.856	23.8365	25.2698	20.6253	19.1533	18.312	19.9998	20.2543	17.9978
HvPRR95	N0.HOG0068774	HORVU.BARKE.PROJ.5HG00453230	Barke_chr5HG24912	16.5063	17.5265	17.1917	20.4163	22.2804	16.6839	43.1235	49.7262	52.3375	32.6158	43.4117	29.1482	35.4449	34.543	33.2151
HvTOC1	N0.HOG0057870	HORVU.BARKE.PROJ.6HG00538830	Barke_chr6HG29646	35.1334	29.3358	33.9368	30.1426	30.1736	32.9909	42.2901	39.751	49.3996	90.132	88.7829	72.8528	37.0582	38.1192	36.1095
Ppd-H1	N0.HOG0048183	HORVU.BARKE.PROJ.2HG00098780	Barke_chr2HG06166	3.17048	4.04423	4.18262	12.7063	18.0985	17.5692	58.7091	35.7209	48.8614	2.06551	2.1495	2.92438	27.0302	28.7726	25.3506
HvCMF4L2	N0.HOG0081730	x
HvCMF4L3	N0.HOG0074099	HORVU.BARKE.PROJ.3HG00243900	x
HvCMF4L4	N0.HOG0037943	x
VRN2-Ha	N0.HOG0074283	x
VRN2-Hb
VRN2-Hc

## Sheet: Chi_Ba_Damai
ZDM02064	orthogroup ID	ID_anno	ID_tpm	ZDM02064.Ca1	ZDM02064.Ca2	ZDM02064.Ca3	ZDM02064.Co1	ZDM02064.Co2	ZDM02064.Co3	ZDM02064.In1	ZDM02064.In2	ZDM02064.In3	ZDM02064.Ro1	ZDM02064.Ro2	ZDM02064.Ro3	ZDM02064.Sh1	ZDM02064.Sh2	ZDM02064.Sh3
HvCMF1	N0.HOG0052356	HORVU.ZDM02064.PROJ.3HG00273200	x
HvCMF2	N0.HOG0058723	HORVU.ZDM02064.PROJ.7HG00569720	x
HvCMF3	N0.HOG0064166	HORVU.ZDM02064.PROJ.6HG00499880	ZDM02064_chr6HG29903	0.393746	0.760148	0.785529	17.7976	18.3788	17.487	2.40438	2.71016	1.95688	0	0.041631	0	57.8486	44.4316	49.9332
HvCMF4	N0.HOG0063305	HORVU.ZDM02064.PROJ.4HG00372020	ZDM02064_chr4HG19596	0.018573	0.124036	0.112246	0.126123	0.021105	0	2.29936	0.391518	1.56568	0	0	0.073179	0.040581	0.355439	0.436455
HvCMF5	N0.HOG0047468	HORVU.ZDM02064.PROJ.1HG00066180	x
HvCMF6a	N0.HOG0061472	HORVU.ZDM02064.PROJ.1HG00086190	ZDM02064_chr1HG04148	54.705	56.5329	63.5904	24.1362	22.465	23.5215	30.7247	38.8806	33.8459	18.5571	19.8791	18.9188	10.0695	14.4948	14.8645
HvCMF6b	N0.HOG0061471	HORVU.ZDM02064.PROJ.1HG00086220	ZDM02064_chr1HG04151	19.1426	21.6325	30.4157	6.023	10.2653	9.26098	11.911	20.9465	18.4169	14.6309	15.2106	13.1287	2.31131	2.67185	3.0036
HvCMF7	N0.HOG0067079	HORVU.ZDM02064.PROJ.7HG00649900	x
HvCMF4L1	N0.HOG0066217	HORVU.ZDM02064.PROJ.4HG00342000	x
HvCMF9	N0.HOG0045954	HORVU.ZDM02064.PROJ.7HG00628690	ZDM02064_chr7HG32312	3.54599	3.13438	3.68567	5.98438	4.89622	4.12285	11.9764	7.33823	9.33903	1.19158	1.6453	1.24657	9.49869	9.68193	10.9843
HvCMF10	N0.HOG0046715	HORVU.ZDM02064.PROJ.1HG00037330	ZDM02064_chr1HG00884	0.053269	0.151439	0.093919	1.05405	0.833088	0.724212	1.1674	5.42837	1.26776	0.090649	0.118289	0.07312	1.65969	1.5263	1.07279
HvCMF11	N0.HOG0061182	HORVU.ZDM02064.PROJ.1HG00052720	ZDM02064_chr1HG01915	0.754364	0.640054	0.725711	0.085558	0.100608	0.083493	1.81676	2.27155	2.69532	0.115681	0.081903	0	6.69978	5.2459	5.63569
HvCMF12	N0.HOG0055456	HORVU.ZDM02064.PROJ.5HG00419380	x
HvCMF13	N0.HOG0055457	HORVU.ZDM02064.PROJ.5HG00419420	ZDM02064_chr5HG21673	1.17549	1.2411	1.23623	1.12228	1.68982	1.60768	3.69671	3.70685	4.3239	2.93557	2.85777	3.12068	2.67058	2.8058	3.59249
HvCMF14	N0.HOG0053437	HORVU.ZDM02064.PROJ.4HG00319830	ZDM02064_chr4HG16283	0.038423	0.073746	0.038806	0.121151	0.12238	0.251971	0.051471	0.049701	0.606196	0.164444	0	0.218745	2.2504	2.0607	2.37323
HvCO1	N0.HOG0059331	HORVU.ZDM02064.PROJ.7HG00600560	ZDM02064_chr7HG30426	1.0192	0.898079	0.546622	4.609	8.4348	10.1174	5.53874	6.72971	5.47016	25.6839	23.5097	18.818	13.361	10.9437	8.40287
HvCO2	N0.HOG0064418	HORVU.ZDM02064.PROJ.6HG00547230	ZDM02064_chr6HG28529	0.172902	0.293449	0.147442	0.255907	0.341726	0.373849	1.4266	1.63732	1.83856	0.59892	0.395084	0.672105	0.69538	0.637995	0.646269
HvCO3	N0.HOG0055508	HORVU.ZDM02064.PROJ.5HG00421240	ZDM02064_chr5HG21800	2.5291	3.80356	5.42847	3.38845	1.5668	1.67134	6.44563	5.55573	4.87817	0.318741	0.274508	0.170967	8.86646	7.60594	6.64197
HvCO4	N0.HOG0070282	HORVU.ZDM02064.PROJ.2HG00160280	x
HvCO5	N0.HOG0057847	HORVU.ZDM02064.PROJ.6HG00530760	x
HvCO6	N0.HOG0068243	HORVU.ZDM02064.PROJ.7HG00660870	x
HvCO7	N0.HOG0057496	HORVU.ZDM02064.PROJ.6HG00508730	ZDM02064_chr6HG26104	0.401803	0.242918	0	34.1475	36.1312	38.5745	16.5236	13.347	19.1526	18.284	22.1557	12.2457	13.6664	16.1391	14.6393
HvCO8	N0.HOG0058982	HORVU.ZDM02064.PROJ.7HG00586490	x
HvCO10	N0.HOG0072514	HORVU.ZDM02064.PROJ.4HG00304300	x
HvCO11	N0.HOG0045619	HORVU.ZDM02064.PROJ.6HG00547910	x
HvCO12	N0.HOG0059310	HORVU.ZDM02064.PROJ.7HG00599420	x
HvCO13	N0.HOG0045856	HORVU.ZDM02064.PROJ.7HG00602140	ZDM02064_chr7HG30544	21.0532	20.3983	22.8564	4.95866	5.34408	7.59029	29.221	22.7995	25.7951	27.0764	29.1534	30.0412	50.34	44.5651	42.49
HvCO14	N0.HOG0058221	HORVU.ZDM02064.PROJ.6HG00546580	ZDM02064_chr6HG28486	2.14971	2.17035	2.39389	0.533816	0.387518	0.710377	11.9665	10.0325	12.2081	8.66278	8.12155	7.98942	7.77452	7.128	8.04637
HvCO15	N0.HOG0059623	HORVU.ZDM02064.PROJ.7HG00612370	ZDM02064_chr7HG31247	2.21623	2.2974	2.55388	17.5343	20.5517	21.0514	10.222	11.6617	8.18555	38.0618	35.6593	31.0999	26.3954	25.318	25.3131
HvCO16	N0.HOG0053706	HORVU.ZDM02064.PROJ.4HG00339720	x
HvCO18	N0.HOG0048341	HORVU.ZDM02064.PROJ.2HG00104210	ZDM02064_chr2HG07366	3.01458	2.97008	3.92909	3.13111	2.99439	2.40736	1.01431	0.364671	0.720585	0.218482	0.037321	0.120876	4.51304	4.97068	4.86149
HvGATA1	N0.HOG0052967	HORVU.ZDM02064.PROJ.4HG00301930	ZDM02064_chr4HG16130	3.7062	3.15025	4.32252	5.10293	6.82318	5.50838	11.5875	14.6099	12.9834	9.66832	9.3748	10.253	12.2314	10.9814	10.224
HvGATA2	N0.HOG0044833	HORVU.ZDM02064.PROJ.4HG00306950	ZDM02064_chr4HG17180	2.25753	1.74502	2.02199	2.23825	3.80009	3.59332	6.23316	10.8883	6.36233	17.2311	17.2593	18.9042	4.24468	4.44863	3.51607
HvGATA3	N0.HOG0057350	HORVU.ZDM02064.PROJ.6HG00500010	ZDM02064_chr6HG29914	10.2481	11.4728	13.4996	14.7061	14.3969	13.276	29.6717	23.6978	32.3118	18.6642	18.0745	18.4623	15.3824	17.3981	19.3548
HvGATA4	N0.HOG0060472	HORVU.ZDM02064.PROJ.7HG00650050	ZDM02064_chr7HG33792	10.6925	11.1405	12.9556	14.2958	17.0528	16.0917	30.7128	29.0697	33.5399	26.6175	27.1053	26.7268	22.5461	24.2715	24.3044
HvPRR59	N0.HOG0068638	HORVU.ZDM02064.PROJ.4HG00316940	ZDM02064_chr4HG16078	12.9312	13.036	13.6577	8.61116	12.9907	11.6788	31.5109	31.9977	28.2917	54.3148	52.6848	57.6315	35.5879	33.0668	32.9473
HvPRR73	N0.HOG0063094	HORVU.ZDM02064.PROJ.4HG00347430	ZDM02064_chr4HG18016	12.4296	10.7436	13.6811	17.2212	29.9985	28.7804	17.8319	38.11	24.3033	28.56	25.5392	24.1432	27.4514	27.9065	28.0191
HvPRR95	N0.HOG0068774	HORVU.ZDM02064.PROJ.5HG00447130	ZDM02064_chr5HG23421	9.96835	10.3781	12.1669	7.66245	13.5041	12.715	69.3722	24.7638	39.6175	18.6141	19.5807	17.3379	29.0879	29.9889	29.0915
HvTOC1	N0.HOG0057870	HORVU.ZDM02064.PROJ.6HG00532060	ZDM02064_chr6HG27604	21.2634	19.3045	22.8597	15.2428	22.3753	21.5906	30.8072	42.9836	31.6215	85.9117	79.3799	93.9787	52.0453	50.8894	50.9154
Ppd-H1	N0.HOG0048183	HORVU.ZDM02064.PROJ.2HG00097450	x
HvCMF4L2	N0.HOG0081730	x
HvCMF4L3	N0.HOG0074099	x
HvCMF4L4	N0.HOG0037943	HORVU.ZDM02064.PROJ.contig_699G00812800	x
VRN2-Ha	N0.HOG0074283	HORVU.ZDM02064.PROJ.4HG00749560	x
VRN2-Hb
VRN2-Hc

## Sheet: Du_Li_Huang
ZDM01467	orthogroup ID	ID_anno	ID_tpm	ZDM01467.Ca1	ZDM01467.Ca2	ZDM01467.Ca3	ZDM01467.Co1	ZDM01467.Co2	ZDM01467.Co3	ZDM01467.In1	ZDM01467.In2	ZDM01467.In3	ZDM01467.Ro1	ZDM01467.Ro2	ZDM01467.Ro3	ZDM01467.Sh1	ZDM01467.Sh2	ZDM01467.Sh3
HvCMF1	N0.HOG0052356	HORVU.ZDM01467.PROJ.3HG00272110	ZDM01467_chr3HG14041	0.283111	0.239326	0.370567	2.15758	1.93955	2.64094	3.5617	5.26517	0.321905	8.50368	12.1285	10.186	3.6354	6.28608	3.51404
HvCMF2	N0.HOG0058723	HORVU.ZDM01467.PROJ.7HG00565240	x
HvCMF3	N0.HOG0064166	HORVU.ZDM01467.PROJ.6HG00497990	x
HvCMF4	N0.HOG0063305	HORVU.ZDM01467.PROJ.4HG00368880	x
HvCMF5	N0.HOG0047468	HORVU.ZDM01467.PROJ.1HG00063640	ZDM01467_chr1HG02742	0	0	0.02403	1.67367	1.36165	0.966952	0	0.432889	0	2.01688	1.52192	0.54695	1.40225	1.37435	1.14611
HvCMF6a	N0.HOG0061472	HORVU.ZDM01467.PROJ.1HG00084210	ZDM01467_chr1HG04072	89.8573	87.3312	87.377	21.2095	16.3579	21.2484	23.4049	8.11924	74.7765	22.3383	22.952	19.6166	14.9847	14.575	13.163
HvCMF6b	N0.HOG0061471	HORVU.ZDM01467.PROJ.1HG00084240	ZDM01467_chr1HG04075	28.9902	24.7416	22.6664	10.1229	8.44022	7.34555	11.4746	7.49612	12.9221	23.8009	24.1942	16.0369	3.51474	3.5024	3.87845
HvCMF7	N0.HOG0067079	HORVU.ZDM01467.PROJ.7HG00648100	ZDM01467_chr7HG33267	17.4345	18.0087	17.3747	7.59755	6.42809	6.64548	7.43625	3.18988	22.6875	10.2246	8.45986	8.94628	7.19006	7.16041	6.13666
HvCMF4L1	N0.HOG0066217	HORVU.ZDM01467.PROJ.4HG00339890	x
HvCMF9	N0.HOG0045954	HORVU.ZDM01467.PROJ.7HG00626190	ZDM01467_chr7HG31887	9.23373	9.71557	9.06833	5.38412	5.08688	6.38461	4.58634	2.65274	26.4112	1.4917	2.15476	2.6314	9.50008	8.63591	8.80724
HvCMF10	N0.HOG0046715	HORVU.ZDM01467.PROJ.1HG00035630	ZDM01467_chr1HG00872	0.380283	0.262639	0.375324	1.07793	1.10459	1.72084	11.9689	14.1656	0.494198	0.025489	0.164321	0.027404	1.58505	1.67823	1.90301
HvCMF11	N0.HOG0061182	HORVU.ZDM01467.PROJ.1HG00050530	ZDM01467_chr1HG01866	2.09543	2.03648	1.85555	2.16444	3.56768	3.79553	0.761036	0.758492	0.495753	0	0	0	1.84744	1.79774	1.92133
HvCMF12	N0.HOG0055456	HORVU.ZDM01467.PROJ.5HG00415740	ZDM01467_chr5HG21324	3.34196	2.24735	4.83118	0	0	0	0	0	0	0	0	0	0	0	0
HvCMF13	N0.HOG0055457	HORVU.ZDM01467.PROJ.5HG00415790	ZDM01467_chr5HG21325	1.85293	2.18153	2.2717	1.80255	1.42965	2.04529	1.16678	0.238157	7.97652	2.72149	2.039	1.98273	2.85751	2.80434	2.41144
HvCMF14	N0.HOG0053437	HORVU.ZDM01467.PROJ.4HG00319130	x
HvCO1	N0.HOG0059331	HORVU.ZDM01467.PROJ.7HG00598490	ZDM01467_chr7HG29964	0.771895	1.48611	1.93403	11.7094	13.7948	11.2988	4.2212	8.35889	10.5868	19.703	23.6182	42.5905	15.8156	15.6968	16.6431
HvCO2	N0.HOG0064418	HORVU.ZDM01467.PROJ.6HG00544170	x
HvCO3	N0.HOG0055508	HORVU.ZDM01467.PROJ.5HG00417550	ZDM01467_chr5HG21435	10.4382	10.0725	12.0328	1.70134	4.01938	4.61052	8.71184	13.2253	0.830735	0.050628	0	0.241239	6.25528	3.84937	2.99102
HvCO4	N0.HOG0070282	HORVU.ZDM01467.PROJ.2HG00158010	x
HvCO5	N0.HOG0057847	HORVU.ZDM01467.PROJ.6HG00527550	x
HvCO6	N0.HOG0068243	HORVU.ZDM01467.PROJ.7HG00659320	x
HvCO7	N0.HOG0057496	HORVU.ZDM01467.PROJ.6HG00506570	x
HvCO8	N0.HOG0058982	HORVU.ZDM01467.PROJ.7HG00584510	x
HvCO10	N0.HOG0072514	HORVU.ZDM01467.PROJ.4HG00303680	x
HvCO11	N0.HOG0045619	HORVU.ZDM01467.PROJ.6HG00544850	ZDM01467_chr6HG28087	4.88059	5.67536	5.3299	1.37052	2.40859	2.63922	5.04641	6.05987	2.45218	0.061245	0	0.02255	9.32699	6.89933	7.3683
HvCO12	N0.HOG0059310	HORVU.ZDM01467.PROJ.7HG00597440	x
HvCO13	N0.HOG0045856	HORVU.ZDM01467.PROJ.7HG00599940	ZDM01467_chr7HG30060	22.5403	20.0073	20.4814	7.98959	7.86163	9.34666	46.9849	22.452	33.6139	44.7513	39.8546	37.4218	48.7293	48.6942	48.2222
HvCO14	N0.HOG0058221	HORVU.ZDM01467.PROJ.6HG00543570	ZDM01467_chr6HG28012	7.13817	6.39826	7.08656	0.723074	0.851077	1.07394	13.2519	7.77994	4.26326	13.064	10.9737	14.1804	8.36874	7.9483	8.25663
HvCO15	N0.HOG0059623	HORVU.ZDM01467.PROJ.7HG00609940	ZDM01467_chr7HG30787	7.90869	7.16491	7.54405	29.3313	24.1801	24.3824	13.3401	5.30551	18.0983	35.6713	34.9077	29.2573	28.1108	26.6824	26.176
HvCO16	N0.HOG0053706	HORVU.ZDM01467.PROJ.4HG00337850	ZDM01467_chr4HG17267	12.1094	11.2402	11.0212	33.0361	27.2376	19.457	11.4216	32.8316	2.79894	16.1829	15.5684	11.0001	12.602	12.6156	11.5339
HvCO18	N0.HOG0048341	HORVU.ZDM01467.PROJ.2HG00102060	ZDM01467_chr2HG07075	3.71563	3.46961	3.17425	0.26397	0.454923	1.78969	2.22385	0.613345	1.03775	0.119153	0.124681	0.107594	5.14161	4.88254	5.89393
HvGATA1	N0.HOG0052967	HORVU.ZDM01467.PROJ.4HG00301270	ZDM01467_chr4HG15943	7.33466	8.61754	8.33773	9.00644	7.6131	9.88985	16.8173	9.57971	18.4483	13.6181	12.2418	10.118	11.3584	9.27279	9.71519
HvGATA2	N0.HOG0044833	HORVU.ZDM01467.PROJ.4HG00306510	ZDM01467_chr4HG16956	4.87271	4.00188	4.85281	4.01796	4.37521	4.36266	11.8621	15.0654	3.26184	19.1981	19.1573	16.0532	4.7394	3.5593	2.38947
HvGATA3	N0.HOG0057350	HORVU.ZDM01467.PROJ.6HG00498070	ZDM01467_chr6HG29374	28.1337	25.2477	28.425	14.0582	15.4386	16.7301	21.8375	15.5067	40.3498	26.585	28.644	19.5578	20.7344	22.0817	20.9091
HvGATA4	N0.HOG0060472	HORVU.ZDM01467.PROJ.7HG00648220	ZDM01467_chr7HG33275	23.5031	24.0795	23.7818	21.5459	19.8355	21.0319	38.1913	29.3279	53.4074	33.6013	30.8543	28.9617	26.9832	27.8214	26.6409
HvPRR59	N0.HOG0068638	HORVU.ZDM01467.PROJ.4HG00316230	ZDM01467_chr4HG15903	22.3922	22.8736	24.7812	21.4966	16.3724	18.9723	58.2035	30.6881	46.9567	84.0433	71.6708	60.261	40.1224	38.3731	37.3537
HvPRR73	N0.HOG0063094	HORVU.ZDM01467.PROJ.4HG00345400	ZDM01467_chr4HG17774	12.2907	10.2944	10.2038	37.9118	35.7522	39.1347	39.6472	23.8979	35.6922	38.1703	32.2279	31.5664	33.9754	36.8394	32.6562
HvPRR95	N0.HOG0068774	HORVU.ZDM01467.PROJ.5HG00444360	ZDM01467_chr5HG23049	12.991	11.771	13.092	24.7808	22.8696	22.1524	13.822	21.1438	36.45	16.4872	17.0714	13.6353	30.3204	31.3453	29.92
HvTOC1	N0.HOG0057870	HORVU.ZDM01467.PROJ.6HG00529150	ZDM01467_chr6HG27139	41.7605	41.8486	43.5728	26.9653	25.8486	26.8798	47.0748	13.4076	71.3537	124.222	91.993	102.392	54.2306	49.4483	47.3749
Ppd-H1	N0.HOG0048183	HORVU.ZDM01467.PROJ.2HG00095450	ZDM01467_chr2HG05693	6.45452	8.32906	9.08396	12.6723	11.0207	17.0205	24.4794	9.35156	69.3697	4.68315	4.77329	2.83203	29.5968	28.8909	26.1601
HvCMF4L2	N0.HOG0081730	x
HvCMF4L3	N0.HOG0074099	x
HvCMF4L4	N0.HOG0037943	HORVU.ZDM01467.PROJ.contig_295G00811130	x
VRN2-Ha	N0.HOG0074283	HORVU.ZDM01467.PROJ.4HG00748160	x
VRN2-Hb
VRN2-Hc

## Sheet: FT11
B1K-04-12	orthogroup ID	ID_anno	ID_tpm	B1K.04.12.Ca1	B1K.04.12.Ca2	B1K.04.12.Ca3	B1K.04.12.Co1	B1K.04.12.Co2	B1K.04.12.Co3	B1K.04.12.In1	B1K.04.12.In2	B1K.04.12.In3	B1K.04.12.Ro1	B1K.04.12.Ro2	B1K.04.12.Ro3	B1K.04.12.Sh1	B1K.04.12.Sh2	B1K.04.12.Sh3
HvCMF1	N0.HOG0052356	HORVU.B1K-04-12.PROJ.3HG00277830	x
HvCMF2	N0.HOG0058723	HORVU.B1K-04-12.PROJ.7HG00575260	x
HvCMF3	N0.HOG0064166	HORVU.B1K-04-12.PROJ.6HG00506590	x
HvCMF4	N0.HOG0063305	HORVU.B1K-04-12.PROJ.4HG00376290	x
HvCMF5	N0.HOG0047468	HORVU.B1K-04-12.PROJ.1HG00066390	B1K-04-12_chr1HG03007	0.05155	0	0	0.561678	0.637726	0.170335	0	0	0.059574	1.58774	1.59391	1.20455	0.09798	0	0.10116
HvCMF6a	N0.HOG0061472	HORVU.B1K-04-12.PROJ.1HG00086660	B1K-04-12_chr1HG04393	33.9193	50.944	34.6798	24.7312	19.3381	8.94041	53.2405	51.8838	41.8113	17.7606	19.5471	19.383	12.0973	12.8625	12.1602
HvCMF6b	N0.HOG0061471	HORVU.B1K-04-12.PROJ.1HG00086690	B1K-04-12_chr1HG04396	20.6361	40.3397	24.7502	13.0029	10.936	9.19116	23.1619	28.195	22.2648	21.6492	23.7936	22.6028	7.64668	6.32895	5.65803
HvCMF7	N0.HOG0067079	HORVU.B1K-04-12.PROJ.7HG00660250	B1K-04-12_chr7HG35516	4.67255	8.06898	5.63549	6.78211	5.90352	5.10914	15.0405	14.8652	14.8566	9.23315	11.149	10.7241	6.08698	5.82524	7.18787
HvCMF4L1	N0.HOG0066217	HORVU.B1K-04-12.PROJ.4HG00346940	x
HvCMF9	N0.HOG0045954	HORVU.B1K-04-12.PROJ.7HG00638030	x
HvCMF10	N0.HOG0046715	HORVU.B1K-04-12.PROJ.1HG00037700	B1K-04-12_chr1HG01035	0.028416	0.074507	0.015198	0.713742	0.950639	1.25767	0.982865	1.1164	1.28367	0.023616	0.25492	0.04444	1.33199	1.15169	1.82863
HvCMF11	N0.HOG0061182	HORVU.B1K-04-12.PROJ.1HG00053380	B1K-04-12_chr1HG02115	0.080578	0.211869	0.137235	0	0.041533	0	4.547	4.26129	2.88275	0.161385	0.115392	0.551002	2.82188	2.25967	2.12249
HvCMF12	N0.HOG0055456	HORVU.B1K-04-12.PROJ.5HG00423480	x
HvCMF13	N0.HOG0055457	HORVU.B1K-04-12.PROJ.5HG00423510	B1K-04-12_chr5HG22747	0.442874	0.788924	0.559684	1.38169	0.889034	0.85035	3.83345	2.5574	2.38756	1.34542	1.32467	1.88793	1.92121	1.56486	1.50624
HvCMF14	N0.HOG0053437	HORVU.B1K-04-12.PROJ.4HG00324990	x
HvCO1	N0.HOG0059331	HORVU.B1K-04-12.PROJ.7HG00608650	x
HvCO2	N0.HOG0064418	HORVU.B1K-04-12.PROJ.6HG00554220	x
HvCO3	N0.HOG0055508	HORVU.B1K-04-12.PROJ.5HG00425510	B1K-04-12_chr5HG22876	0.835159	1.40143	1.04827	1.46099	1.71985	2.78347	1.40696	1.69276	4.32433	0.213584	0.143713	0.05562	5.14972	3.47538	3.55932
HvCO4	N0.HOG0070282	HORVU.B1K-04-12.PROJ.2HG00160980	x
HvCO5	N0.HOG0057847	HORVU.B1K-04-12.PROJ.6HG00537780	x
HvCO6	N0.HOG0068243	HORVU.B1K-04-12.PROJ.7HG00671720	x
HvCO7	N0.HOG0057496	HORVU.B1K-04-12.PROJ.6HG00515670	x
HvCO8	N0.HOG0058982	HORVU.B1K-04-12.PROJ.7HG00594260	x
HvCO10	N0.HOG0072514	x
HvCO11	N0.HOG0045619	HORVU.B1K-04-12.PROJ.6HG00554920	x
HvCO12	N0.HOG0059310	HORVU.B1K-04-12.PROJ.7HG00607450	x
HvCO13	N0.HOG0045856	HORVU.B1K-04-12.PROJ.7HG00610270	B1K-04-12_chr7HG32078	12.8909	18.244	12.6658	5.86695	4.31131	3.57578	24.9066	20.7967	21.0649	34.7798	40.2173	38.8782	31.2146	26.987	27.6569
HvCO14	N0.HOG0058221	HORVU.B1K-04-12.PROJ.6HG00553500	B1K-04-12_chr6HG29795	1.80936	2.80637	1.59591	0.756717	1.02564	0.397132	4.48157	3.9497	11.2046	11.2039	12.2671	11.9114	6.12955	4.47546	4.85492
HvCO15	N0.HOG0059623	HORVU.B1K-04-12.PROJ.7HG00620720	B1K-04-12_chr7HG32884	1.50053	2.30416	1.27101	30.0229	24.5811	28.1371	20.3132	17.3013	16.6815	32.7704	32.8783	37.0231	24.4819	24.2595	25.8627
HvCO16	N0.HOG0053706	HORVU.B1K-04-12.PROJ.4HG00344820	x
HvCO18	N0.HOG0048341	HORVU.B1K-04-12.PROJ.2HG00105270	B1K-04-12_chr2HG07837	3.71082	4.98361	3.64457	2.68499	2.2693	2.67674	1.1265	0.922795	1.47461	0.118715	0.173842	0.169812	2.51407	3.31631	3.06417
HvGATA1	N0.HOG0052967	HORVU.B1K-04-12.PROJ.4HG00306540	B1K-04-12_chr4HG21188	2.48311	3.53296	2.35338	9.24916	6.10079	5.40364	10.0006	11.268	10.8353	13.792	15.8269	15.2942	9.32522	7.06234	8.60253
HvGATA2	N0.HOG0044833	HORVU.B1K-04-12.PROJ.4HG00311610	x
HvGATA3	N0.HOG0057350	HORVU.B1K-04-12.PROJ.6HG00506710	B1K-04-12_chr6HG31249	6.36941	12.1646	7.25689	17.6025	12.5109	13.5536	35.2858	27.2642	23.6291	18.3157	17.6665	19.0847	16.6272	17.8233	15.818
HvGATA4	N0.HOG0060472	HORVU.B1K-04-12.PROJ.7HG00660380	B1K-04-12_chr7HG35525	6.60376	10.6732	6.14381	18.9464	14.3156	13.4762	39.4896	31.1705	31.1335	22.2552	22.1821	22.5214	21.8124	20.0874	21.7604
HvPRR59	N0.HOG0068638	HORVU.B1K-04-12.PROJ.4HG00321830	x
HvPRR73	N0.HOG0063094	HORVU.B1K-04-12.PROJ.4HG00352910	B1K-04-12_chr4HG18854	9.35567	13.4887	10.6829	37.7991	24.534	20.5667	24.3269	27.3085	29.4327	25.7651	27.5044	25.0902	27.5494	21.5611	24.7231
HvPRR95	N0.HOG0068774	HORVU.B1K-04-12.PROJ.5HG00452020	B1K-04-12_chr5HG24540	6.83879	7.64963	7.18525	16.1357	11.2471	14.5581	29.0555	22.1089	23.6051	14.9381	18.1721	20.8442	31.5881	22.2316	27.9878
HvTOC1	N0.HOG0057870	HORVU.B1K-04-12.PROJ.6HG00539080	B1K-04-12_chr6HG28895	16.1112	28.0975	17.5077	33.4712	23.5382	22.5556	59.2463	55.1815	53.178	121.476	127.559	119.449	47.5047	43.1741	44.5572
Ppd-H1	N0.HOG0048183	HORVU.B1K-04-12.PROJ.2HG00098340	B1K-04-12_chr2HG06247	1.28643	2.12902	1.42387	8.23391	4.39298	5.20934	26.8397	24.3643	24.7236	4.25632	4.16232	3.77091	21.0113	15.2231	15.9791
HvCMF4L2	N0.HOG0081730	HORVU.B1K-04-12.PROJ.3HG00296830
HvCMF4L3	N0.HOG0074099	x
HvCMF4L4	N0.HOG0037943	x
VRN2-Ha	N0.HOG0074283	HORVU.B1K-04-12.PROJ.4HG00757460
VRN2-Hb
VRN2-Hc

## Sheet: Golden_Promise
	orthogroup ID	ID_anno	ID_tpm	GoldenPromise.Ca1	GoldenPromise.Ca2	GoldenPromise.Ca3	GoldenPromise.Co1	GoldenPromise.Co2	GoldenPromise.Co3	GoldenPromise.In1	GoldenPromise.In2	GoldenPromise.In3	GoldenPromise.Ro1	GoldenPromise.Ro2	GoldenPromise.Ro3	GoldenPromise.Sh1	GoldenPromise.Sh2	GoldenPromise.Sh3
HvCMF1	N0.HOG0052356	HORVU.GOLDEN_PROMISE.PROJ.3HG00272400	GoldenPromise_chr3HG14726	0.049652	0.149207	0.140987	2.41433	1.82847	1.82495	0.244258	0.298431	0.522009	6.15747	4.44215	4.35839	1.69398	1.45449	1.50944
HvCMF2	N0.HOG0058723	HORVU.GOLDEN_PROMISE.PROJ.7HG00567170	x
HvCMF3	N0.HOG0064166	HORVU.GOLDEN_PROMISE.PROJ.6HG00500700	GoldenPromise_chr6HG31452	0.90677	0.128559	0.62286	9.19393	11.6796	9.97989	4.97764	3.54093	8.13205	0.013826	0	0	40.7062	35.8099	36.2492
HvCMF4	N0.HOG0063305	HORVU.GOLDEN_PROMISE.PROJ.4HG00370220	x
HvCMF5	N0.HOG0047468	HORVU.GOLDEN_PROMISE.PROJ.1HG00064790	x
HvCMF6a	N0.HOG0061472	HORVU.GOLDEN_PROMISE.PROJ.1HG00085130	GoldenPromise_chr1HG04241	90.1908	61.7215	71.068	21.0973	23.8312	19.1679	90.0743	81.6838	77.2591	17.6841	16.9199	18.6852	11.3975	10.6798	9.61809
HvCMF6b	N0.HOG0061471	HORVU.GOLDEN_PROMISE.PROJ.1HG00085160	GoldenPromise_chr1HG04244	42.0619	25.3349	29.1545	8.44844	8.38163	8.12006	13.688	11.3031	11.8311	15.9407	13.2871	13.1749	2.66832	2.2304	2.54138
HvCMF7	N0.HOG0067079	HORVU.GOLDEN_PROMISE.PROJ.7HG00651030	GoldenPromise_chr7HG35740	10.3586	7.72212	9.00161	5.7576	5.48255	5.54213	15.8435	16.5756	13.5106	13.4346	13.3659	13.2669	8.41316	8.68467	9.2982
HvCMF4L1	N0.HOG0066217	HORVU.GOLDEN_PROMISE.PROJ.4HG00341020	x
HvCMF9	N0.HOG0045954	HORVU.GOLDEN_PROMISE.PROJ.7HG00629570	x
HvCMF10	N0.HOG0046715	HORVU.GOLDEN_PROMISE.PROJ.1HG00036470	GoldenPromise_chr1HG00955	0.010632	0.028667	0.054927	0.358044	0.451475	0.292547	0	0	0.015216	0.054926	0	0	0.528954	0.532257	0.426534
HvCMF11	N0.HOG0061182	HORVU.GOLDEN_PROMISE.PROJ.1HG00051500	GoldenPromise_chr1HG01945	0.351393	0.06382	0.340468	2.88033	2.51202	2.48104	0.686883	0.663401	1.06088	0.027923	0.163537	0.027209	2.56319	2.31835	1.88102
HvCMF12	N0.HOG0055456	HORVU.GOLDEN_PROMISE.PROJ.5HG00417350	x
HvCMF13	N0.HOG0055457	HORVU.GOLDEN_PROMISE.PROJ.5HG00417380	GoldenPromise_chr5HG22605	1.24172	0.911162	1.29787	0.836722	1.16779	1.41359	3.95908	3.89347	2.8761	1.52068	1.04092	1.26775	3.14506	2.25164	2.23969
HvCMF14	N0.HOG0053437	HORVU.GOLDEN_PROMISE.PROJ.4HG00319710	GoldenPromise_chr4HG17055	5.45044	3.91099	3.76209	4.04275	4.18946	4.61444	11.3057	10.6713	10.6767	8.22601	7.09563	7.2565	5.19614	5.59909	5.2925
HvCO1	N0.HOG0059331	HORVU.GOLDEN_PROMISE.PROJ.7HG00601500	GoldenPromise_chr7HG32129	1.15591	0.369198	0.721227	8.68888	8.28789	7.5358	7.69377	6.52942	8.05341	12.9772	14.6823	13.6557	13.1576	8.44177	10.259
HvCO2	N0.HOG0064418	HORVU.GOLDEN_PROMISE.PROJ.6HG00802640	GoldenPromise_chr6HG30090	0.100758	0.083426	0.100138	0.279503	0.217021	0.233167	0.800517	0.51029	0.735598	0.444825	0.426388	0.542165	0.166605	0.164906	0.161394
HvCO3	N0.HOG0055508	HORVU.GOLDEN_PROMISE.PROJ.5HG00419270	GoldenPromise_chr5HG22721	4.75414	2.30471	3.05305	1.46868	2.11464	1.38609	1.19901	0.537509	0.894335	0.648541	0.762882	0.48982	7.89781	4.79994	5.7332
HvCO4	N0.HOG0070282	HORVU.GOLDEN_PROMISE.PROJ.2HG00159220	x
HvCO5	N0.HOG0057847	HORVU.GOLDEN_PROMISE.PROJ.6HG00529980	x
HvCO6	N0.HOG0068243	HORVU.GOLDEN_PROMISE.PROJ.7HG00662960	GoldenPromise_chr7HG36581	1.11294	0.612652	0.916451	2.91751	2.73156	3.31951	0.12708	0.197325	0.456771	2.37563	1.55416	3.08083	5.04342	4.33589	4.31126
HvCO7	N0.HOG0057496	HORVU.GOLDEN_PROMISE.PROJ.6HG00509390	x
HvCO8	N0.HOG0058982	HORVU.GOLDEN_PROMISE.PROJ.7HG00587570	GoldenPromise_chr7HG35167	0.183189	0	0.140615	4.6792	4.12844	4.24251	0	0	0	3.55178	2.72651	2.63274	0.455213	0.670246	0.35468
HvCO10	N0.HOG0072514	HORVU.GOLDEN_PROMISE.PROJ.4HG00304210	x
HvCO11	N0.HOG0045619	HORVU.GOLDEN_PROMISE.PROJ.6HG00546500	x
HvCO12	N0.HOG0059310	HORVU.GOLDEN_PROMISE.PROJ.7HG00600360	x
HvCO13	N0.HOG0045856	HORVU.GOLDEN_PROMISE.PROJ.7HG00603080	GoldenPromise_chr7HG32261	21.9757	19.0462	14.6474	7.47166	7.61932	5.178	16.906	22.736	19.29	35.9611	38.356	33.4811	30.478	28.6501	21.4188
HvCO14	N0.HOG0058221	HORVU.GOLDEN_PROMISE.PROJ.6HG00545290	GoldenPromise_chr6HG30047	4.11897	3.70875	3.73277	0.713835	0.783474	0.815808	6.61351	6.56205	5.25066	14.2959	14.7831	13.0233	9.76755	7.85923	7.88377
HvCO15	N0.HOG0059623	HORVU.GOLDEN_PROMISE.PROJ.7HG00613270	GoldenPromise_chr7HG33043	3.64119	1.66468	2.58949	19.0125	20.211	18.1162	12.377	10.1934	13.3713	32.5772	29.372	22.9379	24.185	26.6978	22.6242
HvCO16	N0.HOG0053706	HORVU.GOLDEN_PROMISE.PROJ.4HG00338750	GoldenPromise_chr4HG18290	5.06306	3.184	3.78517	18.4789	21.3813	20.4439	2.07199	0.725226	2.04167	15.5342	14.9781	13.3308	7.98464	8.38386	9.06357
HvCO18	N0.HOG0048341	HORVU.GOLDEN_PROMISE.PROJ.2HG00103540	GoldenPromise_chr2HG07503	3.11167	3.99495	3.84276	1.78982	1.80654	1.6044	2.29518	1.36989	2.23995	0.051372	0.175864	0.276249	6.3937	5.6612	5.97179
HvGATA1	N0.HOG0052967	HORVU.GOLDEN_PROMISE.PROJ.4HG00301910	GoldenPromise_chr4HG16874	5.14035	5.74973	6.49918	6.37469	7.21385	8.16272	15.9539	17.8707	16.0869	12.8704	13.3536	11.9368	12.9424	10.6884	10.7032
HvGATA2	N0.HOG0044833	HORVU.GOLDEN_PROMISE.PROJ.4HG00306860	GoldenPromise_chr4HG17922	2.1241	1.72921	2.03814	2.26036	3.43601	3.36626	1.29618	1.93971	1.0048	16.2104	18.272	16.3762	3.5122	3.04856	3.75297
HvGATA3	N0.HOG0057350	HORVU.GOLDEN_PROMISE.PROJ.6HG00500780	GoldenPromise_chr6HG31471	20.3769	13.1601	15.2159	13.8006	14.0202	14.6174	35.8255	38.4945	34.9264	21.0539	21.6597	19.3254	19.5527	19.7539	20.8717
HvGATA4	N0.HOG0060472	HORVU.GOLDEN_PROMISE.PROJ.7HG00651270	GoldenPromise_chr7HG35756	14.3908	9.90796	11.2361	12.5621	12.7536	12.3998	34.6511	36.54	36.0145	28.4494	26.1599	25.9026	21.2339	22.2492	20.2093
HvPRR59	N0.HOG0068638	HORVU.GOLDEN_PROMISE.PROJ.4HG00316720	x
HvPRR73	N0.HOG0063094	HORVU.GOLDEN_PROMISE.PROJ.4HG00346490	GoldenPromise_chr4HG18818	10.9407	12.216	10.4392	16.7392	18.5411	20.2159	14.9204	14.0959	13.8792	15.6134	17.1549	16.0427	19.5686	20.0052	18.9263
HvPRR95	N0.HOG0068774	HORVU.GOLDEN_PROMISE.PROJ.5HG00445610	GoldenPromise_chr5HG24379	10.4556	9.98032	11.7963	17.4137	19.9399	18.598	18.0898	19.4436	19.8061	30.9587	27.7595	25.3477	22.9725	26.8107	22.7637
HvTOC1	N0.HOG0057870	HORVU.GOLDEN_PROMISE.PROJ.6HG00533320	GoldenPromise_chr6HG29293	35.6887	26.9122	32.7704	18.9436	19.9698	20.406	50.5602	51.0869	48.2927	84.482	78.2515	74.2067	41.4697	44.0093	38.6798
Ppd-H1	N0.HOG0048183	HORVU.GOLDEN_PROMISE.PROJ.2HG00097010	GoldenPromise_chr2HG05968	3.62041	2.34135	2.66656	7.02622	7.60227	8.77678	35.2626	38.2986	31.1414	1.95892	2.57942	2.04174	24.2555	23.2042	22.4947
HvCMF4L2	N0.HOG0081730	x
HvCMF4L3	N0.HOG0074099	HORVU.GOLDEN_PROMISE.PROJ.3HG00239870	x
HvCMF4L4	N0.HOG0037943	HORVU.GOLDEN_PROMISE.PROJ.contig_corrected_v1_1740G00832080	x
VRN2-Ha	N0.HOG0074283	x
VRN2-Hb
VRN2-Hc

## Sheet: Hockett
	orthogroup ID	ID_anno	ID_tpm	Hockett.Ca1	Hockett.Ca2	Hockett.Ca3	Hockett.Co1	Hockett.Co2	Hockett.Co3	Hockett.In1	Hockett.In2	Hockett.In3	Hockett.Ro1	Hockett.Ro2	Hockett.Ro3	Hockett.Sh1	Hockett.Sh2	Hockett.Sh3
HvCMF1	N0.HOG0052356	HORVU.HOCKETT.PROJ.3HG00271470	Hockett_chr3HG14763	0.16904	0.284724	0.134865	0.51528	1.41576	1.15573	0.3046	0.126639	0.706843	5.76637	6.14673	5.13987	1.51663	1.44189	1.5092
HvCMF2	N0.HOG0058723	HORVU.HOCKETT.PROJ.7HG00564450	x
HvCMF3	N0.HOG0064166	HORVU.HOCKETT.PROJ.6HG00498130	x
HvCMF4	N0.HOG0063305	HORVU.HOCKETT.PROJ.4HG00369360	x
HvCMF5	N0.HOG0047468	HORVU.HOCKETT.PROJ.1HG00691710	x
HvCMF6a	N0.HOG0061472	HORVU.HOCKETT.PROJ.1HG00085130	Hockett_chr1HG04281	80.6687	70.9967	52.8174	18.1757	24.1764	23.2575	70.5341	75.3777	63.7478	20.1729	24.6681	23.2834	7.91552	11.8835	10.2952
HvCMF6b	N0.HOG0061471	HORVU.HOCKETT.PROJ.1HG00085160	Hockett_chr1HG04284	56.6888	53.5219	38.8141	4.26713	9.00974	8.79627	18.6974	23.9035	18.0764	14.2059	8.0389	8.54296	3.02479	5.92632	4.74041
HvCMF7	N0.HOG0067079	HORVU.HOCKETT.PROJ.7HG00647170	x
HvCMF4L1	N0.HOG0066217	HORVU.HOCKETT.PROJ.4HG00339700	x
HvCMF9	N0.HOG0045954	HORVU.HOCKETT.PROJ.7HG00625570	Hockett_chr7HG34059	3.25868	3.25315	2.49301	4.59395	5.11175	5.3252	23.5147	22.7871	24.701	0.561617	1.27462	0.530995	8.9244	7.56643	7.79081
HvCMF10	N0.HOG0046715	HORVU.HOCKETT.PROJ.1HG00036320	Hockett_chr1HG00925	0	0	0	2.01731	0	1.03569	0	0	2.24309	5.08674	0	0	1.38188	0.490182	0.513275
HvCMF11	N0.HOG0061182	HORVU.HOCKETT.PROJ.1HG00051360	Hockett_chr1HG01939	0.55451	0.533211	0.281357	5.76389	6.17604	7.12622	0.724934	0.782427	0.929882	0.026986	0	0	1.48383	1.32997	1.17949
HvCMF12	N0.HOG0055456	HORVU.HOCKETT.PROJ.5HG00416380	x
HvCMF13	N0.HOG0055457	HORVU.HOCKETT.PROJ.5HG00416410	Hockett_chr5HG22522	1.0773	1.27347	1.0998	0.79937	1.21326	1.16129	3.79767	3.49074	4.17545	1.63175	1.50426	1.52705	1.99383	2.70228	2.10233
HvCMF14	N0.HOG0053437	HORVU.HOCKETT.PROJ.4HG00318360	x
HvCO1	N0.HOG0059331	HORVU.HOCKETT.PROJ.7HG00596890	Hockett_chr7HG31913	0.551114	0.325937	0.408662	14.1802	15.6977	14.4591	5.02928	5.49515	6.15132	21.0248	15.882	16.8811	11.0684	7.50849	10.641
HvCO2	N0.HOG0064418	HORVU.HOCKETT.PROJ.6HG00785550	Hockett_chr6HG29890	0.640786	0.284025	0.468196	0.521726	0.736952	0.730776	2.53121	1.84613	1.90744	0.776394	0.625947	0.91431	1.33041	1.34605	1.53973
HvCO3	N0.HOG0055508	HORVU.HOCKETT.PROJ.5HG00418160	Hockett_chr5HG22645	4.74086	4.14923	3.75991	4.64124	0.690976	1.07518	0.607592	0.440333	1.02466	0.262731	0.034347	0.098638	5.07746	5.37169	4.772
HvCO4	N0.HOG0070282	HORVU.HOCKETT.PROJ.2HG00159100	x
HvCO5	N0.HOG0057847	HORVU.HOCKETT.PROJ.6HG00527460	x
HvCO6	N0.HOG0068243	HORVU.HOCKETT.PROJ.7HG00658730	x
HvCO7	N0.HOG0057496	HORVU.HOCKETT.PROJ.6HG00506870	x
HvCO8	N0.HOG0058982	HORVU.HOCKETT.PROJ.7HG00583170	Hockett_chr7HG34814	0.076267	0.045022	0.060202	2.46078	2.31264	2.47335	0	0	0	4.4777	4.13736	3.37499	0.848097	0.454359	0.58661
HvCO10	N0.HOG0072514	HORVU.HOCKETT.PROJ.4HG00302660	x
HvCO11	N0.HOG0045619	HORVU.HOCKETT.PROJ.6HG00544150	x
HvCO12	N0.HOG0059310	HORVU.HOCKETT.PROJ.7HG00595740	Hockett_chr7HG31848	2.79286	2.72156	1.77674	1.36413	1.10555	1.46949	0.383528	0.350869	0.893143	0	0	0	4.71122	5.13091	5.3783
HvCO13	N0.HOG0045856	HORVU.HOCKETT.PROJ.7HG00598500	Hockett_chr7HG32033	28.3581	25.0862	18.804	4.77624	7.18273	4.84082	29.833	29.997	30.0523	23.8714	27.3163	25.9141	26.4243	29.819	28.0865
HvCO14	N0.HOG0058221	HORVU.HOCKETT.PROJ.6HG00542820	Hockett_chr6HG29847	2.78329	2.52965	1.69271	0.784078	0.534385	0.618981	4.68929	5.15021	6.12919	6.21908	7.52776	5.58534	3.20121	4.965	3.19055
HvCO15	N0.HOG0059623	HORVU.HOCKETT.PROJ.7HG00608960	Hockett_chr7HG32876	3.29114	3.00001	2.03349	14.3336	18.0252	14.6978	13.3547	11.9211	14.2302	20.9061	22.5978	20.4138	22.8836	25.6308	23.2355
HvCO16	N0.HOG0053706	HORVU.HOCKETT.PROJ.4HG00337440	Hockett_chr4HG18267	6.51211	4.9592	3.90102	13.8283	29.7452	25.1234	2.7014	2.3747	2.95809	12.9169	11.0006	11.2876	8.2611	11.5416	8.60194
HvCO18	N0.HOG0048341	HORVU.HOCKETT.PROJ.2HG00103170	Hockett_chr2HG07674	2.75509	4.2458	4.35089	0.671468	1.046	0.654496	2.13926	1.46612	0.836716	0.080875	0.027245	0	1.64899	6.50587	3.53058
HvGATA1	N0.HOG0052967	HORVU.HOCKETT.PROJ.4HG00300320	Hockett_chr4HG16855	5.63005	4.82694	5.11587	4.57435	5.58935	4.06708	12.1582	14.9736	12.4246	8.23807	8.56346	7.61686	7.44786	8.78203	9.07843
HvGATA2	N0.HOG0044833	HORVU.HOCKETT.PROJ.4HG00305370	Hockett_chr4HG17911	2.20989	2.12997	1.7159	2.31723	2.29594	1.87209	1.33709	1.95218	1.33386	16.5952	20.9317	20.1232	2.45743	4.26915	4.00139
HvGATA3	N0.HOG0057350	HORVU.HOCKETT.PROJ.6HG00498210	Hockett_chr6HG31315	18.1324	14.6449	10.7712	13.667	15.3463	14.7653	28.9925	33.0024	30.2566	16.541	17.0657	17.6535	17.4545	19.0031	18.1371
HvGATA4	N0.HOG0060472	HORVU.HOCKETT.PROJ.7HG00647330	Hockett_chr7HG35550	13.4996	12.36	10.4171	17.3673	16.1363	16.812	35.023	32.7502	34.0981	22.8815	24.7728	23.8846	22.8546	22.7573	20.9253
HvPRR59	N0.HOG0068638	HORVU.HOCKETT.PROJ.4HG00315280	Hockett_chr4HG16788	18.4768	18.3621	15.1247	13.1837	11.0841	8.74398	38.3103	38.7096	39.0007	48.2453	52.542	49.6757	29.0021	34.4712	32.6007
HvPRR73	N0.HOG0063094	HORVU.HOCKETT.PROJ.4HG00345160	Hockett_chr4HG18819	16.8294	13.9753	11.6416	22.5417	29.6624	26.5911	21.6673	21.091	22.5131	29.1822	26.9012	24.9774	25.4102	28.7579	26.217
HvPRR95	N0.HOG0068774	HORVU.HOCKETT.PROJ.5HG00444590	Hockett_chr5HG24360	14.3372	16.1015	13.0562	12.0601	15.7016	13.7975	19.464	18.7987	19.1941	19.6048	28.6416	31.0826	23.7267	28.76	26.8189
HvTOC1	N0.HOG0057870	HORVU.HOCKETT.PROJ.6HG00528890	Hockett_chr6HG28980	31.9513	29.6844	24.286	12.7711	14.5809	12.0196	51.6041	49.5222	52.5069	80.9405	83.8347	78.7054	33.1802	38.0672	37.0104
Ppd-H1	N0.HOG0048183	HORVU.HOCKETT.PROJ.2HG00096800	Hockett_chr2HG06141	3.6506	4.37852	4.19979	5.08819	4.4509	4.05015	40.309	36.1916	38.9282	1.3915	1.73513	1.20633	23.1288	24.0842	24.0683
HvCMF4L2	N0.HOG0081730	x
HvCMF4L3	N0.HOG0074099	HORVU.HOCKETT.PROJ.3HG00239080	x
HvCMF4L4	N0.HOG0037943	x
VRN2-Ha	N0.HOG0074283	x
VRN2-Hb
VRN2-Hc

## Sheet: HOR_10350
	orthogroup ID	ID_anno	ID_tpm	HOR10350.Ca1	HOR10350.Ca2	HOR10350.Co1	HOR10350.Co2	HOR10350.Co3	HOR10350.In1	HOR10350.In2	HOR10350.In3	HOR10350.Ro1	HOR10350.Ro2	HOR10350.Ro3	HOR10350.Sh1	HOR10350.Sh2	HOR10350.Sh3
HvCMF1	N0.HOG0052356	HORVU.HOR_10350.PROJ.3HG00264380	HOR10350_chr3HG14286	0.338254	0.181466	1.48001	1.85434	1.64551	0.28682	0.219334	0.426454	1.74441	1.22722	1.28916	2.38934	2.48148	2.08016
HvCMF2	N0.HOG0058723	HORVU.HOR_10350.PROJ.7HG00552400	x
HvCMF3	N0.HOG0064166	HORVU.HOR_10350.PROJ.6HG00486550	x
HvCMF4	N0.HOG0063305	HORVU.HOR_10350.PROJ.4HG00359460	x
HvCMF5	N0.HOG0047468	HORVU.HOR_10350.PROJ.1HG00063240	x
HvCMF6a	N0.HOG0061472	HORVU.HOR_10350.PROJ.1HG00081940	HOR10350_chr1HG04150	64.7146	73.1428	28.8974	27.8369	25.0662	74.5431	74.5389	73.7789	22.0708	13.552	22.1338	10.1331	13.142	8.01577
HvCMF6b	N0.HOG0061471	HORVU.HOR_10350.PROJ.1HG00081980	HOR10350_chr1HG04153	40.755	46.2424	12.5814	13.0709	12.4	18.9264	17.9426	17.9367	9.76934	8.39359	13.5857	4.58698	4.17787	3.89001
HvCMF7	N0.HOG0067079	HORVU.HOR_10350.PROJ.7HG00634380	HOR10350_chr7HG34784	10.0124	10.4975	7.19784	6.84342	6.90052	17.4631	17.9681	14.6594	9.80589	9.08594	9.10034	7.895	9.03687	7.98745
HvCMF4L1	N0.HOG0066217	HORVU.HOR_10350.PROJ.4HG00331150	x
HvCMF9	N0.HOG0045954	HORVU.HOR_10350.PROJ.7HG00613240	HOR10350_chr7HG33343	6.91898	5.29486	4.52192	3.94137	4.90261	29.3752	30.3603	26.7255	2.1125	2.18983	1.45882	12.5813	15.2721	12.1538
HvCMF10	N0.HOG0046715	HORVU.HOR_10350.PROJ.1HG00035520	x
HvCMF11	N0.HOG0061182	HORVU.HOR_10350.PROJ.1HG00049980	HOR10350_chr1HG01916	0.985269	0.814221	4.4827	4.09242	6.15461	1.56102	0.968129	0.473408	0.643204	1.16322	0	0.560303	0.276412	0.252037
HvCMF12	N0.HOG0055456	HORVU.HOR_10350.PROJ.5HG00405050	x
HvCMF13	N0.HOG0055457	HORVU.HOR_10350.PROJ.5HG00405070	HOR10350_chr5HG21875	1.0592	1.13867	1.09042	1.50961	1.28385	5.89926	5.16683	4.6518	1.38725	1.46953	2.39858	2.62597	3.0486	2.29857
HvCMF14	N0.HOG0053437	HORVU.HOR_10350.PROJ.4HG00310700	x
HvCO1	N0.HOG0059331	HORVU.HOR_10350.PROJ.7HG00781370	x
HvCO2	N0.HOG0064418	HORVU.HOR_10350.PROJ.6HG00770550	x
HvCO3	N0.HOG0055508	HORVU.HOR_10350.PROJ.5HG00406840	HOR10350_chr5HG21980	4.03099	4.52461	1.85443	3.47782	3.20302	0.870115	0.773129	1.11215	0.13732	0.306612	0.281231	2.25347	2.03561	3.3346
HvCO4	N0.HOG0070282	x
HvCO5	N0.HOG0057847	HORVU.HOR_10350.PROJ.6HG00515800	x
HvCO6	N0.HOG0068243	HORVU.HOR_10350.PROJ.7HG00645800	x
HvCO7	N0.HOG0057496	HORVU.HOR_10350.PROJ.6HG00495330	x
HvCO8	N0.HOG0058982	HORVU.HOR_10350.PROJ.7HG00572490	x
HvCO10	N0.HOG0072514	HORVU.HOR_10350.PROJ.4HG00295300	x
HvCO11	N0.HOG0045619	HORVU.HOR_10350.PROJ.6HG00532330	HOR10350_chr6HG29194	1.74513	1.36095	1.35051	1.64364	1.51991	2.59411	3.46741	2.77287	0.040968	0	0	2.70075	3.11637	2.92605
HvCO12	N0.HOG0059310	HORVU.HOR_10350.PROJ.7HG00585580	x
HvCO13	N0.HOG0045856	HORVU.HOR_10350.PROJ.7HG00588240	HOR10350_chr7HG31382	21.7095	25.4666	6.39833	7.07563	4.63005	30.1883	29.4646	25.4335	37.7579	39.9649	36.9601	35.0251	34.2836	33.6192
HvCO14	N0.HOG0058221	HORVU.HOR_10350.PROJ.6HG00531060	HOR10350_chr6HG29115	2.90593	3.62698	0.866449	0.565771	0.646264	4.24821	6.23217	6.2974	10.9317	13.8177	9.47865	11.8032	10.6002	13.8286
HvCO15	N0.HOG0059623	HORVU.HOR_10350.PROJ.7HG00598230	HOR10350_chr7HG32136	3.50307	2.79617	22.5842	19.6394	22.5697	16.1106	15.665	16.2222	16.9299	21.2072	17.5535	29.1527	29.0712	33.5647
HvCO16	N0.HOG0053706	HORVU.HOR_10350.PROJ.4HG00329000	HOR10350_chr4HG17797	5.17648	5.84507	19.8609	17.2765	16.7931	1.92644	1.97388	3.47337	9.72185	8.59431	11.6692	6.38979	6.21268	7.86581
HvCO18	N0.HOG0048341	HORVU.HOR_10350.PROJ.2HG00100190	HOR10350_chr2HG07458	2.65427	2.02177	0.478868	0.587689	0.890246	0.874402	0.528588	1.05844	0.056312	0.28036	0.230909	1.59928	0.643643	1.49435
HvGATA1	N0.HOG0052967	HORVU.HOR_10350.PROJ.4HG00292910	HOR10350_chr4HG16439	2.47696	2.91924	5.08798	5.20048	5.46741	9.14182	9.61358	11.2839	8.75449	8.59476	11.2745	8.32143	7.5958	7.23142
HvGATA2	N0.HOG0044833	HORVU.HOR_10350.PROJ.4HG00298110	HOR10350_chr4HG17485	3.02332	2.7281	3.81142	3.28152	3.42535	2.41538	2.29172	1.83636	24.48	21.8061	21.3132	4.00273	3.78947	5.6386
HvGATA3	N0.HOG0057350	HORVU.HOR_10350.PROJ.6HG00486450	HOR10350_chr6HG30526	17.4655	15.1601	13.5531	11.8998	13.1033	32.0576	30.6166	29.2634	20.5358	16.2475	21.1854	17.2083	17.1224	17.5417
HvGATA4	N0.HOG0060472	HORVU.HOR_10350.PROJ.7HG00634500	HOR10350_chr7HG34793	13.1921	13.9129	16.354	16.9674	17.0527	35.7196	36.2461	33.6723	23.0715	18.7154	21.2184	23.4311	24.0873	24.4008
HvPRR59	N0.HOG0068638	HORVU.HOR_10350.PROJ.4HG00307780	x
HvPRR73	N0.HOG0063094	HORVU.HOR_10350.PROJ.4HG00336390	HOR10350_chr4HG18331	13.5553	13.8186	27.2999	25.8324	26.6009	20.9832	20.1389	19.1635	24.5963	26.3436	24.6316	19.2714	16.7226	17.73
HvPRR95	N0.HOG0068774	HORVU.HOR_10350.PROJ.5HG00433090	HOR10350_chr5HG23628	12.445	11.4713	24.7039	24.4649	25.5316	21.426	21.1429	16.8995	69.4385	62.5433	57.9233	21.4301	16.6738	15.1085
HvTOC1	N0.HOG0057870	HORVU.HOR_10350.PROJ.6HG00517150	x
Ppd-H1	N0.HOG0048183	HORVU.HOR_10350.PROJ.2HG00094060	HOR10350_chr2HG06027	2.85238	3.07527	7.54254	8.52663	7.30065	39.8824	43.121	39.3066	6.55068	5.54633	6.56569	17.3365	21.4423	20.8248
HvCMF4L2	N0.HOG0081730	HORVU.HOR_10350.PROJ.3HG00282830	HOR10350_chr3HG15661	13.9289	16.4781	10.6953	10.2857	13.048	35.5683	36.9672	34.3568	40.5491	34.3935	49.2375	18.7625	18.3106	17.9464
HvCMF4L3	N0.HOG0074099	x
HvCMF4L4	N0.HOG0037943	HORVU.HOR_10350.PROJ.contig_111G00797120	x
VRN2-Ha	N0.HOG0074283	HORVU.HOR_10350.PROJ.4HG00735260	x
VRN2-Hb
VRN2-Hc

## Sheet: HOR_13821
	orthogroup ID	ID_anno	ID_tpm	HOR13821.Ca1	HOR13821.Ca2	HOR13821.Ca3	HOR13821.Co1	HOR13821.Co2	HOR13821.Co3	HOR13821.In1	HOR13821.In2	HOR13821.In3	HOR13821.Ro1	HOR13821.Ro2	HOR13821.Ro3	HOR13821.Sh1	HOR13821.Sh2	HOR13821.Sh3
HvCMF1	N0.HOG0052356	HORVU.HOR_13821.PROJ.3HG00272520	HOR13821_chr3HG14339	0.127413	0.270962	0.254356	1.6809	2.27828	1.73876	0.693633	0.471627	0.186672	0.988237	1.02781	1.46024	1.57054	2.12262	2.22675
HvCMF2	N0.HOG0058723	HORVU.HOR_13821.PROJ.7HG00564550	x
HvCMF3	N0.HOG0064166	HORVU.HOR_13821.PROJ.6HG00498380	HOR13821_chr6HG30088	0.718811	1.21826	1.04163	19.2197	13.5335	23.315	5.35291	3.85829	1.23224	0.015935	0	0.044454	21.8588	20.3353	21.8781
HvCMF4	N0.HOG0063305	HORVU.HOR_13821.PROJ.4HG00369920	x
HvCMF5	N0.HOG0047468	HORVU.HOR_13821.PROJ.1HG00065860	x
HvCMF6a	N0.HOG0061472	HORVU.HOR_13821.PROJ.1HG00086650	HOR13821_chr1HG04219	92.4694	100.78	101.184	22.2701	24.2063	19.8004	34.7366	36.1167	36.3379	23.4187	14.5481	20.6319	9.29854	9.72114	8.16746
HvCMF6b	N0.HOG0061471	HORVU.HOR_13821.PROJ.1HG00086680	HOR13821_chr1HG04222	48.8651	53.3812	52.3707	8.63932	13.7403	6.07979	22.7833	19.4306	22.519	6.81331	4.89113	6.01886	2.41239	2.1819	2.2277
HvCMF7	N0.HOG0067079	HORVU.HOR_13821.PROJ.7HG00647080	x
HvCMF4L1	N0.HOG0066217	HORVU.HOR_13821.PROJ.4HG00340440	x
HvCMF9	N0.HOG0045954	HORVU.HOR_13821.PROJ.7HG00625460	HOR13821_chr7HG32572	5.23877	8.07595	7.59242	4.90835	3.85955	4.42914	14.5316	11.945	6.56591	1.09372	1.46268	1.71018	10.6968	10.6196	9.80067
HvCMF10	N0.HOG0046715	HORVU.HOR_13821.PROJ.1HG00037520	HOR13821_chr1HG00938	0.247991	0.064129	0.086961	1.53293	0.62966	1.40945	4.49755	3.1054	5.11778	0.055823	0.152868	0	1.3952	1.21098	1.3734
HvCMF11	N0.HOG0061182	HORVU.HOR_13821.PROJ.1HG00052520	HOR13821_chr1HG01900	0.517461	0.659309	0.861978	0.211983	0.121908	3.10742	0.702783	0.220678	0.228595	0.12085	0.218824	0.137639	0.272927	1.35237	1.08885
HvCMF12	N0.HOG0055456	HORVU.HOR_13821.PROJ.5HG00416200	HOR13821_chr5HG21834	1.01925	1.61899	1.68113	0	0	0	0	0	0	0	0	0	0	0	0.082534
HvCMF13	N0.HOG0055457	HORVU.HOR_13821.PROJ.5HG00416230	HOR13821_chr5HG21835	1.10941	1.75643	1.52031	1.18731	1.15259	1.36421	2.77111	4.21713	3.27109	1.40074	2.01927	1.32059	2.49461	2.47872	2.17054
HvCMF14	N0.HOG0053437	HORVU.HOR_13821.PROJ.4HG00319170	x
HvCO1	N0.HOG0059331	HORVU.HOR_13821.PROJ.7HG00601730	HOR13821_chr7HG31014	0.694196	0.584228	0.906636	12.8638	11.2589	15.9749	2.91828	3.87989	3.0594	62.5343	48.1551	34.7361	16.4837	14.0428	13.8692
HvCO2	N0.HOG0064418	HORVU.HOR_13821.PROJ.6HG00782730	HOR13821_chr6HG28683	1.02483	0.796752	1.15602	0.795972	1.15428	1.3644	2.30257	3.1408	2.65382	0.78377	1.20502	1.20784	1.65643	1.21377	1.38626
HvCO3	N0.HOG0055508	HORVU.HOR_13821.PROJ.5HG00417950	HOR13821_chr5HG21945	5.81582	6.68396	7.13567	3.66054	0.686381	8.34847	0.638896	1.01581	1.19117	0.03191	0.034904	0	2.5489	3.37051	3.46731
HvCO4	N0.HOG0070282	HORVU.HOR_13821.PROJ.2HG00160050	x
HvCO5	N0.HOG0057847	HORVU.HOR_13821.PROJ.6HG00527950	x
HvCO6	N0.HOG0068243	HORVU.HOR_13821.PROJ.7HG00658100	x
HvCO7	N0.HOG0057496	HORVU.HOR_13821.PROJ.6HG00507280	x
HvCO8	N0.HOG0058982	HORVU.HOR_13821.PROJ.7HG00583480	x
HvCO10	N0.HOG0072514	HORVU.HOR_13821.PROJ.4HG00303570	x
HvCO11	N0.HOG0045619	HORVU.HOR_13821.PROJ.6HG00544480	HOR13821_chr6HG28720	2.18053	1.92485	2.16848	3.22913	1.19667	4.88933	4.61813	5.29301	1.48273	0	0	0.019305	5.20817	5.10011	3.89906
HvCO12	N0.HOG0059310	HORVU.HOR_13821.PROJ.7HG00596130	x
HvCO13	N0.HOG0045856	HORVU.HOR_13821.PROJ.7HG00600130	HOR13821_chr7HG30885	27.8247	28.6036	26.5336	5.98663	9.52798	6.79796	40.634	55.8057	39.111	33.4992	34.795	34.0061	44.9527	44.141	41.3183
HvCO14	N0.HOG0058221	HORVU.HOR_13821.PROJ.6HG00543240	HOR13821_chr6HG28643	4.90607	3.20349	3.59511	0.825717	0.917672	2.09895	5.74174	4.7301	6.15058	12.8297	11.9737	11.7069	12.9212	15.7028	12.9134
HvCO15	N0.HOG0059623	HORVU.HOR_13821.PROJ.7HG00609180	x
HvCO16	N0.HOG0053706	HORVU.HOR_13821.PROJ.4HG00338200	HOR13821_chr4HG17607	7.09333	8.75478	8.56701	10.6533	12.382	13.9888	13.4883	17.3466	6.49994	10.7089	9.57171	11.3093	5.80243	5.86505	6.3674
HvCO18	N0.HOG0048341	HORVU.HOR_13821.PROJ.2HG00105520	HOR13821_chr2HG07423	2.45274	0.547438	1.12786	2.39697	0.509957	2.24106	3.91843	3.11618	1.41206	0.084197	0.057391	0.028872	1.66012	2.41085	1.0878
HvGATA1	N0.HOG0052967	HORVU.HOR_13821.PROJ.4HG00301310	HOR13821_chr4HG16231	5.1069	5.15512	5.99986	6.04199	6.77262	7.52262	16.6983	18.6944	19.1621	13.2529	12.6782	11.9407	10.4407	10.0102	10.254
HvGATA2	N0.HOG0044833	HORVU.HOR_13821.PROJ.4HG00306290	HOR13821_chr4HG17243	1.48521	2.00102	1.79866	1.2178	1.2286	2.03052	3.35666	3.59011	3.21392	23.9633	26.8691	21.7799	5.06854	4.5652	3.85393
HvGATA3	N0.HOG0057350	HORVU.HOR_13821.PROJ.6HG00498460	HOR13821_chr6HG30094	18.3978	22.6168	22.5113	13.0537	13.7633	13.0352	22.7439	31.7521	27.9548	15.9569	18.072	18.8611	17.3152	18.5918	19.0574
HvGATA4	N0.HOG0060472	HORVU.HOR_13821.PROJ.7HG00647240	HOR13821_chr7HG33988	15.7877	17.6881	16.8037	16.5361	15.8761	17.2753	32.2069	38.9126	39.9015	24.0251	20.8146	24.4273	21.6229	21.692	21.3963
HvPRR59	N0.HOG0068638	HORVU.HOR_13821.PROJ.4HG00316220	HOR13821_chr4HG16230	19.5016	21.223	23.1885	12.296	16.645	15.3415	47.8851	83.8725	81.7247	42.6618	38.6925	43.1137	31.1345	40.0642	34.1381
HvPRR73	N0.HOG0063094	HORVU.HOR_13821.PROJ.4HG00345820	HOR13821_chr4HG18143	16.2194	16.6112	17.9573	23.9954	25.2136	26.9906	27.411	30.5322	30.7859	13.876	13.952	15.4287	14.2481	15.4692	16.569
HvPRR95	N0.HOG0068774	HORVU.HOR_13821.PROJ.5HG00444390	x
HvTOC1	N0.HOG0057870	HORVU.HOR_13821.PROJ.6HG00529310	HOR13821_chr6HG27760	43.7419	49.7644	50.5116	26.9659	30.9196	29.7842	66.6351	67.03	54.1918	86.5397	90.4843	81.8166	45.6534	44.3704	46.0754
Ppd-H1	N0.HOG0048183	HORVU.HOR_13821.PROJ.2HG00098640	HOR13821_chr2HG05969	4.6118	3.60015	4.5446	5.06022	4.87434	5.03573	18.7743	26.3943	19.7649	2.59632	2.89486	2.38908	11.285	11.6107	11.8861
HvCMF4L2	N0.HOG0081730	x
HvCMF4L3	N0.HOG0074099	HORVU.HOR_13821.PROJ.3HG00721720	x
HvCMF4L4	N0.HOG0037943	x
VRN2-Ha	N0.HOG0074283	x
VRN2-Hb
VRN2-Hc

## Sheet: HOR_13942
	orthogroup ID	ID_anno	ID_tpm	HOR13942.Ca1	HOR13942.Ca2	HOR13942.Ca3	HOR13942.Co1	HOR13942.Co2	HOR13942.Co3	HOR13942.In1	HOR13942.In2	HOR13942.In3	HOR13942.Ro1	HOR13942.Ro2	HOR13942.Ro3	HOR13942.Sh1	HOR13942.Sh2	HOR13942.Sh3
HvCMF1	N0.HOG0052356	HORVU.HOR_13942.PROJ.3HG00268920	x
HvCMF2	N0.HOG0058723	HORVU.HOR_13942.PROJ.7HG00561160	x
HvCMF3	N0.HOG0064166	HORVU.HOR_13942.PROJ.6HG00496090	x
HvCMF4	N0.HOG0063305	HORVU.HOR_13942.PROJ.4HG00366240	x
HvCMF5	N0.HOG0047468	HORVU.HOR_13942.PROJ.1HG00064400	x
HvCMF6a	N0.HOG0061472	HORVU.HOR_13942.PROJ.1HG00084510	HOR13942_chr1HG04400	73.1367	63.2969	64.5278	21.1926	17.9976	13.5457	76.9168	65.9544	57.126	17.0483	16.139	16.6542	6.39064	8.36318	6.32587
HvCMF6b	N0.HOG0061471	HORVU.HOR_13942.PROJ.1HG00084540	HOR13942_chr1HG04403	30.7564	22.5714	23.1033	5.20265	5.18497	4.25832	15.6242	14.1265	13.5667	9.96905	9.33755	9.47774	3.0997	2.70456	2.14251
HvCMF7	N0.HOG0067079	HORVU.HOR_13942.PROJ.7HG00643720	x
HvCMF4L1	N0.HOG0066217	HORVU.HOR_13942.PROJ.4HG00337350	x
HvCMF9	N0.HOG0045954	HORVU.HOR_13942.PROJ.7HG00622260	HOR13942_chr7HG34858	3.32011	4.33257	3.9375	6.71638	6.37752	5.87605	21.5266	22.7086	19.9935	1.2057	1.41217	0.996783	6.4265	8.5725	7.14717
HvCMF10	N0.HOG0046715	HORVU.HOR_13942.PROJ.1HG00036380	HOR13942_chr1HG00979	0.094308	0.027957	0.014277	0.637314	0.733032	0.562619	0.022555	0.645112	0.726353	0	0	0	1.41814	1.09737	1.23153
HvCMF11	N0.HOG0061182	HORVU.HOR_13942.PROJ.1HG00050870	HOR13942_chr1HG02000	0.588522	0.537833	0.293841	11.0031	11.5182	7.46504	0.435983	0.486819	0.937163	0	0.052748	0	2.49083	1.66271	1.83221
HvCMF12	N0.HOG0055456	HORVU.HOR_13942.PROJ.5HG00413380	x
HvCMF13	N0.HOG0055457	HORVU.HOR_13942.PROJ.5HG00413420	HOR13942_chr5HG23038	1.18744	0.775816	0.945045	1.05281	0.9273	0.772188	5.13245	4.73408	3.39468	1.54387	1.50998	1.98789	2.14261	2.53218	2.71143
HvCMF14	N0.HOG0053437	HORVU.HOR_13942.PROJ.4HG00316370	HOR13942_chr4HG17392	0	0	0	0.040791	0.112563	0.13111	0.054428	0	0.705822	0.897672	0.048948	0.155251	1.05662	1.58173	1.52885
HvCO1	N0.HOG0059331	HORVU.HOR_13942.PROJ.7HG00593880	HOR13942_chr7HG32607	0.260951	0.58925	0.316079	38.4739	34.1914	24.0608	5.1359	4.44959	5.03435	34.2595	28.2721	36.9701	18.301	16.8985	12.7265
HvCO2	N0.HOG0064418	HORVU.HOR_13942.PROJ.6HG00540280	HOR13942_chr6HG30586	0.302096	0.299534	0.203953	0.516583	0.49833	0.444763	1.03564	1.11644	1.11202	0.391674	0.381683	0.531395	0.523583	0.742936	0.762427
HvCO3	N0.HOG0055508	HORVU.HOR_13942.PROJ.5HG00415400	HOR13942_chr5HG23159	4.23649	4.10414	3.70644	2.36833	3.17161	1.93803	2.58885	4.16399	5.32906	0.293907	0.0855	0.536585	6.86316	3.6062	4.3415
HvCO4	N0.HOG0070282	HORVU.HOR_13942.PROJ.2HG00157680	x
HvCO5	N0.HOG0057847	HORVU.HOR_13942.PROJ.6HG00524520	x
HvCO6	N0.HOG0068243	HORVU.HOR_13942.PROJ.7HG00655700	x
HvCO7	N0.HOG0057496	HORVU.HOR_13942.PROJ.6HG00504170	x
HvCO8	N0.HOG0058982	HORVU.HOR_13942.PROJ.7HG00580550	x
HvCO10	N0.HOG0072514	x
HvCO11	N0.HOG0045619	HORVU.HOR_13942.PROJ.6HG00540920	x
HvCO12	N0.HOG0059310	HORVU.HOR_13942.PROJ.7HG00592920	x
HvCO13	N0.HOG0045856	HORVU.HOR_13942.PROJ.7HG00595370	HOR13942_chr7HG32739	24.4277	24.8691	23.3369	4.50557	3.56822	4.30513	26.4693	27.287	26.6922	32.3771	25.2893	28.8681	19.9892	25.3072	21.0573
HvCO14	N0.HOG0058221	HORVU.HOR_13942.PROJ.6HG00539620	HOR13942_chr6HG30543	4.01974	3.94051	4.08536	0.680922	0.897458	0.573032	6.47375	9.87832	7.96161	10.1102	11.4371	9.97004	2.6054	3.41661	3.37207
HvCO15	N0.HOG0059623	HORVU.HOR_13942.PROJ.7HG00605840	HOR13942_chr7HG33587	3.5976	3.09575	4.25536	19.006	17.5554	14.0759	16.5833	20.7727	18.0462	33.5333	29.5898	37.4873	26.1096	27.8508	27.9082
HvCO16	N0.HOG0053706	HORVU.HOR_13942.PROJ.4HG00335070	HOR13942_chr4HG18637	3.5994	3.92238	4.13637	17.8089	17.6212	14.4924	1.70562	2.42683	2.90687	12.0618	14.9555	16.7599	10.197	8.43886	9.98798
HvCO18	N0.HOG0048341	HORVU.HOR_13942.PROJ.2HG00102640	HOR13942_chr2HG07767	1.52398	1.54095	1.43339	3.76109	4.13541	2.09208	0.742805	1.05993	3.02654	0	0.080185	0.197728	9.49112	7.14493	5.274
HvGATA1	N0.HOG0052967	HORVU.HOR_13942.PROJ.4HG00298660	HOR13942_chr4HG17167	4.06316	3.31254	4.52448	6.51455	6.78105	5.48058	15.6691	14.4206	15.3374	14.4083	15.3835	16.8777	9.96244	10.3968	12.1006
HvGATA2	N0.HOG0044833	HORVU.HOR_13942.PROJ.4HG00303630	HOR13942_chr4HG18244	1.77828	2.30747	1.38124	2.74279	2.1778	2.39546	2.71528	2.8613	3.00633	14.9449	14.7198	21.0457	2.63482	2.30072	3.55396
HvGATA3	N0.HOG0057350	HORVU.HOR_13942.PROJ.6HG00496180	HOR13942_chr6HG32068	18.685	17.3797	19.0819	14.5173	13.2957	12.481	38.5317	39.9666	37.5004	23.8695	23.0812	20.6916	17.2562	21.3979	19.9353
HvGATA4	N0.HOG0060472	HORVU.HOR_13942.PROJ.7HG00643990	HOR13942_chr7HG36368	11.9023	11.9224	13.5939	16.0653	17.1043	13.2091	36.8245	38.4523	35.9236	22.585	21.8027	23.533	19.4408	23.7682	20.3205
HvPRR59	N0.HOG0068638	HORVU.HOR_13942.PROJ.4HG00313380	HOR13942_chr4HG17149	8.99955	11.076	9.51513	7.79355	8.06387	7.47722	47.3663	45.8954	48.9573	47.8824	41.4045	61.12	21.9148	23.2483	26.6129
HvPRR73	N0.HOG0063094	HORVU.HOR_13942.PROJ.4HG00342770	HOR13942_chr4HG19199	11.2628	11.4653	10.3316	24.3343	23.9858	22.7563	23.1328	22.0469	18.6379	34.8902	31.7749	36.0846	27.7291	32.7217	32.5098
HvPRR95	N0.HOG0068774	HORVU.HOR_13942.PROJ.5HG00442390	HOR13942_chr5HG24889	7.34793	8.69537	7.36549	13.7381	14.0098	13.746	20.3253	16.552	13.0058	19.696	18.1835	26.2801	33.735	35.1323	33.0808
HvTOC1	N0.HOG0057870	HORVU.HOR_13942.PROJ.6HG00525770	HOR13942_chr6HG29630	26.5098	24.5506	24.4306	14.0206	13.6006	12.5727	57.9737	51.0566	45.853	83.1166	82.6951	96.8984	29.6784	31.7811	31.1107
Ppd-H1	N0.HOG0048183	HORVU.HOR_13942.PROJ.2HG00096210	HOR13942_chr2HG06209	2.5633	2.4942	1.86186	15.0456	14.1863	12.3031	52.973	45.3006	35.444	5.22162	4.83182	5.33408	29.0458	28.6226	26.2606
HvCMF4L2	N0.HOG0081730	x
HvCMF4L3	N0.HOG0074099	x
HvCMF4L4	N0.HOG0037943	x
VRN2-Ha	N0.HOG0074283	HORVU.HOR_13942.PROJ.4HG00748380	x
VRN2-Hb
VRN2-Hc

[truncated: 10 more sheets: HOR_21599, HOR_3081, HOR_3365, HOR_7552, HOR_8148, HOR_9043, Igri, Morex, OUN333, RGT_Planet]
